# Supplementary material for: High-quality, genome-wide SNP genotypic data for pedigreed germplasm of the diploid outbreeding species apple, peach, and sweet cherry through a common workflow
Source: PLoS One. 2019 Jun 27;14(6):e0210928. doi: 10.1371/journal.pone.0210928 (PMC6597046; doi:10.1371/journal.pone.0210928)
Supplement: S1 Table — Individuals are split over the publicly available RosBREED Crop Reference Set, three privately held RosBREED Breeding Pedigree Sets, and genotypic data received from either KULeuven (Belgium) or the FruitBreedomics project. Except for the Breeding Pedigree sets, curated pedigree information is given for each individual. For each individual, the type of material (selected vs. unselected), the location of sampling, quality of the results, and inferred ploidy of the sample are given. For unselected seedlings, the family to which they belong is also given. For the Breeding Pedigree Sets, this information is summarized per full-sib family. If tissue was collected at the USDA germplasm repository in Geneva, a GRIN accession number is also provided. Parents highlighted in yellow did not have genotypic data and their pedigree-relationships could not be tested. (XLSX) [file pone.0210928.s001.xlsx]

## Sheet: Table S1
High-quality, genome-wide SNP genotypic data for pedigreed germplasm of the diploid outbreeding species apple, peach, and sweet cherry through a common workflow
Stijn Vanderzande, Nicholas P Howard, Lichun Cai, Cassia Da Silva Linge, Laima Antanaviciute, Marco CAM Bink, Johannes W Kruisselbrink, Nahla Bassil, Ksenija Gasic, Amy Iezzoni, Eric Van de Weg, Cameron Peace
S1 Table. Apple germplasm genotyped and used for data curation workflow. Individuals are split over the publicly available RosBREED Crop Reference Set, three privately held RosBREED Breeding Pedigree Sets, and genotypic data received from either KULeuven (Belgium) or the FruitBreedomics project. Except for the Breeding Pedigree sets, curated pedigree information is given for each individual. For …
Name_Orig	Parent1	Parent2	Duplicate	Family	Type	Location	GRIN Accession ID	Good SNP Quality	Intermediate SNP Quality	Poor SNP Quality	Ploidy
RosBREED Crop Reference Set
Akane	Jonathan	Worcester Pearmain		-	selected material	University of Minnesota		1			diploid
Ambrosia	Golden Delicious	Delicious		-	selected material	Washington State University		1			diploid
Arlet	Golden Delicious	Idared		-	selected material					1	diploid
Aurora Golden Gala	Gala	Splendour		-	selected material	Washington State University				1	diploid
Autumn Crisp	Golden Delicious	Monroe		-	selected material	Cornell University		1			diploid
BC-8S-27-43	Splendour	Gala		-	selected material	Summerland Research and Development Centre		1			diploid
Beacon	-	-		-	selected material	PGRU Geneva	PI 589885	1			diploid
Ben Davis	-	-		-	selected material	PGRU Geneva	PI 588953	1			diploid
Blushing Golden	Golden Delicious	Winesap		-	selected material	Summerland Research and Development Centre	PI 588953	1			diploid
Braeburn (not true-to-type)	Delicious	UP_Braeburn		-	selected material			1			diploid
Burgundy	Monroe	NY18491		-	selected material	PGRU Geneva	PI 588835	1			diploid
Cameo	Golden Delicious	Delicious		-	selected material	Washington State University				1	diploid
Chinook	Splendour	Gala		-	selected material	Summerland Research and Development Centre		1			diploid
Clivia	Oldenburg	Cox		-	selected material	PGRU Geneva	PI 344550			1	diploid
Co-op 15	NJ 27	PRI 612-1		-	selected material	PGRU Geneva	PI 589805	1			diploid
Co-op 17	Ill #2	PRI 668-100		-	selected material	PGRU Geneva	PI 589953	1			diploid
Co-op 18	NJ 60837	PRI 669-205		-	selected material	PGRU Geneva	PI 590201	1			diploid
Cortland	McIntosh	Ben Davis		-	selected material	PGRU Geneva	PI 588848		1		diploid
Cox's Orange Pippin	-	-		-	selected material	PGRU Geneva	PI 247021	1			diploid
Co-op 39 (Crimson Crisp)	PCFW2-134	PRI 669-205		-	selected material	Washington State University		1			diploid
Cripps Pink	Golden Delicious	Lady Williams		-	selected material	Washington State University		1			diploid
Co-op 21 (Dayton)	NJ 123249	PRI 1235-100		-	selected material	PGRU Geneva	PI 590183	1			diploid
Delblush	Golden Delicious	BlushiGol		-	selected material	Washington State University		1			diploid
Delicious	Winesap	UP_Delicious		-	selected material	PGRU Geneva	PI 589841	1			diploid
Delorgue	Delcorf	Akane		-	selected material	Washington State University		1			diploid
Discovery	Worcester Pearmain	Beauty of Bath		-	selected material	PGRU Geneva	PI 589900		1		diploid
Dolgo	-	-		-	selected material	PGRU Geneva	PI 588870		1		diploid
Duchess of Oldenburg	-	-		-	selected material	PGRU Geneva	PI 588801	1			diploid
Early Cortland	Cortland	Lodi		-	selected material	University of Minnesota		1			diploid
Elstar	Golden Delicious	Ingrid Marie		-	selected material	PGRU Geneva	PI 589440	1			diploid
Empire	McIntosh	Delicious		-	selected material	Cornell University		1			diploid
Empress	Jonamac	Vista Bella		-	selected material	Cornell University		1			diploid
Co-op 30 (Enterprise)	PRI 1661-2	Co-op 7		-	selected material	Washington State University		1			diploid
Esopus Spitzenburg	-	-		-	selected material	PGRU Geneva	PI 588785	1			diploid
F2 26829-2-2	F1 9433-2-2	F1 9433-2-8		-	selected material	Purdue University			1		diploid
Fantazja	McIntosh	Linda		-	selected material	PGRU Geneva	PI 589350	1			diploid
Fiesta	Cox	Idared		-	selected material	Washington State University		1			diploid
Fireside	Wealthy	UP_Fireside		-	selected material	PGRU Geneva	PI 644191	1			diploid
Fortune	-	-		-	selected material	Cornell University		1			diploid
Frostbite	-	-		-	selected material	University of Minnesota		1			diploid
Fuji	Ralls Janet	Delicious		-	selected material	Cornell University		1			diploid
Gala	Kids Orange Red	Golden Delicious		-	selected material	Cornell University		1			diploid
Ginger Gold	Golden Delicious	F_Ginger Gold		-	selected material	University of Minnesota		1			diploid
GMAL 4327 (KAZ 95 06-01)	-	-		-	selected material	PGRU Geneva	PI 613971	1			diploid
GMAL 4328 (KAZ 95 06-08)	-	-		-	selected material	PGRU Geneva	PI 613972	1			diploid
GMAL 4329 (KAZ 95 07-02)	-	-		-	selected material	PGRU Geneva	PI 613973	1			diploid
GMAL 4332 (KAZ 95 10-01L)	-	-		-	selected material	PGRU Geneva	PI 613977			1	diploid
Golden Delicious	Grimes Golden	-		-	selected material	Washington State University		1			diploid
Co-op 38 (Goldrush)	Golden Delicious	Co-op 17		-	selected material	Washington State University		1			diploid
Goodland	Patten Greening	F_Goodland		-	selected material	PGRU Geneva	PI 590158	1			diploid
Granny Smith	-	-		-	selected material	PGRU Geneva	PI 588880	1			diploid
Haralson	Malinda	Wealthy		-	selected material	PGRU Geneva	PI 589469	1			diploid
Honeycrisp	Keepsake	MN1627		-	selected material	University of Minnesota		1			diploid
Honeygold	Golden Delicious	Haralson		-	selected material	PGRU Geneva	PI 588939	1			diploid
Hudson	NorthSpy	Empire		-	selected material	Cornell University		1			diploid
Idared	Jonathan	Wagener		-	selected material	PGRU Geneva	PI 588841	1			diploid
Ingrid Marie	Cox's Orange Pippin	F_IngMarie		-	selected material	PGRU Geneva	PI 279447	1			diploid
James Grieve	Cox's Orange Pippin	F_JamesGr		-	selected material	PGRU Geneva	PI 246464	1			diploid
Co-op 22 (Jonafree)	PRI 855-102	NJ 31		-	selected material	PGRU Geneva	PI 589962	1			diploid
Jonagold	Jonathan	Golden Delicious		-	selected material	PGRU Geneva	PI 588941				triploid
Jonamac	McIntosh	Jonathan		-	selected material	PGRU Geneva	PI 588858	1			diploid
Jonathan	Esopus Spitzenburg	F_Jonathan		-	selected material	PGRU Geneva	PI 590185	1			diploid
Keepsake	Frostbite	Northern Spy		-	selected material	PGRU Geneva	PI 589894	1			diploid
Kerr	Dolgo	Haralson		-	selected material	PGRU Geneva	PI 588866	1			diploid
Kidd's Orange Red	Delicious	Cox's Orange Pippin		-	selected material	PGRU Geneva	PI 247026	1			diploid
Lady Williams	Granny Smith	F_Lady Williams		-	selected material	PGRU Geneva	PI 502248	1			diploid
Lord Lambourne	James Grieve	Worcester Pearmain		-	selected material	PGRU Geneva	PI 588884	1			diploid
Liberty	Macoun	PRI 54-12		-	selected material	PGRU Geneva	PI 588943	1			diploid
Linda	Langford Beauty	Wealthy		-	selected material	PGRU Geneva	PI 589032	1			diploid
Lodi	Montgomery	Yellow Transparent		-	selected material	PGRU Geneva	PI 588878			1	diploid
Macoun	McIntosh	Jersey Black		-	selected material	PGRU Geneva	PI 589895	1			diploid
Malinda	-	-		-	selected material	PGRU Geneva	PI 613817	1			diploid
Mantet	Tetofsky	UP_Mantet		-	selected material	PGRU Geneva	PI 589367			1	diploid
McIntosh	-	-		-	selected material	PGRU Geneva	PI 588817	1			diploid
Melba	McIntosh	Oriole		-	selected material	PGRU Geneva	PI 589112	1			diploid
Melrose	Jonathan	Delicious		-	selected material	PGRU Geneva	PI 589362			1	diploid
Malus floribunda 821	-	-		-	selected material	PGRU Geneva	PI 589827		1		diploid
MN1628	Frostbite	NorthSpy		-	selected material	University of Minnesota		1			diploid
MN1691	Fireside	Goodland		-	selected material	University of Minnesota		1			diploid
MN1702	Fireside	Frostbite		-	selected material	University of Minnesota		1			diploid
MN1706	-	-		-	selected material	University of Minnesota		1			diploid
MN1708	Keepsake	MN1627		-	selected material	University of Minnesota		1			diploid
MN1760	-	-		-	selected material	University of Minnesota		1			diploid
MN1764	-	-		-	selected material	University of Minnesota		1			diploid
MN1789	MN1627	MN1691		-	selected material	University of Minnesota		1			diploid
MN1802	-	-		-	selected material	University of Minnesota		1			diploid
MN1837	MN1627	MN1691		-	selected material	University of Minnesota		1			diploid
MN1839	MN1627	F_MN1839		-	selected material	University of Minnesota		1			diploid
MN1888	MN1627	MN1691		-	selected material	University of Minnesota		1			diploid
MN1899	MN1702	Regent		-	selected material	University of Minnesota		1			diploid
MN1914	Honeycrisp	Minnewashta		-	selected material	University of Minnesota		1			diploid
MN1940	Empress	Minnewashta		-	selected material	University of Minnesota		1			diploid
MN2016	Minnewashta	Arlet		-	selected material	University of Minnesota		1			diploid
Monark	-	-		-	selected material	University of Minnesota				1	diploid
Monroe	Jonathan	Rome Beauty		-	selected material	PGRU Geneva	PI 324619	1			diploid
Montgomery	-	-		-	selected material	PGRU Geneva	PI 589256	1			diploid
Nicola	Splendour	Gala		-	selected material	Washington State University		1			diploid
NJ 53	M_NJ 53	Starr		-	selected material	Summerland Research and Development Centre		1			diploid
NJ 90	NJ 136055	Spartan		-	selected material	Washington State University		1			diploid
Northern Spy	-	-		-	selected material	PGRU Geneva	PI 588872	1			diploid
NY 76406-007	NY 247	NY 66305289		-	selected material	Cornell University		1			diploid
Oriole	Wealthy	Liveland Raspberry		-	selected material	PGRU Geneva	PI 589897	1			diploid
Pinova	Clivia	Golden Delicious		-	selected material	Washington State University		1			diploid
Pitmaston Pineapple	-	-		-	selected material	PGRU Geneva	PI 280029	1			diploid
Co-op 33 (Pixie Crunch)	PCF 2-134	PRI 669-205		-	selected material	University of Minnesota				1	diploid
PRI 14-126	Golden Delicious	F2 26829-2-2		-	selected material	PGRU Geneva	PI 589782	1			diploid
PRI 1661-1	McIntosh	PRI 612-1		-	selected material	PGRU Geneva	PI 589774			1	diploid
PRI 1661-2	McIntosh	PRI 612-1		-	selected material	PGRU Geneva	PI 589806	1			diploid
Co-op 2 (Prima)	PRI 14-510	NJ 123249		-	selected material	PGRU Geneva	PI 589181	1			diploid
Raritan	NJ 67634	NJ 110037		-	selected material	Summerland Research and Development Centre		1			diploid
Co-op 13 (Redfree)	M_Redfree	PRI 1018-101		-	selected material	PGRU Geneva	PI 594111	1			diploid
Regent	Haralson	McIntosh		-	selected material	PGRU Geneva	PI 589902	1			diploid
Rome Beauty	-	-		-	selected material	PGRU Geneva	PI 588850			1	diploid
Russian Seedling	-	-		-	selected material	Cornell University		1			diploid
Sansa	Gala	Akane		-	selected material	Summerland Research and Development Centre			1		diploid
Sawa	Fantazja	Primula		-	selected material	University of Minnesota				1	diploid
Scifresh	Braeburn	Gala		-	selected material	Washington State University		1			diploid
Scired	Gala	Splendour		-	selected material	Washington State University		1			diploid
Sciros	Gala	Splendour		-	selected material	Washington State University		1			diploid
Silken	HoneyGold	Sunrise		-	selected material	Washington State University		1			diploid
Wildung (SnowSweet)	Sharon	Fireside		-	selected material	University of Minnesota		1			diploid
Sonya	Gala	Braeburn		-	selected material	Washington State University		1			diploid
Spartan	McIntosh	Delicious		-	selected material	PGRU Geneva	PI 588871	1			diploid
Splendour	Golden Delicious	Delicious		-	selected material	PGRU Geneva	PI 437054	1			diploid
State Fair	Mantet	Haralson		-	selected material	PGRU Geneva	PI 589905	1			diploid
NJ55 (Suncrisp)	Golden Delicious	NJ 303955		-	selected material	Cornell University		1			diploid
Co-op 29 (Sundance)	Golden Delicious	F_Co-op 29		-	selected material	Washington State University		1			diploid
Sundowner	Golden Delicious	Lady Williams		-	selected material	Washington State University				1	diploid
Sunrise	M_Sunrise	PCF-3-120		-	selected material	PGRU Geneva	PI 590164	1			diploid
Sweet Sixteen	Frostbite	NorthSpy		-	selected material	PGRU Geneva	PI 589906	1			diploid
Topaz	Rubin	Vanda		-	selected material	Cornell University		1			diploid
Tsugaru	Golden Delicious	Jonathan		-	selected material	University of Minnesota		1			diploid
Vista Bella	NJ53	Sonora		-	selected material	PGRU Geneva	PI 588819	1			diploid
Wagener	-	-		-	selected material	PGRU Geneva	PI 588988	1			diploid
Wealthy	Duchess of Oldenburg	Jonathan		-	selected material	PGRU Geneva	PI 588788	1			diploid
Wijcik	-	-	McIntosh	-	selected material	PGRU Geneva	PI 590186	1			diploid
Williams	-	-		-	selected material	PGRU Geneva	PI 589133	1			diploid
Winesap	-	-		-	selected material	PGRU Geneva	PI 588799			1	diploid
Winter Banana	-	-		-	selected material	PGRU Geneva	PI 588861	1			diploid
Worcester Pearmain (not true-to-type)	-	-		-	selected material	PGRU Geneva	PI 206035	1			diploid
WSU2	Splendour	Gala		-	selected material	Washington State University		1			diploid
WSU5	Splendour	Co-op 15		-	selected material	Washington State University				1	diploid
Yellow Newtown	-	-		-	selected material	PGRU Geneva	PI 588773	1			diploid
Yellow Transparent	-	-		-	selected material	PGRU Geneva	PI 588859	1			diploid
Minnewashta (Zestar!)	StateFair	MN1691		-	selected material	University of Minnesota		1			diploid
0407-0001	Aurora Golden Gala	Arlet		5-AuGG_Arl	unselected seedling	Washington State University			1		diploid
0407-0005	Aurora Golden Gala	Arlet		5-AuGG_Arl	unselected seedling	Washington State University				1	diploid
0407-0006	Aurora Golden Gala	Arlet		5-AuGG_Arl	unselected seedling	Washington State University				1	diploid
0407-0007	Aurora Golden Gala	Arlet		5-AuGG_Arl	unselected seedling	Washington State University				1	diploid
0407-0008	Aurora Golden Gala	Arlet		5-AuGG_Arl	unselected seedling	Washington State University				1	diploid
0408-0002	Aurora Golden Gala	Honeycrisp		6-AuGG_HC	unselected seedling	Washington State University				1	diploid
0408-0003	Aurora Golden Gala	Enterprise		7-AuGG_Ent	unselected seedling	Washington State University				1	diploid
0408-0004	Aurora Golden Gala	Enterprise		7-AuGG_Ent	unselected seedling	Washington State University				1	diploid
0408-0005	Aurora Golden Gala	Enterprise		7-AuGG_Ent	unselected seedling	Washington State University				1	diploid
0408-0007	Aurora Golden Gala	Enterprise		7-AuGG_Ent	unselected seedling	Washington State University				1	diploid
0408-0008	Aurora Golden Gala	Enterprise		7-AuGG_Ent	unselected seedling	Washington State University				1	diploid
0408-0010	Aurora Golden Gala	Enterprise		7-AuGG_Ent	unselected seedling	Washington State University				1	diploid
0408-0011	Aurora Golden Gala	Enterprise		7-AuGG_Ent	unselected seedling	Washington State University				1	diploid
0408-0014	Aurora Golden Gala	Enterprise		7-AuGG_Ent	unselected seedling	Washington State University				1	diploid
0408-0015	Aurora Golden Gala	Enterprise		7-AuGG_Ent	unselected seedling	Washington State University				1	diploid
0408-0019	Aurora Golden Gala	Enterprise		7-AuGG_Ent	unselected seedling	Washington State University				1	diploid
0408-0020	Aurora Golden Gala	Arlet		5-AuGG_Arl	unselected seedling	Washington State University				1	diploid
0408-0021	Aurora Golden Gala	Enterprise		7-AuGG_Ent	unselected seedling	Washington State University				1	diploid
0409-0022	Aurora Golden Gala	Honeycrisp		6-AuGG_HC	unselected seedling	Washington State University				1	diploid
0409-0024	Aurora Golden Gala	Honeycrisp		6-AuGG_HC	unselected seedling	Washington State University				1	diploid
0409-0025	Aurora Golden Gala	Honeycrisp		6-AuGG_HC	unselected seedling	Washington State University		1			diploid
0409-0026	Aurora Golden Gala	Honeycrisp		6-AuGG_HC	unselected seedling	Washington State University		1			diploid
0409-0027	Aurora Golden Gala	Honeycrisp		6-AuGG_HC	unselected seedling	Washington State University		1			diploid
0409-0028	Aurora Golden Gala	Honeycrisp		6-AuGG_HC	unselected seedling	Washington State University				1	diploid
0409-0030	Aurora Golden Gala	Honeycrisp		6-AuGG_HC	unselected seedling	Washington State University				1	diploid
0409-0031	Aurora Golden Gala	Honeycrisp		6-AuGG_HC	unselected seedling	Washington State University		1			diploid
0409-0032	Aurora Golden Gala	Honeycrisp		6-AuGG_HC	unselected seedling	Washington State University				1	diploid
0409-0033	Aurora Golden Gala	Honeycrisp		6-AuGG_HC	unselected seedling	Washington State University		1			diploid
0409-0035	Aurora Golden Gala	Honeycrisp		6-AuGG_HC	unselected seedling	Washington State University				1	diploid
0409-0036	Aurora Golden Gala	Honeycrisp		6-AuGG_HC	unselected seedling	Washington State University				1	diploid
0409-0038	Aurora Golden Gala	Honeycrisp		6-AuGG_HC	unselected seedling	Washington State University				1	diploid
0409-0039	Aurora Golden Gala	Honeycrisp		6-AuGG_HC	unselected seedling	Washington State University				1	diploid
0409-0040	Aurora Golden Gala	Honeycrisp		6-AuGG_HC	unselected seedling	Washington State University				1	diploid
0409-0043	Aurora Golden Gala	Honeycrisp		6-AuGG_HC	unselected seedling	Washington State University				1	diploid
0409-0044	Aurora Golden Gala	F_04090044		-	unselected seedling	Washington State University				1	diploid
0409-0045	Aurora Golden Gala	Honeycrisp		6-AuGG_HC	unselected seedling	Washington State University		1			diploid
0409-0047	Aurora Golden Gala	Honeycrisp		6-AuGG_HC	unselected seedling	Washington State University		1			diploid
0410-0002	Aurora Golden Gala	Granny Smith		8-AuGG_GS	unselected seedling	Washington State University				1	diploid
0410-0003	Aurora Golden Gala	Granny Smith		8-AuGG_GS	unselected seedling	Washington State University				1	diploid
0410-0005	Aurora Golden Gala	Granny Smith		8-AuGG_GS	unselected seedling	Washington State University				1	diploid
0410-0006	Aurora Golden Gala	Granny Smith		8-AuGG_GS	unselected seedling	Washington State University		1			diploid
0410-0010	Aurora Golden Gala	Granny Smith		8-AuGG_GS	unselected seedling	Washington State University				1	diploid
0410-0011	Aurora Golden Gala	Granny Smith		8-AuGG_GS	unselected seedling	Washington State University				1	diploid
0410-0012	Aurora Golden Gala	Granny Smith		8-AuGG_GS	unselected seedling	Washington State University				1	diploid
0410-0013	Aurora Golden Gala	Granny Smith		8-AuGG_GS	unselected seedling	Washington State University				1	diploid
0410-0015	Aurora Golden Gala	Granny Smith		8-AuGG_GS	unselected seedling	Washington State University				1	diploid
0410-0017	Aurora Golden Gala	Granny Smith		8-AuGG_GS	unselected seedling	Washington State University		1			diploid
0410-0018	Aurora Golden Gala	Granny Smith		8-AuGG_GS	unselected seedling	Washington State University				1	diploid
0411-0011	Enterprise	Arlet		9-Ent_Arl	unselected seedling	Washington State University				1	diploid
0411-0017	Enterprise	Arlet		9-Ent_Arl	unselected seedling	Washington State University				1	diploid
0411-0023	Enterprise	Arlet		9-Ent_Arl	unselected seedling	Washington State University		1			diploid
0414-0010	Honeycrisp	Arlet		44-HC_Arl	unselected seedling	Washington State University		1			diploid
0414-0015	Honeycrisp	Arlet		44-HC_Arl	unselected seedling	Washington State University		1			diploid
0414-0017	Honeycrisp	Arlet		44-HC_Arl	unselected seedling	Washington State University		1			diploid
0414-0018	Honeycrisp	Enterprise		10-HC_Ent	unselected seedling	Washington State University		1			diploid
0414-0019	Honeycrisp	Arlet		44-HC_Arl	unselected seedling	Washington State University		1			diploid
0414-0020	Honeycrisp	Enterprise		10-HC_Ent	unselected seedling	Washington State University				1	diploid
0414-0021	Honeycrisp	Arlet		44-HC_Arl	unselected seedling	Washington State University					tetraploid
0415-0001	Honeycrisp	Enterprise		10-HC_Ent	unselected seedling	Washington State University		1			diploid
0415-0004	Honeycrisp	Enterprise		10-HC_Ent	unselected seedling	Washington State University		1			diploid
0415-0005	Honeycrisp	Enterprise		10-HC_Ent	unselected seedling	Washington State University		1			diploid
0415-0011	Honeycrisp	Enterprise		10-HC_Ent	unselected seedling	Washington State University		1			diploid
0415-0012	Honeycrisp	Enterprise		10-HC_Ent	unselected seedling	Washington State University		1			diploid
0415-0013	Honeycrisp	Enterprise		10-HC_Ent	unselected seedling	Washington State University		1			diploid
0415-0014	Honeycrisp	Fiesta		-	unselected seedling	Washington State University		1			diploid
0415-0016	Honeycrisp	Enterprise		10-HC_Ent	unselected seedling	Washington State University		1			diploid
0415-0017	Honeycrisp	Enterprise		10-HC_Ent	unselected seedling	Washington State University		1			diploid
0415-0019	Honeycrisp	Enterprise		10-HC_Ent	unselected seedling	Washington State University		1			diploid
0415-0020	Honeycrisp	Enterprise		10-HC_Ent	unselected seedling	Washington State University		1			diploid
0415-0025	Honeycrisp	Enterprise		10-HC_Ent	unselected seedling	Washington State University		1			diploid
AE_HCxJonf-144	-	-		-	unselected seedling	University of Minnesota		1			diploid
AE_HCxJonf-145	Honeycrisp	Co-op 22		16-HC_Jfree	unselected seedling	University of Minnesota			1		diploid
AE_HCxJonf-148	Honeycrisp	Co-op 22		16-HC_Jfree	unselected seedling	University of Minnesota		1			diploid
AE_HCxJonf-157	Honeycrisp	Co-op 22		16-HC_Jfree	unselected seedling	University of Minnesota		1			diploid
AE_HCxJonf-162	Honeycrisp	Co-op 22		16-HC_Jfree	unselected seedling	University of Minnesota		1			diploid
AE_HCxJonF-168	Honeycrisp	F_AE_HCxJonF168		-	unselected seedling	University of Minnesota		1			diploid
AE_HCxJonf-175	Honeycrisp	Co-op 22		16-HC_Jfree	unselected seedling	University of Minnesota		1			diploid
AE_HCxJonf-183	Honeycrisp	Co-op 22		16-HC_Jfree	unselected seedling	University of Minnesota		1			diploid
AE_HCxJonf-185	Honeycrisp	Co-op 22		16-HC_Jfree	unselected seedling	University of Minnesota			1		diploid
AE_HCxJonf-193	MN1988	F_AE_HCxJonf193		-	unselected seedling	University of Minnesota		1			diploid
AE0118-237	Honeycrisp	Regent		19-HC_Reg	unselected seedling	University of Minnesota		1			diploid
AE0118-238	Honeycrisp	Regent		19-HC_Reg	unselected seedling	University of Minnesota		1			diploid
AE0118-239	Honeycrisp	MN1839		-	unselected seedling	University of Minnesota		1			diploid
AE0118-240	Honeycrisp	Regent		19-HC_Reg	unselected seedling	University of Minnesota		1			diploid
AE0118-243	Honeycrisp	Regent		19-HC_Reg	unselected seedling	University of Minnesota		1			diploid
AE0118-244	Honeycrisp	Regent		19-HC_Reg	unselected seedling	University of Minnesota		1			diploid
AE0118-245	Honeycrisp	Regent		19-HC_Reg	unselected seedling	University of Minnesota		1			diploid
AE0118-246	Honeycrisp	Regent		19-HC_Reg	unselected seedling	University of Minnesota		1			diploid
AE0118-249	Honeycrisp	Regent		19-HC_Reg	unselected seedling	University of Minnesota		1			diploid
AE0206-159	Minnewashta	BC8S-27-43		20-Zest_BC8	unselected seedling	University of Minnesota		1			diploid
AE0206-160	Minnewashta	BC8S-27-43		20-Zest_BC8	unselected seedling	University of Minnesota		1			diploid
AE0206-161	Minnewashta	BC8S-27-43		20-Zest_BC8	unselected seedling	University of Minnesota		1			diploid
AE0206-162	Minnewashta	BC8S-27-43		20-Zest_BC8	unselected seedling	University of Minnesota		1			diploid
AE0206-163	Minnewashta	BC8S-27-43		20-Zest_BC8	unselected seedling	University of Minnesota		1			diploid
AE0206-164	Minnewashta	BC8S-27-43		20-Zest_BC8	unselected seedling	University of Minnesota		1			diploid
AE0206-165	Minnewashta	BC8S-27-43		20-Zest_BC8	unselected seedling	University of Minnesota		1			diploid
AE0206-167	Minnewashta	BC8S-27-43		20-Zest_BC8	unselected seedling	University of Minnesota		1			diploid
AE0206-168	Minnewashta	BC8S-27-43		20-Zest_BC8	unselected seedling	University of Minnesota		1			diploid
AE0206-169	Minnewashta	BC8S-27-43		20-Zest_BC8	unselected seedling	University of Minnesota		1			diploid
AE0206-170	Minnewashta	BC8S-27-43		20-Zest_BC8	unselected seedling	University of Minnesota		1			diploid
AE0210-146	Sunrise	GMAL 4329		21-Sunr_G4329	unselected seedling	University of Minnesota		1			diploid
AE0210-147	Sunrise	GMAL 4329		21-Sunr_G4329	unselected seedling	University of Minnesota		1			diploid
AE0210-148	Sunrise	GMAL 4329		21-Sunr_G4329	unselected seedling	University of Minnesota					triploid
AE0210-149	Sunrise	GMAL 4329		21-Sunr_G4329	unselected seedling	University of Minnesota		1			diploid
AE0210-150	Sunrise	GMAL 4329		21-Sunr_G4329	unselected seedling	University of Minnesota		1			diploid
AE0210-151	Sunrise	GMAL 4329		21-Sunr_G4329	unselected seedling	University of Minnesota		1			diploid
AE0210-152	Sunrise	Minnewashta		-	unselected seedling	University of Minnesota		1			diploid
AE0210-153	Sunrise	GMAL 4329		21-Sunr_G4329	unselected seedling	University of Minnesota		1			diploid
AE0210-154	Sunrise	GMAL 4329		21-Sunr_G4329	unselected seedling	University of Minnesota		1			diploid
AE0210-157	Sunrise	GMAL 4329		21-Sunr_G4329	unselected seedling	University of Minnesota		1			diploid
AE0210-158	Sunrise	GMAL 4329		21-Sunr_G4329	unselected seedling	University of Minnesota		1			diploid
AE0210-159	Sunrise	GMAL 4329		21-Sunr_G4329	unselected seedling	University of Minnesota		1			diploid
AE0210-162	Sunrise	GMAL 4329		21-Sunr_G4329	unselected seedling	University of Minnesota		1			diploid
AE0210-163	Sunrise	GMAL 4329		21-Sunr_G4329	unselected seedling	University of Minnesota		1			diploid
AE0210-164	Sunrise	GMAL 4329		21-Sunr_G4329	unselected seedling	University of Minnesota		1			diploid
AE0210-165	Sunrise	GMAL 4329		21-Sunr_G4329	unselected seedling	University of Minnesota		1			diploid
AE0210-166	Sunrise	GMAL 4329		21-Sunr_G4329	unselected seedling	University of Minnesota		1			diploid
AE0210-168	Sunrise	GMAL 4329		21-Sunr_G4329	unselected seedling	University of Minnesota		1			diploid
AE0210-169	Sunrise	GMAL 4329		21-Sunr_G4329	unselected seedling	University of Minnesota		1			diploid
AE0210-170	Sunrise	GMAL 4329		21-Sunr_G4329	unselected seedling	University of Minnesota		1			diploid
AE0210-171	Sunrise	GMAL 4329		21-Sunr_G4329	unselected seedling	University of Minnesota		1			diploid
AE0210-172	Sunrise	GMAL 4329		21-Sunr_G4329	unselected seedling	University of Minnesota		1			diploid
AE0210-173	Sunrise	GMAL 4329		21-Sunr_G4329	unselected seedling	University of Minnesota		1			diploid
AE0210-174	Sunrise	GMAL 4329		21-Sunr_G4329	unselected seedling	University of Minnesota		1			diploid
AE0210-178	Sunrise	GMAL 4329		21-Sunr_G4329	unselected seedling	University of Minnesota					triploid
AE0211-036	Ginger Gold	F_AE0211036		-	unselected seedling	University of Minnesota		1			diploid
AE0211-038	Ginger Gold	GMAL 4328		22-GinG_G4328	unselected seedling	University of Minnesota		1			diploid
AE0211-043	Ginger Gold	GMAL 4328		22-GinG_G4328	unselected seedling	University of Minnesota		1			diploid
AE0211-045	Ginger Gold	GMAL 4328		22-GinG_G4328	unselected seedling	University of Minnesota				1	diploid
AE0211-051	Ginger Gold	GMAL 4328		22-GinG_G4328	unselected seedling	University of Minnesota		1			diploid
AE0211-053	Ginger Gold	Minnewashta		23-GinG_Zest	unselected seedling	University of Minnesota		1			diploid
AE0211-054	Ginger Gold	Minnewashta		23-GinG_Zest	unselected seedling	University of Minnesota		1			diploid
AE0213-175	Ginger Gold	GMAL 4332		25-GinG_G4332	unselected seedling	University of Minnesota		1			diploid
AE0213-176	Ginger Gold	GMAL 4332		25-GinG_G4332	unselected seedling	University of Minnesota		1			diploid
AE0213-177	Ginger Gold	GMAL 4332		25-GinG_G4332	unselected seedling	University of Minnesota		1			diploid
AE0213-178	Ginger Gold	GMAL 4332		25-GinG_G4332	unselected seedling	University of Minnesota		1			diploid
AE0213-179	Ginger Gold	GMAL 4332		25-GinG_G4332	unselected seedling	University of Minnesota		1			diploid
AE0213-180	Ginger Gold	GMAL 4332		25-GinG_G4332	unselected seedling	University of Minnesota		1			diploid
AE0213-181	Ginger Gold	GMAL 4332		25-GinG_G4332	unselected seedling	University of Minnesota		1			diploid
AE0213-182	Ginger Gold	GMAL 4332		25-GinG_G4332	unselected seedling	University of Minnesota		1			diploid
AE0213-183	Ginger Gold	GMAL 4332		25-GinG_G4332	unselected seedling	University of Minnesota		1			diploid
AE0213-186	Ginger Gold	GMAL 4332		25-GinG_G4332	unselected seedling	University of Minnesota		1			diploid
AE0213-187	Ginger Gold	GMAL 4332		25-GinG_G4332	unselected seedling	University of Minnesota		1			diploid
AE0213-190	Ginger Gold	GMAL 4332		25-GinG_G4332	unselected seedling	University of Minnesota		1			diploid
AE0213-193	Ginger Gold	GMAL 4332		25-GinG_G4332	unselected seedling	University of Minnesota		1			diploid
AE0213-194	Ginger Gold	GMAL 4332		25-GinG_G4332	unselected seedling	University of Minnesota		1			diploid
AE0213-195	Ginger Gold	GMAL 4332		25-GinG_G4332	unselected seedling	University of Minnesota		1			diploid
AE0213-196	Ginger Gold	GMAL 4332		25-GinG_G4332	unselected seedling	University of Minnesota		1			diploid
AE0213-197	Ginger Gold	GMAL 4332		25-GinG_G4332	unselected seedling	University of Minnesota		1			diploid
AE0213-198	Ginger Gold	F_AE0213198		-	unselected seedling	University of Minnesota		1			diploid
AE0213-199	Ginger Gold	GMAL 4332		25-GinG_G4332	unselected seedling	University of Minnesota		1			diploid
AE0213-200	Ginger Gold	GMAL 4332		25-GinG_G4332	unselected seedling	University of Minnesota		1			diploid
AE0213-201	Ginger Gold	GMAL 4332		25-GinG_G4332	unselected seedling	University of Minnesota		1			diploid
AE0213-202	Ginger Gold	GMAL 4332		25-GinG_G4332	unselected seedling	University of Minnesota		1			diploid
AE0213-205	Ginger Gold	GMAL 4332		25-GinG_G4332	unselected seedling	University of Minnesota		1			diploid
AE0213-206	Ginger Gold	GMAL 4332		25-GinG_G4332	unselected seedling	University of Minnesota		1			diploid
AE0250-086	Sweet16	BC8S2743		28-Sw16_BC8	unselected seedling	University of Minnesota		1			diploid
AE0250-087	Sweet16	BC8S2743		28-Sw16_BC8	unselected seedling	University of Minnesota		1			diploid
AE0250-088	Honeycrisp	Minnewashta		29-HC_Zest	unselected seedling	University of Minnesota		1			diploid
AE0250-089	Sweet16	BC8S-27-43		28-Sw16_BC8	unselected seedling	University of Minnesota		1			diploid
AE0250-090	Sweet16	BC8S-27-43		28-Sw16_BC8	unselected seedling	University of Minnesota		1			diploid
AE0250-091	Honeycrisp	GMAL 4327		30-HC_G4327	unselected seedling	University of Minnesota		1			diploid
AE0250-092	Sweet16	BC8S-27-43		28-Sw16_BC8	unselected seedling	University of Minnesota		1			diploid
AE0250-093	Sweet16	BC8S-27-43		28-Sw16_BC8	unselected seedling	University of Minnesota		1			diploid
AE0250-094	Sweet16	BC8S-27-43		28-Sw16_BC8	unselected seedling	University of Minnesota		1			diploid
AE0250-095	Sweet16	BC8S-27-43		28-Sw16_BC8	unselected seedling	University of Minnesota		1			diploid
AE0250-096	MN1691	Co-op 33		45-MN1691_PixCr	unselected seedling	University of Minnesota		1			diploid
AE0250-097	Honeycrisp	GMAL 4327		30-HC_G4327	unselected seedling	University of Minnesota		1			diploid
AE0250-324	Honeycrisp	Minnewashta		29-HC_Zest	unselected seedling	University of Minnesota		1			diploid
AE0250-325	Honeycrisp	GMAL 4327		30-HC_G4327	unselected seedling	University of Minnesota		1			diploid
AE0250-326	Honeycrisp	GMAL 4327		30-HC_G4327	unselected seedling	University of Minnesota		1			diploid
AE0250-327	MN1691	Co-op 33		45-MN1691_PixCr	unselected seedling	University of Minnesota		1			diploid
AE0250-328	Honeycrisp	Minnewashta		29-HC_Zest	unselected seedling	University of Minnesota		1			diploid
AE0250-329	Honeycrisp	GMAL 4327		30-HC_G4327	unselected seedling	University of Minnesota		1			diploid
AE0250-331	Honeycrisp	Minnewashta		29-HC_Zest	unselected seedling	University of Minnesota		1			diploid
AE0250-332	Honeycrisp	Minnewashta		29-HC_Zest	unselected seedling	University of Minnesota		1			diploid
AE0250-333	Honeycrisp	GMAL 4327		30-HC_G4327	unselected seedling	University of Minnesota		1			diploid
AE0250-334	Honeycrisp	GMAL 4327		30-HC_G4327	unselected seedling	University of Minnesota		1			diploid
AE0250-335	Honeycrisp	GMAL 4327		30-HC_G4327	unselected seedling	University of Minnesota		1			diploid
AE0250-336	Honeycrisp	GMAL 4327		30-HC_G4327	unselected seedling	University of Minnesota		1			diploid
AE0250-337	Honeycrisp	Minnewashta		29-HC_Zest	unselected seedling	University of Minnesota		1			diploid
AE0250-338	Honeycrisp	GMAL 4327		30-HC_G4327	unselected seedling	University of Minnesota			1		diploid
AE0250-339	Honeycrisp	Minnewashta		29-HC_Zest	unselected seedling	University of Minnesota		1			diploid
AE0250-341	Honeycrisp	GMAL 4327		30-HC_G4327	unselected seedling	University of Minnesota		1			diploid
AE0251-323	Sweet16	BC8S-27-43		28-Sw16_BC8	unselected seedling	University of Minnesota		1			diploid
AE0251-325	Sweet16	BC8S-27-43		28-Sw16_BC8	unselected seedling	University of Minnesota			1		diploid
AE0251-327	Sweet16	BC8S-27-43		28-Sw16_BC8	unselected seedling	University of Minnesota			1		diploid
AE0251-329	Sweet16	BC8S-27-43		28-Sw16_BC8	unselected seedling	University of Minnesota		1			diploid
AE0251-330	Sweet16	BC8S-27-43		28-Sw16_BC8	unselected seedling	University of Minnesota		1			diploid
AE0251-331	Sweet16	BC8S-27-43		28-Sw16_BC8	unselected seedling	University of Minnesota		1			diploid
AE0251-342	Sweet16	BC8S-27-43		28-Sw16_BC8	unselected seedling	University of Minnesota		1			diploid
AE0251-343	Sweet16	BC8S-27-43		28-Sw16_BC8	unselected seedling	University of Minnesota		1			diploid
AE0406-239	Honeycrisp	Silken		32-HC_Silk	unselected seedling	University of Minnesota		1			diploid
AE0406-254	Honeycrisp	Silken		32-HC_Silk	unselected seedling	University of Minnesota		1			diploid
AE0406-258	Honeycrisp	Silken		32-HC_Silk	unselected seedling	University of Minnesota		1			diploid
AE0406-259	Honeycrisp	Silken		32-HC_Silk	unselected seedling	University of Minnesota		1			diploid
AE0406-263	Honeycrisp	Silken		32-HC_Silk	unselected seedling	University of Minnesota			1		diploid
AE0406-264	Honeycrisp	Silken		32-HC_Silk	unselected seedling	University of Minnesota		1			diploid
AE0406-266	Honeycrisp	Silken		32-HC_Silk	unselected seedling	University of Minnesota		1			diploid
AE0406-271	Honeycrisp	HoneyGold		-	unselected seedling	University of Minnesota		1			diploid
AE0406-274	Honeycrisp	Silken		32-HC_Silk	unselected seedling	University of Minnesota		1			diploid
AE0406-278	Honeycrisp	Silken		32-HC_Silk	unselected seedling	University of Minnesota		1			diploid
AE0406-281	Honeycrisp	Silken		32-HC_Silk	unselected seedling	University of Minnesota		1			diploid
AE0406-286	Honeycrisp	Silken		32-HC_Silk	unselected seedling	University of Minnesota		1			diploid
AE0406-288	Honeycrisp	Silken		32-HC_Silk	unselected seedling	University of Minnesota		1			diploid
AE0406-289	Honeycrisp	Silken		32-HC_Silk	unselected seedling	University of Minnesota		1			diploid
AE0406-294	Honeycrisp	Silken		32-HC_Silk	unselected seedling	University of Minnesota		1			diploid
AE0406-298	Honeycrisp	Silken		32-HC_Silk	unselected seedling	University of Minnesota		1			diploid
G-07-010	Sansa	Granny Smith		34-San_GS	unselected seedling	Cornell University		1			diploid
G-07-014	Sansa	Granny Smith		34-San_GS	unselected seedling	Cornell University		1			diploid
G-07-015	Sansa	Granny Smith		34-San_GS	unselected seedling	Cornell University				1	diploid
G-07-019	Sansa	Granny Smith		34-San_GS	unselected seedling	Cornell University			1		diploid
G-07-020	Sansa	Granny Smith		34-San_GS	unselected seedling	Cornell University		1			diploid
G-07-024	Sansa	Granny Smith		34-San_GS	unselected seedling	Cornell University		1			diploid
G-07-032	Sansa	Granny Smith		34-San_GS	unselected seedling	Cornell University		1			diploid
G-07-033	Sansa	Granny Smith		34-San_GS	unselected seedling	Cornell University		1			diploid
G-07-034	Sansa	Granny Smith		34-San_GS	unselected seedling	Cornell University			1		diploid
G-07-035	Sansa	Granny Smith		34-San_GS	unselected seedling	Cornell University		1			diploid
G-07-039	Sansa	F_G07039		-	unselected seedling	Cornell University		1			diploid
G-07-041	Sansa	Fuji		35-San_Fuj	unselected seedling	Cornell University		1			diploid
G-07-044	Sansa	Granny Smith		34-San_GS	unselected seedling	Cornell University		1			diploid
G-09-232	Braeburn	Ginger Gold		37-Brae_GinG	unselected seedling	Cornell University		1			diploid
G-09-233	Braeburn	Ginger Gold		37-Brae_GinG	unselected seedling	Cornell University		1			diploid
G-09-234	Braeburn	Ginger Gold		37-Brae_GinG	unselected seedling	Cornell University		1			diploid
G-09-235	Braeburn	Ginger Gold		37-Brae_GinG	unselected seedling	Cornell University		1			diploid
G-09-236	Braeburn	Ginger Gold		37-Brae_GinG	unselected seedling	Cornell University		1			diploid
G-09-237	Braeburn	Ginger Gold		37-Brae_GinG	unselected seedling	Cornell University		1			diploid
G-09-238	Braeburn	Ginger Gold		37-Brae_GinG	unselected seedling	Cornell University		1			diploid
G-09-239	Braeburn	Ginger Gold		37-Brae_GinG	unselected seedling	Cornell University		1			diploid
G-09-240	Braeburn	Ginger Gold		37-Brae_GinG	unselected seedling	Cornell University		1			diploid
G-09-241	Braeburn	Ginger Gold		37-Brae_GinG	unselected seedling	Cornell University		1			diploid
G-09-242	Braeburn	Ginger Gold		37-Brae_GinG	unselected seedling	Cornell University		1			diploid
G-09-243	Braeburn	Ginger Gold		37-Brae_GinG	unselected seedling	Cornell University		1			diploid
G-09-245	Braeburn	Ginger Gold		37-Brae_GinG	unselected seedling	Cornell University		1			diploid
G-09-246	Braeburn	Ginger Gold		37-Brae_GinG	unselected seedling	Cornell University		1			diploid
G-09-258	Braeburn	Ginger Gold		37-Brae_GinG	unselected seedling	Cornell University		1			diploid
G-09-259	Braeburn	Ginger Gold		37-Brae_GinG	unselected seedling	Cornell University		1			diploid
G-09-260	Braeburn	Ginger Gold		37-Brae_GinG	unselected seedling	Cornell University		1			diploid
G-09-261	Braeburn	Ginger Gold		37-Brae_GinG	unselected seedling	Cornell University		1			diploid
G-09-262	Braeburn	Ginger Gold		37-Brae_GinG	unselected seedling	Cornell University		1			diploid
G-09-263	Braeburn	Ginger Gold		37-Brae_GinG	unselected seedling	Cornell University		1			diploid
G-09-264	Braeburn	Ginger Gold		37-Brae_GinG	unselected seedling	Cornell University		1			diploid
G-09-265	Braeburn	Ginger Gold		37-Brae_GinG	unselected seedling	Cornell University		1			diploid
G-09-266	Braeburn	Ginger Gold		37-Brae_GinG	unselected seedling	Cornell University		1			diploid
G-09-267	Braeburn	Ginger Gold		37-Brae_GinG	unselected seedling	Cornell University		1			diploid
G-09-268	Braeburn	Ginger Gold		37-Brae_GinG	unselected seedling	Cornell University		1			diploid
G-14-050	Pinova	NY03		39-Pin_NY03	unselected seedling	Cornell University		1			diploid
G-14-052	Pinova	NY03		39-Pin_NY03	unselected seedling	Cornell University		1			diploid
G-14-054	Pinova	NY03		39-Pin_NY03	unselected seedling	Cornell University		1			diploid
G-14-055	Pinova	NY03		39-Pin_NY03	unselected seedling	Cornell University		1			diploid
G-14-056	Pinova	NY03		39-Pin_NY03	unselected seedling	Cornell University		1			diploid
G-14-057	Pinova	NY03		39-Pin_NY03	unselected seedling	Cornell University		1			diploid
G-14-059	Pinova	NY03		39-Pin_NY03	unselected seedling	Cornell University		1			diploid
G-14-060	Pinova	NY03		39-Pin_NY03	unselected seedling	Cornell University		1			diploid
G-14-061	Pinova	NY03		39-Pin_NY03	unselected seedling	Cornell University		1			diploid
G-14-062	Pinova	NY03		39-Pin_NY03	unselected seedling	Cornell University		1			diploid
G-14-064	Pinova	NY03		39-Pin_NY03	unselected seedling	Cornell University		1			diploid
G-14-065	Pinova	NY03		39-Pin_NY03	unselected seedling	Cornell University		1			diploid
G-14-066	Pinova	NY03		39-Pin_NY03	unselected seedling	Cornell University		1			diploid
G-14-067	Pinova	NY03		39-Pin_NY03	unselected seedling	Cornell University		1			diploid
G-14-068	Pinova	NY03		39-Pin_NY03	unselected seedling	Cornell University		1			diploid
G-14-069	Pinova	NY03		39-Pin_NY03	unselected seedling	Cornell University		1			diploid
G-14-071	Pinova	NY03		39-Pin_NY03	unselected seedling	Cornell University		1			diploid
G-14-073	Pinova	NY03		39-Pin_NY03	unselected seedling	Cornell University		1			diploid
G-14-074	Pinova	NY03		39-Pin_NY03	unselected seedling	Cornell University		1			diploid
G-14-075	Pinova	NY03		39-Pin_NY03	unselected seedling	Cornell University		1			diploid
G-14-076	Pinova	NY03		39-Pin_NY03	unselected seedling	Cornell University		1			diploid
G-14-077	Pinova	NY03		39-Pin_NY03	unselected seedling	Cornell University		1			diploid
G-14-078	Pinova	NY03		39-Pin_NY03	unselected seedling	Cornell University		1			diploid
G-14-080	Pinova	NY03		39-Pin_NY03	unselected seedling	Cornell University		1			diploid
Lu1-11-010	Fuji	NY06		42-Fuj_NY06	unselected seedling	Cornell University		1			diploid
Lu1-11-013	Fuji	NY06		42-Fuj_NY06	unselected seedling	Cornell University		1			diploid
Lu1-11-016	Fuji	NY06		42-Fuj_NY06	unselected seedling	Cornell University		1			diploid
Lu1-11-017	Fuji	NY06		42-Fuj_NY06	unselected seedling	Cornell University		1			diploid
Lu1-11-018	Fuji	NY06		42-Fuj_NY06	unselected seedling	Cornell University		1			diploid
8K SNP data provided by Centre for Fruit Breeding and Biotechnology, KULeuven, Belgium
Arlet	Golden Delicious	Idared		-	selected material	KULeuven, Belgium		1			diploid
Braeburn	Delicious	UP_Braeburn		-	selected material	KULeuven, Belgium		1			diploid
Summerred	-	-		-	selected material	KULeuven, Belgium		1			diploid
20K SNP data provided by FruitBreedomics
Co-op 7	-	-			selected material	FruitBreedomics		-
Dolgo	-	-			selected material	FruitBreedomics		-
Grimes Golden	-	-			selected material	FruitBreedomics		-
Jersey Black	-	-			selected material	FruitBreedomics		-
Jonagrimes	Grimes Golden	Duchess of Oldenburg			selected material	FruitBreedomics		-
PRI14-510	Golden Delicious	F2 26829-2-2			selected material	FruitBreedomics		-
PRI47-176	Jonathan	F2 26829-2-2			selected material	FruitBreedomics		-
PRI54-12	Wealthy	F2 26829-2-2			selected material	FruitBreedomics		-
PRI612-1	Delicious	PRI 14-126			selected material	FruitBreedomics		-
Priam	PRI 14-126	Jonathan			selected material	FruitBreedomics		-
Primula	Priam	Melba			selected material	FruitBreedomics		-
Ralls Janet	-	-			selected material	FruitBreedomics		-
Rome Beauty	-	-			selected material	FruitBreedomics		-
Sawa	Fantazja	Primula			selected material	FruitBreedomics		-
Worcester Pearmain	-	-			selected material	FruitBreedomics		-
Cornell University Apple Breeding Pedigree Set
22 individuals	-	-		-	selected material	Cornell University		21		1	all diploid
14 individuals	-	-		Family C-01	unselected seedling	Cornell University		13	1		all diploid
5 individuals	-	-		Family C-02	unselected seedling	Cornell University		4	1		all diploid
1 individual	-	-		Family C-03	unselected seedling	Cornell University			1		diploid
48 individuals	-	-		Family C-04	unselected seedling	Cornell University		48			all diploid
19 individuals	-	-		Family C-05	unselected seedling	Cornell University		19			all diploid
10 individuals	-	-		Family C-06	unselected seedling	Cornell University		9	1		all diploid
10 individuals	-	-		Family C-07	unselected seedling	Cornell University		9		1	all diploid
10 individuals	-	-		Family C-08	unselected seedling	Cornell University		9	1		all diploid
8 individuals	-	-		Family C-09	unselected seedling	Cornell University		8			all diploid
16 individuals	-	-		Family C-10	unselected seedling	Cornell University		15			1 triploid
6 individuals	-	-		-	unselected seedlings	Cornell University		4	2		all diploid
University of Minnesota Breeding Pedigree Set
24 individuals	-	-		-	selected material	University of Minnesota		24			all diploid
23 individuals	-	-		Family M-01	unselected seedlings	University of Minnesota		22			1 tetraploid
28 individuals	-	-		Family M-02	unselected seedlings	University of Minnesota		27		1	all diploid
12 individuals	-	-		Family M-03	unselected seedlings	University of Minnesota		11			1 triploid
26 individuals	-	-		Family M-04	unselected seedlings	University of Minnesota		26			all diploid
27 individuals	-	-		Family M-05	unselected seedlings	University of Minnesota		27			all diploid
20 individuals	-	-		Family M-06	unselected seedlings	University of Minnesota		20			all diploid
3 individuals	-	-		-	unselected seedlings	University of Minnesota		3			all diploid
Washington State Breeding Pedigree Set
15 individuals	-	-		-	selected material	Washington State University		15			all diploid
21 individuals	-	-		Family W-01	unselected seedlings	Washington State University		18	2	1	all diploid
3 individuals	-	-		Family W-02	unselected seedlings	Washington State University		3			all diploid
24 individuals	-	-		Family W-03	unselected seedlings	Washington State University		22	1	1	all diploid
12 individuals	-	-		Family W-04	unselected seedlings	Washington State University		10	2		all diploid
9 individuals	-	-		Family W-05	unselected seedlings	Washington State University				9	all diploid
4 individuals	-	-		Family W-06	unselected seedlings	Washington State University		1		3	all diploid
7 individuals	-	-		Family W-07	unselected seedlings	Washington State University			6	1	all diploid
1 individual	-	-		Family W-08	unselected seedlings	Washington State University				1	diploid
10 individuals	-	-		Family W-09	unselected seedlings	Washington State University		1	1	8	all diploid
23 individuals	-	-		Family W-10	unselected seedlings	Washington State University			23		all diploid
7 individuals	-	-		Family W-11	unselected seedlings	Washington State University			7		all diploid
14 individuals	-	-		Family W-12	unselected seedlings	Washington State University		3	4	7	all diploid
1 individual	-	-		Family W-13	unselected seedlings	Washington State University		1			diploid
6 individuals	-	-		Family W-14	unselected seedlings	Washington State University		1		5	all diploid
19 individuals	-	-		-	unselected seedlings	Washington State University		7	3	9	all diploid
