# Supplementary material for: High-quality, genome-wide SNP genotypic data for pedigreed germplasm of the diploid outbreeding species apple, peach, and sweet cherry through a common workflow
Source: PLoS One. 2019 Jun 27;14(6):e0210928. doi: 10.1371/journal.pone.0210928 (PMC6597046; doi:10.1371/journal.pone.0210928)
Supplement: S2 Table — Individuals are split over the publicly available RosBREED Crop Reference Set and three privately held RosBREED Breeding Pedigree Sets. Except for the Breeding Pedigree Sets, curated pedigree information is given for each individual. For each individual, the type of material (selected vs. unselected), the location of sampling, and quality of the results of the sample are given. For unselected seedlings, the family to which they belong is also given. For the Breeding Pedigree Sets, this information is summarized per full-sib family. (XLSX) [file pone.0210928.s002.xlsx]

## Sheet: Sheet1
High-quality, genome-wide SNP genotypic data for pedigreed germplasm of the diploid outbreeding species apple, peach, and sweet cherry through a common workflow
Stijn Vanderzande, Nicholas P Howard, Lichun Cai, Cassia Da Silva Linge, Laima Antanaviciute, Marco CAM Bink, Johannes W Kruisselbrink, Nahla Bassil, Ksenija Gasic, Amy Iezzoni, Eric Van de Weg, Cameron Peace
S2 Table. Peach germplasm genotyped and used for curation workflow. Individuals are split over the publicly available RosBREED Crop Reference Set and three privately held RosBREED Breeding Pedigree Sets. Except for the Breeding Pedigree Sets, curated pedigree information is given for each individual. For each individual, the type of material (selected vs. unselected), the location of sampling, an…
Name_Orig	Parent1	Parent2	Family	Type	Location	SNP Quality
RosBREED Crop Reference Set
A657	Bradley	A_334	-	selected material	AR	good
A663	Bradley	A_334	-	selected material	AR	good
A665	A_371	A_367	-	selected material	AR	good
A672	A_405	A_419	-	selected material	AR	good
A699	-	-	-	selected material	AR	good
A708	-	-	-	selected material	AR	good
A716	Elberta	F_A_716	-	selected material	AR	good
A760	A_500	WhiteCounty	-	selected material	AR	good
A772	A_405	A_665	-	selected material	AR	good
A773	A_371	A_604	-	selected material	AR	good
A776	A_699	A_663	-	selected material	AR	good
A778	A_405	A_657	-	selected material	AR	good
A783	A_699	A_717	-	selected material	AR	good
A789	WhiteCounty	A_672	-	selected material	AR	good
Amoore Sweet	A_699	A_663	-	selected material	AR	good
Arrington	-	-	-	selected material	AR	good
Autumnglo	-	-	-	selected material	SC	good
Biscoe	RaritanRose	Redskin	-	selected material	SC	good
Blazeprince	-	-	-	selected material	SC	good
Bolinha	-	-	-	selected material	CA	good
Bradley	-	-	-	selected material	AR	good
BY00P6346u	-	-	-	selected material	SC	good
BY01P6245	Contender	Fla92-2C	-	selected material	SC	good
BY92P2710	-	-	-	selected material	SC	good
CAF2	-	-	-	selected material	TX	good
CAF3	-	-	-	selected material	TX	good
CAF4	-	-	-	selected material	TX	good
Candor	Redhaven	ErlyRedFre	-	selected material	SC	good
Caroking	Loring	F_Caroking	-	selected material	-	good
Carolina Gold	Biscoe	NC_C5S_067	-	selected material	-	good
Challenger	Redhaven	RelxBis	-	selected material	-	good
Chinese Cling	-	-	-	selected material	CA	good
Clayton	Pekin	Candor	-	selected material	SC	good
Contender	Winblo	NC64	-	selected material	SC	good
Crimson Lady	RedDiamond	Springcrest	-	selected material	SC	good
Early Crawford	-	-	-	selected material	CA	good
Elberta	ChineseCling	LateCrawford	-	selected material	SC	good
Encore	NJ585414	Autumnglo	-	selected material	SC	good
Erly Red Fre	-	-	-	selected material	SC	good
Flordaprince	-	-	-	selected material	SC	good
Galaxy	-	-	-	selected material	TX	good
Georgia Belle	ChineseCling	F_GBelle	-	selected material	SC	good
Goldprince	Loring	F_Goldprince	-	selected material	SC	good
Hakuho	-	-	-	selected material	SC	good
Harvester	Redskin	SouthernGlow	-	selected material	SC	good
Intrepid	Redhaven	RelxBis	-	selected material	SC	good
Jefferson	Elberta	F_Jefferson	-	selected material	CA	good
J.H. Hale	Elberta	Elberta	-	selected material	SC	good
Late Crawford	OrangeCling	EarlyCrawford	-	selected material	CA	good
Loring	-	-	-	selected material	SC	good
Lovell	StJohn	F_Lovell	-	selected material	SC	good
O'Henry	MerrillBon	Elberta	-	selected material	SC	good
Orange Cling	-	-	-	selected material	CA	good
Raritan Rose	JHHale	F_RaritanRose	-	selected material	-	good
Redhaven	-	-	-	selected material	SC	good
Redskin	-	-	-	selected material	SC	good
Reliance	-	-	-	selected material	-	good
Souvenirs	A_708	F_Souvenirs	-	selected material	AR	good
Springprince	Springcrest	F_Springprince	-	selected material	SC	good
Springtime	-	-	-	selected material	CA	good
St. John	-	-	-	selected material	CA	good
Tropic Beauty	Fla3-2	Flordaprince	-	selected material	-	good
TX2293-3	TropicBeauty	Goldprince	-	selected material	TX	good
TX2B136	-	-	-	selected material	TX	good
TXW1293-1	TropicBeauty	TropicBeauty	-	selected material	TX	good
TXW1490-1	TropicBeauty	F_TXW1490_1	-	selected material	TX	good
Westbrook	-	-	-	selected material	AR	good
White County	-	-	-	selected material	AR	good
White River	Loring	NJ257	-	selected material	AR	good
Winblo	Redskin	F_Winblo	-	selected material	AR	good
Wiser	SimsCling	Lovell	-	selected material	-	good
Zin Dai	Hakuho	F_ZinDai	-	selected material	SC	good
Peach Breeding Pedigree Set
University of Arkansas Peach Breeding Program
1 individual	-	-	-	selected material	AR	good
44 individuals	-	-	AR_Pop_1	unselected seedlings	AR	good
15 individuals	-	-	AR_Pop0801	unselected seedlings	AR	good
11 individuals	-	-	AR_Pop0803	unselected seedlings	AR	good
10 individuals	-	-	AR_Pop0813	unselected seedlings	AR	good
21 individuals	-	-	AR_Pop0819	unselected seedlings	AR	good
15 individuals	-	-	AR_Pop0825	unselected seedlings	AR	good
Clemson University Peach Breeding Program
8 individuals	-	-	-	selected material	SC	good
19 individuals	-	-	SC_Pop0804	unselected seedling	SC	good
22 individuals	-	-	SC_Pop0809	unselected seedling	SC	good
3 individuals	-	-	SC_Pop0814	unselected seedling	SC	good
3 individuals	-	-	SC_Pop0815	unselected seedling	SC	good
16 individuals	-	-	SC_Pop0817	unselected seedlings	SC	good
16 individuals	-	-	SC_Pop0819	unselected seedlings	SC	good
19 individuals	-	-	SC_Pop0821	unselected seedling	SC	good
22 individuals	-	-	SC_Pop0823	unselected seedlings	SC	good
16 individuals	-	-	SC_Pop0824	unselected seedling	SC	good
19 individuals	-	-	SC_Pop0825	unselected seedling	SC	good
11 individuals	-	-	SC_Pop0826	unselected seedling	SC	good
6 individuals	-	-	SC_Pop0836	unselected seedling	SC	good
62 individuals	-	-	SC_Pop1	unselected seedlings	SC	good
22 individuals	-	-	SC_Pop2	unselected seedlings	SC	good
25 individuals	-	-	SC_PopB	unselected seedling	SC	good
Texas A&M University Peach Breeding Program
27 individuals	-	-	TX_Pop1	unselected seedlings	TX	good
19 individuals	-	-	TX_Pop2	unselected seedling	TX	good
36 individuals	-	-	TX_Pop3	unselected seedlings	TX	good
15 individuals	-	-	TX_Pop4	unselected seedlings	TX	good
22 individuals	-	-	TX_Pop6	unselected seedlings	TX	good
16 individuals	-	-	TX_Pop8	unselected seedlings	TX	good
8 individuals	-	-	TX_Pop9	unselected seedlings	TX	good
