# Supplementary material for: High-quality, genome-wide SNP genotypic data for pedigreed germplasm of the diploid outbreeding species apple, peach, and sweet cherry through a common workflow
Source: PLoS One. 2019 Jun 27;14(6):e0210928. doi: 10.1371/journal.pone.0210928 (PMC6597046; doi:10.1371/journal.pone.0210928)
Supplement: S3 Table — All individuals are part of the publicly available RosBREED Crop Reference Set. For each individual, curated pedigree information, the type of material (selected vs. unselected), the location of sampling, and quality of the results of the sample are given. For unselected seedlings, the family to which they belong is also given. (XLSX) [file pone.0210928.s003.xlsx]

## Sheet: Table S3
High-quality, genome-wide SNP genotypic data for pedigreed germplasm of the diploid outbreeding species apple, peach, and sweet cherry through a common workflow
Stijn Vanderzande, Nicholas P Howard, Lichun Cai, Cassia Da Silva Linge, Laima Antanaviciute, Marco CAM Bink, Johannes W Kruisselbrink, Nahla Bassil, Ksenija Gasic, Amy Iezzoni, Eric Van de Weg, Cameron Peace
S3 Table. Sweet cherry germplasm genotyped and used for curation workflow. All individuals are part of the publicly available RosBREED Crop Reference Set. For each individual, curated pedigree information, the type of material (selected vs. unselected), the location of sampling, and quality of the results of the sample are given. For unselected seedlings, the family to which they belong is also g…
Name_Orig	Parent1	Parent2	Family	Type	Location	SNP Quality
RosBREED Crop Reference Set
AA	PMR-1	Rainier	-	selected material	Washington State University	good
Ambrunes	*	*	-	selected material	Washington State University	good
BB	PMR-1	Rainier	-	selected material	Washington State University	good
Benton	Stella	Moreau	-	selected material	Washington State University	good
Bertiolle	*	*	-	selected material	Washington State University	good
Bing	Black Republican	Napoleon	-	selected material	Washington State University	good
Black Republican	Napoleon	F_BR	-	selected material	Washington State University	good
Blackheart	*	*	-	selected material	Washington State University	ungenotyped
Brooks	Rainier	Early Burlat	-	selected material	Washington State University	good
Cashmere	Stella	Early Burlat	-	selected material	Washington State University	good
CC	PMR-1	Rainier	-	selected material	Washington State University	good
Chelan	Stella	Moreau	-	selected material	Washington State University	good
Chinook	Bing	Gil-Peck	-	selected material	Washington State University	good
Cowiche	PC 7147-4	PC 7146-11	-	selected material	Washington State University	good
Cristobalina	*	*	-	selected material	Washington State University	good
DD	PMR-1	Rainier	-	selected material	Washington State University	good
Dzherlo	*	*	-	selected material	Washington State University	good
Early Burlat	*	*	-	selected material	Washington State University	good
EE	PMR-1	Rainier	-	selected material	Washington State University	good
Emperor Francis	*	*	-	selected material	Washington State University	good
Empress Eugenie	*	*	-	selected material	Washington State University	ungenotyped
GG	PMR-1	Rainier	-	selected material	Washington State University	good
Giant	*	*	-	selected material	Washington State University	ungenotyped
Gil-Peck	Napoleon	Giant	-	selected material	Washington State University	good
Glacier	Stella	Early Burlat	-	selected material	Washington State University	good
Governor Wood	*	*	-	selected material	Washington State University	ungenotyped
Hedelfingen	*	*	-	selected material	Washington State University	ungenotyped
Index	Stella	Bing	-	selected material	Washington State University	good
JI 2420	Emperor Francis	Napoleon	-	selected material	Washington State University	ungenotyped
JJ	PMR-1	Rainier	-	selected material	Washington State University	good
Kiona	Glacier	Cashmere	-	selected material	Washington State University	good
Kordia	Schneiders	F_Kordia	-	selected material	Washington State University	good
Krupnoplodnaya	*	*	-	selected material	Washington State University	good
Lambert	Napoleon	Blackheart	-	selected material	Washington State University	good
Lapins	Stella	Van	-	selected material	Washington State University	good
MIM 17	*	*	-	selected material	Washington State University	good
MIM 23	*	*	-	selected material	Washington State University	good
Moreau	*	*	-	selected material	Washington State University	good
Napoleon	*	*	-	selected material	Washington State University	good
Newstar	Van	Stella	-	selected material	Washington State University	good
NY 54	*	*	-	selected material	Washington State University	good
Olympus	Lambert	Van	-	selected material	Washington State University	good
P8-79	*	*	-	selected material	Washington State University	ungenotyped
PC 7146-11	Stella	Moreau	-	selected material	Washington State University	ungenotyped
PC 7146-16	Stella	Moreau	-	selected material	Washington State University	good
PC 7147-4	Stella	F_PC7147-4	-	selected material	Washington State University	ungenotyped
PMR-1	*	*	-	selected material	Washington State University	good
Rainier	Bing	Van	-	selected material	Washington State University	good
Regina	Schneiders	Rube	-	selected material	Washington State University	good
Rube	*	*	-	selected material	Washington State University	ungenotyped
Satonishiki	Governor Wood	Napoleon	-	selected material	Washington State University	good
Schmidt	*	*	-	selected material	Washington State University	good
Schneiders	*	*	-	selected material	Washington State University	good
Selah	P8-79	Stella	-	selected material	Washington State University	good
Stella	Lambert	JI 2420	-	selected material	Washington State University	good
Summit	Van	F_Summit	-	selected material	Washington State University	good
Sunburst	Summit	F_Sunburst	-	selected material	Washington State University	good
Sweetheart	Van	Lapins	-	selected material	Washington State University	good
Tieton	Stella	Early Burlat	-	selected material	Washington State University	good
Ulster	Napoleon	Gil-Peck	-	selected material	Washington State University	good
Van	Empress Eugenie	Black Republican	-	selected material	Washington State University	good
Venus	Hedelfingen	Windsor	-	selected material	Washington State University	good
Vic	Bing	Schmidt	-	selected material	Washington State University	good
Vittoria	*	*	-	selected material	Washington State University	good
Windsor	*	*	-	selected material	Washington State University	good
23-01-11	NY 54	Emperor Francis	01-NY54-Emp	unselected seedling	Washington State University	good
23-01-47	NY 54	Emperor Francis	01-NY54-Emp	unselected seedling	Washington State University	good
23-02-34	NY 54	Emperor Francis	01-NY54-Emp	unselected seedling	Washington State University	good
23-02-46	NY 54	Emperor Francis	01-NY54-Emp	unselected seedling	Washington State University	good
23-03-13	NY 54	Emperor Francis	01-NY54-Emp	unselected seedling	Washington State University	good
23-03-23	NY 54	Emperor Francis	01-NY54-Emp	unselected seedling	Washington State University	good
23-03-24	NY 54	Emperor Francis	01-NY54-Emp	unselected seedling	Washington State University	good
23-03-28	NY 54	Emperor Francis	01-NY54-Emp	unselected seedling	Washington State University	good
23-03-40	NY 54	Emperor Francis	01-NY54-Emp	unselected seedling	Washington State University	good
23-03-48	NY 54	Emperor Francis	01-NY54-Emp	unselected seedling	Washington State University	good
23-03-56	NY 54	Emperor Francis	01-NY54-Emp	unselected seedling	Washington State University	good
23-05-17	NY 54	Emperor Francis	01-NY54-Emp	unselected seedling	Washington State University	good
23-06-04	NY 54	Emperor Francis	01-NY54-Emp	unselected seedling	Washington State University	good
23-06-23	NY 54	Emperor Francis	01-NY54-Emp	unselected seedling	Washington State University	good
23-07-26	NY 54	Emperor Francis	01-NY54-Emp	unselected seedling	Washington State University	good
23-08-24	NY 54	Emperor Francis	01-NY54-Emp	unselected seedling	Washington State University	good
23-08-45	NY 54	Emperor Francis	01-NY54-Emp	unselected seedling	Washington State University	good
23-08-55	NY 54	Emperor Francis	01-NY54-Emp	unselected seedling	Washington State University	good
9814-025	Bing	PMR-1	02-Bing-PMR	unselected seedling	Washington State University	good
9814-026	Bing	PMR-1	02-Bing-PMR	unselected seedling	Washington State University	good
9814-028	Bing	PMR-1	02-Bing-PMR	unselected seedling	Washington State University	good
9814-055	Bing	PMR-1	02-Bing-PMR	unselected seedling	Washington State University	good
9814-062	Bing	PMR-1	02-Bing-PMR	unselected seedling	Washington State University	good
9814-063	Bing	PMR-1	02-Bing-PMR	unselected seedling	Washington State University	good
9814-068	Bing	PMR-1	02-Bing-PMR	unselected seedling	Washington State University	good
9814-071	Bing	PMR-1	02-Bing-PMR	unselected seedling	Washington State University	good
9814-076	Bing	PMR-1	02-Bing-PMR	unselected seedling	Washington State University	good
9814-078	Bing	PMR-1	02-Bing-PMR	unselected seedling	Washington State University	good
9814-103	Bing	PMR-1	02-Bing-PMR	unselected seedling	Washington State University	good
9814-105	Bing	PMR-1	02-Bing-PMR	unselected seedling	Washington State University	good
9816-005	Rainier	PMR-1	03-Raini-PMR	unselected seedling	Washington State University	good
9816-023	Rainier	PMR-1	03-Raini-PMR	unselected seedling	Washington State University	good
9816-041	Rainier	PMR-1	03-Raini-PMR	unselected seedling	Washington State University	good
9816-042	Rainier	F_9816-042	-	unselected seedling	Washington State University	good
9816-059	Rainier	PMR-1	03-Raini-PMR	unselected seedling	Washington State University	good
9816-078	PMR-1	Van	04-PMR-Van	unselected seedling	Washington State University	good
9816-083	Rainier	PMR-1	03-Raini-PMR	unselected seedling	Washington State University	good
9816-103	Rainier	PMR-1	03-Raini-PMR	unselected seedling	Washington State University	good
9816-105	Rainier	PMR-1	03-Raini-PMR	unselected seedling	Washington State University	good
9816-106	Rainier	PMR-1	03-Raini-PMR	unselected seedling	Washington State University	good
9816-112	Rainier	PMR-1	03-Raini-PMR	unselected seedling	Washington State University	good
9819-005	PMR-1	Van	04-PMR-Van	unselected seedling	Washington State University	good
9819-031	PMR-1	Van	04-PMR-Van	unselected seedling	Washington State University	good
9819-034	Bing	PMR-1	02-Bing-PMR	unselected seedling	Washington State University	good
9819-038	PMR-1	Van	04-PMR-Van	unselected seedling	Washington State University	good
FR01T027	Lapins	Regina	10-Lapi-Reg	unselected seedling	Washington State University	good
FR01T028	Lapins	Regina	10-Lapi-Reg	unselected seedling	Washington State University	good
FR01T029	Lapins	Regina	10-Lapi-Reg	unselected seedling	Washington State University	good
FR01T030	Lapins	Regina	10-Lapi-Reg	unselected seedling	Washington State University	good
FR01T031	Lapins	Regina	10-Lapi-Reg	unselected seedling	Washington State University	good
FR01T032	Lapins	Regina	10-Lapi-Reg	unselected seedling	Washington State University	good
FR01T033	Lapins	Bing	-	unselected seedling	Washington State University	good
FR01T035	Lapins	Regina	10-Lapi-Reg	unselected seedling	Washington State University	good
FR01T036	Lapins	Regina	10-Lapi-Reg	unselected seedling	Washington State University	good
FR01T037	Lapins	Regina	10-Lapi-Reg	unselected seedling	Washington State University	good
FR01T038	Lapins	Regina	10-Lapi-Reg	unselected seedling	Washington State University	good
FR01T039	Lapins	Regina	10-Lapi-Reg	unselected seedling	Washington State University	good
FR01T040	Lapins	Regina	10-Lapi-Reg	unselected seedling	Washington State University	good
FR01T041	Lapins	Regina	10-Lapi-Reg	unselected seedling	Washington State University	good
FR01T042	Lapins	Regina	10-Lapi-Reg	unselected seedling	Washington State University	good
FR01T050	Lapins	Kordia	-	unselected seedling	Washington State University	good
FR01T054	Lapins	Regina	10-Lapi-Reg	unselected seedling	Washington State University	good
FR01T056	Lapins	Regina	10-Lapi-Reg	unselected seedling	Washington State University	good
FR01T065	Lapins	Regina	10-Lapi-Reg	unselected seedling	Washington State University	good
FR01T066	Lapins	Regina	10-Lapi-Reg	unselected seedling	Washington State University	good
FR01T068	Lapins	Regina	10-Lapi-Reg	unselected seedling	Washington State University	good
FR01T069	Lapins	Regina	10-Lapi-Reg	unselected seedling	Washington State University	good
FR01T070	Lapins	Regina	10-Lapi-Reg	unselected seedling	Washington State University	good
FR01T073	Lapins	Regina	10-Lapi-Reg	unselected seedling	Washington State University	good
FR01T074	Lapins	Regina	10-Lapi-Reg	unselected seedling	Washington State University	good
FR02T024	Selah	Sunburst	-	unselected seedling	Washington State University	good
FR02T030	Rainier	Sweetheart	-	unselected seedling	Washington State University	good
FR02T035	Lapins	Ambrunes	14-Lapi-Amb	unselected seedling	Washington State University	good
FR02T037	Lapins	Ambrunes	14-Lapi-Amb	unselected seedling	Washington State University	good
FR02T038	Lapins	Ambrunes	14-Lapi-Amb	unselected seedling	Washington State University	good
FR02T040	Lapins	Ambrunes	14-Lapi-Amb	unselected seedling	Washington State University	good
FR02T045	Lapins	Ambrunes	14-Lapi-Amb	unselected seedling	Washington State University	good
FR02T046	Lapins	Ambrunes	14-Lapi-Amb	unselected seedling	Washington State University	good
FR02T048	Lapins	Ambrunes	14-Lapi-Amb	unselected seedling	Washington State University	good
FR02T049	Lapins	Ambrunes	14-Lapi-Amb	unselected seedling	Washington State University	good
FR02T050	Lapins	Ambrunes	14-Lapi-Amb	unselected seedling	Washington State University	good
FR02T054	Lapins	Ambrunes	14-Lapi-Amb	unselected seedling	Washington State University	good
FR02T057	Lapins	Ambrunes	14-Lapi-Amb	unselected seedling	Washington State University	good
FR02T058	Lapins	Ambrunes	14-Lapi-Amb	unselected seedling	Washington State University	good
FR02T062	Lapins	Ambrunes	14-Lapi-Amb	unselected seedling	Washington State University	good
FR02T063	Lapins	Ambrunes	14-Lapi-Amb	unselected seedling	Washington State University	good
FR02T079	Lapins	Ambrunes	14-Lapi-Amb	unselected seedling	Washington State University	good
FR02T080	Lapins	Ambrunes	14-Lapi-Amb	unselected seedling	Washington State University	good
FR03T002	Lapins	Ambrunes	14-Lapi-Amb	unselected seedling	Washington State University	good
FR03T003	Lapins	Ambrunes	14-Lapi-Amb	unselected seedling	Washington State University	good
FR03T004	Lapins	Ambrunes	14-Lapi-Amb	unselected seedling	Washington State University	good
FR03T005	Lapins	Lapins	-	unselected seedling	Washington State University	good
FR03T007	Lapins	Ambrunes	14-Lapi-Amb	unselected seedling	Washington State University	good
FR03T008	Lapins	Ambrunes	14-Lapi-Amb	unselected seedling	Washington State University	good
FR03T009	Kordia	Van	39-Kordia-Van	unselected seedling	Washington State University	good
FR03T011	Kordia	Regina	41-Kordia-Reg	unselected seedling	Washington State University	good
FR03T012	Kordia	Bing	40-Kordia-Bing	unselected seedling	Washington State University	good
FR03T013	Kordia	Regina	41-Kordia-Reg	unselected seedling	Washington State University	good
FR03T014	Kordia	Regina	41-Kordia-Reg	unselected seedling	Washington State University	good
FR03T015	Kordia	Regina	41-Kordia-Reg	unselected seedling	Washington State University	good
FR03T016	Kordia	Lapins	-	unselected seedling	Washington State University	good
FR03T017	Kordia	Bing	40-Kordia-Bing	unselected seedling	Washington State University	good
FR03T018	Lapins	Tieton	16-Lapi-Tie	unselected seedling	Washington State University	good
FR03T019	Lapins	Tieton	16-Lapi-Tie	unselected seedling	Washington State University	good
FR03T020	Lapins	Tieton	16-Lapi-Tie	unselected seedling	Washington State University	good
FR03T021	Lapins	Tieton	16-Lapi-Tie	unselected seedling	Washington State University	good
FR03T022	Lapins	Regina	10-Lapi-Reg	unselected seedling	Washington State University	good
FR03T023	Lapins	Tieton	16-Lapi-Tie	unselected seedling	Washington State University	good
FR03T025	Lapins	Tieton	16-Lapi-Tie	unselected seedling	Washington State University	good
FR03T026	Lapins	Tieton	16-Lapi-Tie	unselected seedling	Washington State University	good
FR03T027	Lapins	Tieton	16-Lapi-Tie	unselected seedling	Washington State University	good
FR03T028	Lapins	Tieton	16-Lapi-Tie	unselected seedling	Washington State University	good
FR03T029	Lapins	Chelan	17-Lapi-Che	unselected seedling	Washington State University	good
FR03T030	Lapins	Chelan	17-Lapi-Che	unselected seedling	Washington State University	good
FR03T031	Lapins	Chelan	17-Lapi-Che	unselected seedling	Washington State University	good
FR03T032	Lapins	Chelan	17-Lapi-Che	unselected seedling	Washington State University	good
FR03T033	Lapins	Chelan	17-Lapi-Che	unselected seedling	Washington State University	good
FR03T034	Lapins	Chelan	17-Lapi-Che	unselected seedling	Washington State University	good
FR03T043	Lapins	Lapins	-	unselected seedling	Washington State University	good
FR03T044	Lapins	Chelan	17-Lapi-Che	unselected seedling	Washington State University	good
FR03T046	Lapins	Chelan	17-Lapi-Che	unselected seedling	Washington State University	good
FR03T047	Lapins	Chelan	17-Lapi-Che	unselected seedling	Washington State University	good
FR03T050	Lapins	Chelan	17-Lapi-Che	unselected seedling	Washington State University	good
FR03T056	Lapins	Chelan	17-Lapi-Che	unselected seedling	Washington State University	good
FR03T057	Lapins	Chelan	17-Lapi-Che	unselected seedling	Washington State University	good
FR03T058	Lapins	Bing	-	unselected seedling	Washington State University	good
FR03T070	Selah	Ambrunes	-	unselected seedling	Washington State University	good
FR04T029	Selah	F_FR4T029	-	unselected seedling	Washington State University	good
FR05T019	Kordia	Van	39-Kordia-Van	unselected seedling	Washington State University	good
FR05T021	Kordia	Van	39-Kordia-Van	unselected seedling	Washington State University	good
FR05T025	Kordia	Lapins	-	unselected seedling	Washington State University	good
FR06T097	Sweetheart	CC	-	unselected seedling	Washington State University	good
FR07T026	Sweetheart	CC	-	unselected seedling	Washington State University	good
FR08T002	PMR-1	Moreau	19-PMR-Moreau	unselected seedling	Washington State University	good
FR08T003	PMR-1	Moreau	19-PMR-Moreau	unselected seedling	Washington State University	good
FR08T004	PMR-1	Moreau	19-PMR-Moreau	unselected seedling	Washington State University	good
FR08T005	PMR-1	Moreau	19-PMR-Moreau	unselected seedling	Washington State University	good
FR08T006	PMR-1	Moreau	19-PMR-Moreau	unselected seedling	Washington State University	good
FR08T007	PMR-1	Moreau	19-PMR-Moreau	unselected seedling	Washington State University	good
FR08T009	Cowiche	F_FR8T009	-	unselected seedling	Washington State University	good
FR08T010	PMR-1	Venus	-	unselected seedling	Washington State University	good
FR08T011	PMR-1	Venus	-	unselected seedling	Washington State University	good
FR08T012	PMR-1	Venus	-	unselected seedling	Washington State University	good
FR08T047	Sweetheart	Krupnoplodnaya	-	unselected seedling	Washington State University	good
FR08T050	Lapins	F_FR8T050	-	unselected seedling	Washington State University	good
FR08T053	Selah	Sunburst	-	unselected seedling	Washington State University	good
FR08T056	Selah	Selah	25-Sel-Self	unselected seedling	Washington State University	good
FR08T057	Selah	Sunburst	-	unselected seedling	Washington State University	good
FR08T074	GG	F_FR8T074	-	unselected seedling	Washington State University	good
FR09T031	Lapins	Krupnoplodnaya	-	unselected seedling	Washington State University	good
FR09T032	Lapins	Krupnoplodnaya	-	unselected seedling	Washington State University	good
FR09T033	Sweetheart	Moreau	-	unselected seedling	Washington State University	good
FR09T034	Sweetheart	Moreau	-	unselected seedling	Washington State University	good
FR09T037	DD	Lapins	-	unselected seedling	Washington State University	good
FR09T081	Kiona	Chelan	18-Kion-Che	unselected seedling	Washington State University	good
FR09T083	Kiona	Chelan	18-Kion-Che	unselected seedling	Washington State University	good
FR09T084	Kiona	Chelan	18-Kion-Che	unselected seedling	Washington State University	good
FR09T085	Kiona	Chelan	18-Kion-Che	unselected seedling	Washington State University	good
FR09T086	Kiona	Chelan	18-Kion-Che	unselected seedling	Washington State University	good
FR09T087	Kiona	Chelan	18-Kion-Che	unselected seedling	Washington State University	good
FR09T089	Kiona	Chelan	18-Kion-Che	unselected seedling	Washington State University	good
FR09T095	Kiona	F_FR9T095	-	unselected seedling	Washington State University	good
FR09T096	Kiona	Chelan	18-Kion-Che	unselected seedling	Washington State University	good
FR09T097	Kiona	Chelan	18-Kion-Che	unselected seedling	Washington State University	good
FR09T098	Kiona	Chelan	18-Kion-Che	unselected seedling	Washington State University	good
FR10T098	PMR-1	Moreau	19-PMR-Moreau	unselected seedling	Washington State University	good
FR10T099	PMR-1	Tieton	-	unselected seedling	Washington State University	good
FR10T101	PMR-1	Moreau	19-PMR-Moreau	unselected seedling	Washington State University	good
FR11T015	Rainier	Regina	05-Raini-Reg	unselected seedling	Washington State University	good
FR11T016	Rainier	Regina	05-Raini-Reg	unselected seedling	Washington State University	good
FR11T017	Rainier	Regina	05-Raini-Reg	unselected seedling	Washington State University	good
FR11T018	Rainier	Regina	05-Raini-Reg	unselected seedling	Washington State University	good
FR11T019	Rainier	Regina	05-Raini-Reg	unselected seedling	Washington State University	good
FR11T025	Rainier	Regina	05-Raini-Reg	unselected seedling	Washington State University	good
FR11T026	Rainier	Regina	05-Raini-Reg	unselected seedling	Washington State University	good
FR11T027	Rainier	Regina	05-Raini-Reg	unselected seedling	Washington State University	good
FR11T028	Rainier	Regina	05-Raini-Reg	unselected seedling	Washington State University	good
FR11T029	Rainier	Regina	05-Raini-Reg	unselected seedling	Washington State University	good
FR11T030	Rainier	Regina	05-Raini-Reg	unselected seedling	Washington State University	good
FR11T031	Rainier	Regina	05-Raini-Reg	unselected seedling	Washington State University	good
FR11T032	Rainier	Regina	05-Raini-Reg	unselected seedling	Washington State University	good
FR12T001	Lapins	Moreau	20-Lapi-Moreau	unselected seedling	Washington State University	good
FR12T003	Lapins	Moreau	20-Lapi-Moreau	unselected seedling	Washington State University	good
FR12T004	Lapins	Moreau	20-Lapi-Moreau	unselected seedling	Washington State University	good
FR12T006	Lapins	Moreau	20-Lapi-Moreau	unselected seedling	Washington State University	good
FR12T009	Lapins	Moreau	20-Lapi-Moreau	unselected seedling	Washington State University	good
FR12T011	Lapins	Moreau	20-Lapi-Moreau	unselected seedling	Washington State University	good
FR12T012	Lapins	Moreau	20-Lapi-Moreau	unselected seedling	Washington State University	good
FR12T055	Lapins	Venus	21-Lapi-Venus	unselected seedling	Washington State University	good
FR12T056	Lapins	Venus	21-Lapi-Venus	unselected seedling	Washington State University	good
FR12T057	Lapins	Venus	21-Lapi-Venus	unselected seedling	Washington State University	good
FR12T058	Lapins	Venus	21-Lapi-Venus	unselected seedling	Washington State University	good
FR12T060	Lapins	Venus	21-Lapi-Venus	unselected seedling	Washington State University	good
FR12T063	Lapins	Venus	21-Lapi-Venus	unselected seedling	Washington State University	good
FR12T066	Lapins	Venus	21-Lapi-Venus	unselected seedling	Washington State University	good
FR12T067	Lapins	Venus	21-Lapi-Venus	unselected seedling	Washington State University	good
FR12T068	Lapins	Venus	21-Lapi-Venus	unselected seedling	Washington State University	good
FR12T069	Lapins	Venus	21-Lapi-Venus	unselected seedling	Washington State University	good
FR12T071	Lapins	Venus	21-Lapi-Venus	unselected seedling	Washington State University	good
FR12T072	Lapins	Venus	21-Lapi-Venus	unselected seedling	Washington State University	good
FR12T073	Lapins	Venus	21-Lapi-Venus	unselected seedling	Washington State University	good
FR12T074	Lapins	Venus	21-Lapi-Venus	unselected seedling	Washington State University	good
FR12T076	Lapins	Venus	21-Lapi-Venus	unselected seedling	Washington State University	good
FR12T077	Selah	Moreau	24-Sel-Moreau	unselected seedling	Washington State University	good
FR12T078	Lapins	Venus	21-Lapi-Venus	unselected seedling	Washington State University	good
FR12T080	Selah	Venus	-	unselected seedling	Washington State University	good
FR12T081	Selah	Venus	-	unselected seedling	Washington State University	good
FR12T091	Rainier	Moreau	-	unselected seedling	Washington State University	good
FR12T093	Rainier	Moreau	-	unselected seedling	Washington State University	good
FR12T094	Rainier	Moreau	-	unselected seedling	Washington State University	good
FR13T004	Sweetheart	BB	-	unselected seedling	Washington State University	good
FR13T058	Selah	Moreau	24-Sel-Moreau	unselected seedling	Washington State University	good
FR13T060	Selah	Moreau	24-Sel-Moreau	unselected seedling	Washington State University	good
FR13T061	Selah	Moreau	24-Sel-Moreau	unselected seedling	Washington State University	good
FR13T071	Selah	F_FR13T071	-	unselected seedling	Washington State University	good
FR14T012	Benton	Selah	-	unselected seedling	Washington State University	good
FR14T056	Cowiche	Regina	06-Cowi-Reg	unselected seedling	Washington State University	good
FR14T057	Cowiche	Regina	06-Cowi-Reg	unselected seedling	Washington State University	good
FR14T060	Cowiche	Regina	06-Cowi-Reg	unselected seedling	Washington State University	good
FR14T075	Cowiche	Regina	06-Cowi-Reg	unselected seedling	Washington State University	good
FR14T076	Cowiche	Regina	06-Cowi-Reg	unselected seedling	Washington State University	good
FR14T078	Cowiche	Regina	06-Cowi-Reg	unselected seedling	Washington State University	good
FR14T079	Cowiche	Regina	06-Cowi-Reg	unselected seedling	Washington State University	good
FR14T080	Cowiche	Regina	06-Cowi-Reg	unselected seedling	Washington State University	good
FR14T081	Cowiche	Regina	06-Cowi-Reg	unselected seedling	Washington State University	good
FR14T082	Cowiche	Regina	06-Cowi-Reg	unselected seedling	Washington State University	good
FR14T084	Cowiche	Regina	06-Cowi-Reg	unselected seedling	Washington State University	good
FR14T086	Cowiche	Regina	06-Cowi-Reg	unselected seedling	Washington State University	good
FR14T100	Cowiche	Regina	06-Cowi-Reg	unselected seedling	Washington State University	good
FR16T001	Benton	Ambrunes	-	unselected seedling	Washington State University	good
FR16T012	Kiona	F_FR16T012	-	unselected seedling	Washington State University	good
FR16T024	Kordia	Van	39-Kordia-Van	unselected seedling	Washington State University	good
FR16T040	Benton	Benton	-	unselected seedling	Washington State University	good
FR16T041	Bing	Regina	31-Bing-Regina	unselected seedling	Washington State University	good
FR17T006	Bing	Regina	31-Bing-Regina	unselected seedling	Washington State University	good
FR17T051	Cowiche	Summit	08-Cowi-Sum	unselected seedling	Washington State University	good
FR17T052	Cowiche	Summit	08-Cowi-Sum	unselected seedling	Washington State University	good
FR17T053	Cowiche	Summit	08-Cowi-Sum	unselected seedling	Washington State University	good
FR17T054	Cowiche	Summit	08-Cowi-Sum	unselected seedling	Washington State University	good
FR17T055	Cowiche	Summit	08-Cowi-Sum	unselected seedling	Washington State University	good
FR17T059	Cowiche	Summit	08-Cowi-Sum	unselected seedling	Washington State University	good
FR17T060	Cowiche	Summit	08-Cowi-Sum	unselected seedling	Washington State University	good
FR17T061	Cowiche	Summit	08-Cowi-Sum	unselected seedling	Washington State University	good
FR17T062	Cowiche	Summit	08-Cowi-Sum	unselected seedling	Washington State University	good
FR17T063	Lapins	Schneiders	-	unselected seedling	Washington State University	good
FR17T066	Bing	Regina	31-Bing-Regina	unselected seedling	Washington State University	good
FR17T073	Benton	Ambrunes	-	unselected seedling	Washington State University	good
FR17T080	Benton	Ambrunes	-	unselected seedling	Washington State University	good
FR17T082	Benton	Regina	-	unselected seedling	Washington State University	good
FR18T017	Kordia	Bing	40-Kordia-Bing	unselected seedling	Washington State University	good
FR18T018	Kordia	Regina	41-Kordia-Reg	unselected seedling	Washington State University	good
FR18T019	Kordia	Bing	40-Kordia-Bing	unselected seedling	Washington State University	good
FR18T020	Kordia	Regina	41-Kordia-Reg	unselected seedling	Washington State University	good
FR18T041	Kordia	Regina	41-Kordia-Reg	unselected seedling	Washington State University	good
FR18T042	Kordia	Regina	41-Kordia-Reg	unselected seedling	Washington State University	good
FR18T043	Sweetheart	Krupnoplodnaya	-	unselected seedling	Washington State University	good
FR18T044	Kordia	Regina	41-Kordia-Reg	unselected seedling	Washington State University	good
FR18T045	Kordia	Bing	40-Kordia-Bing	unselected seedling	Washington State University	good
FR18T047	Kordia	Bing	40-Kordia-Bing	unselected seedling	Washington State University	good
FR18T048	Kordia	Bing	40-Kordia-Bing	unselected seedling	Washington State University	good
FR18T052	Kordia	Van	39-Kordia-Van	unselected seedling	Washington State University	good
FR18T071	Rainier	Benton	09-Raini-Ben	unselected seedling	Washington State University	good
FR18T073	Rainier	Benton	09-Raini-Ben	unselected seedling	Washington State University	good
FR18T074	Rainier	Benton	09-Raini-Ben	unselected seedling	Washington State University	good
FR18T076	Rainier	Benton	09-Raini-Ben	unselected seedling	Washington State University	good
FR19T066	Selah	F_FR19T066		unselected seedling	Washington State University	good
FR19T069	Selah	Krupnoplodnaya	23-Sel-Krud	unselected seedling	Washington State University	good
FR19T070	Selah	Krupnoplodnaya	23-Sel-Krud	unselected seedling	Washington State University	good
FR19T071	Selah	Krupnoplodnaya	23-Sel-Krud	unselected seedling	Washington State University	good
FR19T072	Selah	Krupnoplodnaya	23-Sel-Krud	unselected seedling	Washington State University	good
FR19T073	Selah	Selah	25-Sel-Self	unselected seedling	Washington State University	good
FR19T075	Selah	Selah	25-Sel-Self	unselected seedling	Washington State University	good
FR19T076	Selah	Krupnoplodnaya	23-Sel-Krud	unselected seedling	Washington State University	good
FR19T078	Selah	Krupnoplodnaya	23-Sel-Krud	unselected seedling	Washington State University	good
FR20T045	Cowiche	Regina	06-Cowi-Reg	unselected seedling	Washington State University	good
FR20T047	Cowiche	Chelan	-	unselected seedling	Washington State University	good
FR21T003	Selah	Selah	25-Sel-Self	unselected seedling	Washington State University	good
FR21T037	Bing	Regina	31-Bing-Regina	unselected seedling	Washington State University	good
FR21T040	Bing	Regina	31-Bing-Regina	unselected seedling	Washington State University	good
FR21T063	Selah	Krupnoplodnaya	23-Sel-Krud	unselected seedling	Washington State University	good
FR22T001	Cowiche	Bertiolle	-	unselected seedling	Washington State University	good
FR22T002	Cowiche	Bertiolle	-	unselected seedling	Washington State University	good
FR22T003	Cowiche	Rainier	-	unselected seedling	Washington State University	good
FR22T004	Cowiche	Tieton	-	unselected seedling	Washington State University	good
FR22T005	Cowiche	F_FR22T005	-	unselected seedling	Washington State University	good
FR22T006	Cowiche	Chelan	-	unselected seedling	Washington State University	good
FR22T007	Cowiche	Cristobalina	-	unselected seedling	Washington State University	good
FR23T010	Benton	Benton	07-Bent-Self	unselected seedling	Washington State University	good
FR23T011	Benton	Benton	07-Bent-Self	unselected seedling	Washington State University	good
FR23T065	BB	MIM 23	33-Bing-MIM23	unselected seedling	Washington State University	good
FR23T067	BB	MIM 23	33-Bing-MIM23	unselected seedling	Washington State University	good
FR23T068	BB	MIM 23	33-Bing-MIM23	unselected seedling	Washington State University	good
FR23T069	BB	MIM 23	33-Bing-MIM23	unselected seedling	Washington State University	good
FR23T070	BB	MIM 23	33-Bing-MIM23	unselected seedling	Washington State University	good
FR23T072	BB	MIM 23	33-Bing-MIM23	unselected seedling	Washington State University	good
FR23T073	BB	MIM 23	-	unselected seedling	Washington State University	good
FR23T089	BB	MIM 17	11-BB-MIM17	unselected seedling	Washington State University	good
FR23T090	BB	MIM 17	11-BB-MIM17	unselected seedling	Washington State University	good
FR23T091	BB	MIM 17	11-BB-MIM17	unselected seedling	Washington State University	good
FR23T093	BB	MIM 17	11-BB-MIM17	unselected seedling	Washington State University	good
FR23T095	BB	MIM 17	11-BB-MIM17	unselected seedling	Washington State University	good
FR23T097	BB	MIM 17	33-Bing-MIM23	unselected seedling	Washington State University	good
FR23T112	Kiona	Cristobalina	34-Kion-Cristo	unselected seedling	Washington State University	good
FR23T113	Kiona	Cristobalina	34-Kion-Cristo	unselected seedling	Washington State University	good
FR23T114	Kiona	Cristobalina	34-Kion-Cristo	unselected seedling	Washington State University	good
FR23T115	Kiona	Cristobalina	34-Kion-Cristo	unselected seedling	Washington State University	good
FR23T116	Kiona	Cristobalina	34-Kion-Cristo	unselected seedling	Washington State University	good
FR23T119	Kiona	Cristobalina	34-Kion-Cristo	unselected seedling	Washington State University	good
FR23T120	Kiona	Cristobalina	34-Kion-Cristo	unselected seedling	Washington State University	good
FR23T123	Kiona	Cristobalina	34-Kion-Cristo	unselected seedling	Washington State University	good
FR23T124	Kiona	Cristobalina	34-Kion-Cristo	unselected seedling	Washington State University	good
FR23T127	Cowiche	Vittoria	-	unselected seedling	Washington State University	good
FR23T128	Cowiche	Index	-	unselected seedling	Washington State University	good
FR23T129	Cowiche	Vittoria	-	unselected seedling	Washington State University	good
FR23T130	Cowiche	Vittoria	-	unselected seedling	Washington State University	good
FR23T131	Cowiche	Vittoria	-	unselected seedling	Washington State University	good
FR23T132	Cowiche	F_FR23T132	-	unselected seedling	Washington State University	good
FR23T133	Cowiche	F_FR23T133	-	unselected seedling	Washington State University	good
FR24T064	Benton	F_FR24T064	-	unselected seedling	Washington State University	good
FR24T066	Benton	Benton	07-Bent-Self	unselected seedling	Washington State University	good
FR24T067	Benton	Benton	07-Bent-Self	unselected seedling	Washington State University	good
FR24T068	Benton	Dzherlo	29-Bent-Dzher	unselected seedling	Washington State University	good
FR24T069	Benton	Dzherlo	29-Bent-Dzher	unselected seedling	Washington State University	good
FR24T070	Benton	F_FR24T070	-	unselected seedling	Washington State University	good
FR24T071	Benton	Dzherlo	29-Bent-Dzher	unselected seedling	Washington State University	good
FR24T072	Benton	Dzherlo	29-Bent-Dzher	unselected seedling	Washington State University	good
FR24T073	Benton	F_FR24T073	-	unselected seedling	Washington State University	good
FR24T077	Benton	Dzherlo	29-Bent-Dzher	unselected seedling	Washington State University	good
FR25T081	Benton	Vittoria	30-Bent-Vit	unselected seedling	Washington State University	good
FR25T084	Benton	Vittoria	30-Bent-Vit	unselected seedling	Washington State University	good
FR25T085	Benton	Benton	07-Bent-Self	unselected seedling	Washington State University	good
FR25T086	Benton	Vittoria	30-Bent-Vit	unselected seedling	Washington State University	good
FR25T090	Benton	Vittoria	30-Bent-Vit	unselected seedling	Washington State University	good
FR25T092	Benton	Benton	07-Bent-Self	unselected seedling	Washington State University	good
FR25T093	Benton	Vittoria	30-Bent-Vit	unselected seedling	Washington State University	good
FR25T097	Benton	F_FR25T097	-	unselected seedling	Washington State University	good
FR25T098	Benton	F_FR25T098	-	unselected seedling	Washington State University	good
FR26T028	Bing	F_FR26T028	-	unselected seedling	Washington State University	good
FR26T030	Bing	Bertiolle	32-Bing-Bert	unselected seedling	Washington State University	good
FR26T031	Bing	Bertiolle	32-Bing-Bert	unselected seedling	Washington State University	good
FR26T033	Bing	Bertiolle	32-Bing-Bert	unselected seedling	Washington State University	good
FR26T034	Bing	Bertiolle	32-Bing-Bert	unselected seedling	Washington State University	good
FR26T036	Bing	Bertiolle	32-Bing-Bert	unselected seedling	Washington State University	good
FR26T037	Bing	Bertiolle	32-Bing-Bert	unselected seedling	Washington State University	good
FR26T038	Bing	Bertiolle	32-Bing-Bert	unselected seedling	Washington State University	good
FR26T040	Bing	Selah	-	unselected seedling	Washington State University	good
FR26T117	Bing	Lapins	-	unselected seedling	Washington State University	good
FR27T001	DD	MIM 23	35-DD-MIM23	unselected seedling	Washington State University	good
FR27T002	DD	MIM 23	35-DD-MIM23	unselected seedling	Washington State University	good
FR27T003	DD	MIM 23	35-DD-MIM23	unselected seedling	Washington State University	good
FR27T006	DD	MIM 17	12-DD-MIM17	unselected seedling	Washington State University	good
FR27T007	DD	MIM 17	12-DD-MIM17	unselected seedling	Washington State University	good
FR27T008	DD	MIM 17	12-DD-MIM17	unselected seedling	Washington State University	good
FR27T009	DD	MIM 17	12-DD-MIM17	unselected seedling	Washington State University	good
FR27T010	DD	MIM 17	12-DD-MIM17	unselected seedling	Washington State University	good
FR27T012	DD	MIM 17	12-DD-MIM17	unselected seedling	Washington State University	good
FR27T013	DD	MIM 17	12-DD-MIM17	unselected seedling	Washington State University	good
FR27T014	DD	MIM 17	12-DD-MIM17	unselected seedling	Washington State University	good
FR27T015	DD	MIM 17	12-DD-MIM17	unselected seedling	Washington State University	good
FR27T016	DD	MIM 17	12-DD-MIM17	unselected seedling	Washington State University	good
FR27T017	DD	MIM 17	12-DD-MIM17	unselected seedling	Washington State University	good
FR27T018	DD	MIM 17	12-DD-MIM17	unselected seedling	Washington State University	good
FR27T050	CC	Venus	-	unselected seedling	Washington State University	good
FR27T051	CC	Bing	-	unselected seedling	Washington State University	good
FR27T052	CC	Venus	-	unselected seedling	Washington State University	good
FR27T053	CC	MIM 23	-	unselected seedling	Washington State University	good
FR27T054	CC	MIM 23	-	unselected seedling	Washington State University	good
FR27T094	CC	MIM 17	13-CC-MIM17	unselected seedling	Washington State University	good
FR27T096	CC	MIM 17	13-CC-MIM17	unselected seedling	Washington State University	good
FR27T097	CC	MIM 17	13-CC-MIM17	unselected seedling	Washington State University	good
FR27T098	CC	MIM 17	13-CC-MIM17	unselected seedling	Washington State University	good
FR27T099	CC	MIM 17	13-CC-MIM17	unselected seedling	Washington State University	good
FR27T100	CC	MIM 17	13-CC-MIM17	unselected seedling	Washington State University	good
FR27T101	CC	MIM 17	13-CC-MIM17	unselected seedling	Washington State University	good
FR27T102	CC	MIM 17	13-CC-MIM17	unselected seedling	Washington State University	good
FR28T001	DD	MIM 23	35-DD-MIM23	unselected seedling	Washington State University	good
FR28T002	DD	MIM 23	35-DD-MIM23	unselected seedling	Washington State University	good
FR28T099	EE	MIM 17	36-EE-MIM17	unselected seedling	Washington State University	good
FR28T100	EE	MIM 17	36-EE-MIM17	unselected seedling	Washington State University	good
FR28T101	EE	MIM 17	36-EE-MIM17	unselected seedling	Washington State University	good
FR28T102	EE	MIM 17	36-EE-MIM17	unselected seedling	Washington State University	good
FR28T104	EE	MIM 17	36-EE-MIM17	unselected seedling	Washington State University	good
FR28T105	EE	MIM 17	36-EE-MIM17	unselected seedling	Washington State University	good
FR28T106	EE	MIM 17	36-EE-MIM17	unselected seedling	Washington State University	good
FR28T107	EE	MIM 17	36-EE-MIM17	unselected seedling	Washington State University	good
FR28T108	EE	MIM 17	36-EE-MIM17	unselected seedling	Washington State University	good
FR29T073	GG	MIM 23	-	unselected seedling	Washington State University	good
FR29T074	GG	MIM 17	38-GG-MIM17	unselected seedling	Washington State University	good
FR29T075	GG	MIM 17	38-GG-MIM17	unselected seedling	Washington State University	good
FR29T076	GG	MIM 17	38-GG-MIM17	unselected seedling	Washington State University	good
FR29T077	GG	MIM 17	38-GG-MIM17	unselected seedling	Washington State University	good
FR29T115	EE	MIM 23	37-EE-MIM23	unselected seedling	Washington State University	good
FR29T117	EE	MIM 23	37-EE-MIM23	unselected seedling	Washington State University	good
FR29T118	EE	MIM 23	37-EE-MIM23	unselected seedling	Washington State University	good
FR29T119	EE	MIM 23	37-EE-MIM23	unselected seedling	Washington State University	good
FR29T120	EE	MIM 23	37-EE-MIM23	unselected seedling	Washington State University	good
FR29T122	EE	MIM 23	37-EE-MIM23	unselected seedling	Washington State University	good
FR29T124	EE	MIM 23	37-EE-MIM23	unselected seedling	Washington State University	good
FR29T125	EE	MIM 23	37-EE-MIM23	unselected seedling	Washington State University	good
FR29T126	EE	MIM 23	37-EE-MIM23	unselected seedling	Washington State University	good
FR30T099	Lapins	Vittoria	22-Lapi-Vit	unselected seedling	Washington State University	good
FR30T100	Lapins	Vittoria	22-Lapi-Vit	unselected seedling	Washington State University	good
FR30T101	Lapins	Vittoria	22-Lapi-Vit	unselected seedling	Washington State University	good
FR30T102	Lapins	Vittoria	22-Lapi-Vit	unselected seedling	Washington State University	good
FR30T103	Lapins	Vittoria	22-Lapi-Vit	unselected seedling	Washington State University	good
FR30T105	Lapins	Vittoria	22-Lapi-Vit	unselected seedling	Washington State University	good
FR30T106	Lapins	Vittoria	22-Lapi-Vit	unselected seedling	Washington State University	good
FR30T107	Lapins	Vittoria	22-Lapi-Vit	unselected seedling	Washington State University	good
FR30T108	Lapins	Vittoria	22-Lapi-Vit	unselected seedling	Washington State University	good
FR30T109	Lapins	Vittoria	22-Lapi-Vit	unselected seedling	Washington State University	good
FR31T007	Rainier	Ambrunes	15-Raini-Amb	unselected seedling	Washington State University	good
FR31T008	Rainier	Ambrunes	15-Raini-Amb	unselected seedling	Washington State University	good
FR31T009	Rainier	Ambrunes	15-Raini-Amb	unselected seedling	Washington State University	good
FR31T010	Rainier	Dzherlo	27-Raini-Dzher	unselected seedling	Washington State University	good
FR31T011	Rainier	Ambrunes	15-Raini-Amb	unselected seedling	Washington State University	good
FR31T012	Rainier	Ambrunes	15-Raini-Amb	unselected seedling	Washington State University	good
FR31T013	Rainier	Ambrunes	15-Raini-Amb	unselected seedling	Washington State University	good
FR31T014	Rainier	Dzherlo	27-Raini-Dzher	unselected seedling	Washington State University	good
FR31T016	Rainier	Ambrunes	15-Raini-Amb	unselected seedling	Washington State University	good
FR31T121	Lapins	Vittoria	22-Lapi-Vit	unselected seedling	Washington State University	good
FR32T087	Rainier	Bertiolle	-	unselected seedling	Washington State University	good
FR32T088	Rainier	Bertiolle	-	unselected seedling	Washington State University	good
FR32T093	Rainier	Bertiolle	-	unselected seedling	Washington State University	good
FR33T001	Rainier	Cristobalina	26-Raini-Cristo	unselected seedling	Washington State University	good
FR33T003	Rainier	Cristobalina	26-Raini-Cristo	unselected seedling	Washington State University	good
FR33T004	Rainier	Cristobalina	26-Raini-Cristo	unselected seedling	Washington State University	good
FR33T005	Rainier	Cristobalina	26-Raini-Cristo	unselected seedling	Washington State University	good
FR33T006	Rainier	Cristobalina	26-Raini-Cristo	unselected seedling	Washington State University	good
FR33T007	Rainier	Cristobalina	26-Raini-Cristo	unselected seedling	Washington State University	good
FR33T008	Rainier	Cristobalina	26-Raini-Cristo	unselected seedling	Washington State University	good
FR33T011	Rainier	Cristobalina	26-Raini-Cristo	unselected seedling	Washington State University	good
FR35T101	Rainier	Dzherlo	27-Raini-Dzher	unselected seedling	Washington State University	good
FR35T102	Rainier	Dzherlo	27-Raini-Dzher	unselected seedling	Washington State University	good
FR35T103	Rainier	Chelan	-	unselected seedling	Washington State University	good
FR35T104	Rainier	Dzherlo	27-Raini-Dzher	unselected seedling	Washington State University	good
FR35T105	Rainier	Dzherlo	27-Raini-Dzher	unselected seedling	Washington State University	good
FR35T106	Rainier	Dzherlo	27-Raini-Dzher	unselected seedling	Washington State University	good
FR35T107	Rainier	Dzherlo	27-Raini-Dzher	unselected seedling	Washington State University	good
FR35T108	Rainier	Ambrunes	15-Raini-Amb	unselected seedling	Washington State University	good
FR35T110	Rainier	Dzherlo	27-Raini-Dzher	unselected seedling	Washington State University	good
FR38T001	Rainier	Sunburst	28-Raini-Sunb	unselected seedling	Washington State University	good
FR38T002	Rainier	Sunburst	28-Raini-Sunb	unselected seedling	Washington State University	good
FR38T003	Rainier	Sunburst	28-Raini-Sunb	unselected seedling	Washington State University	good
FR38T005	Rainier	Sunburst	28-Raini-Sunb	unselected seedling	Washington State University	good
FR38T006	Rainier	Sunburst	28-Raini-Sunb	unselected seedling	Washington State University	good
FR42T001	Selah	Bertiolle	-	unselected seedling	Washington State University	good
FR42T003	Selah	Bertiolle	-	unselected seedling	Washington State University	good
FR42T005	Selah	Bertiolle	-	unselected seedling	Washington State University	good
FR42T006	Selah	F_FR42T006	-	unselected seedling	Washington State University	good
FR42T007	Selah	Benton	-	unselected seedling	Washington State University	good
FR42T008	Selah	F_FR42T008	-	unselected seedling	Washington State University	good
FR42T009	Selah	F_FR42T009	-	unselected seedling	Washington State University	good
FR42T011	Selah	Selah	25-Sel-Self	unselected seedling	Washington State University	good
FR42T012	Selah	F_FR42T012	-	unselected seedling	Washington State University	good
FR42T042	Selah	F_FR42T042	-	unselected seedling	Washington State University	good
FR42T045	Selah	Selah	25-Sel-Self	unselected seedling	Washington State University	good
FR42T047	Bing	Selah	-	unselected seedling	Washington State University	good
FR42T048	Selah	Selah	25-Sel-Self	unselected seedling	Washington State University	good
FR42T049	Benton	Selah	-	unselected seedling	Washington State University	good
FR42T050	Benton	Selah	-	unselected seedling	Washington State University	good
FR47T058	Selah	Vittoria	-	unselected seedling	Washington State University	good
FR47T059	Selah	Vittoria	-	unselected seedling	Washington State University	good
FR49T083	Sweetheart	Regina	-	unselected seedling	Washington State University	good
