# Supplementary material for: High-quality, genome-wide SNP genotypic data for pedigreed germplasm of the diploid outbreeding species apple, peach, and sweet cherry through a common workflow
Source: PLoS One. 2019 Jun 27;14(6):e0210928. doi: 10.1371/journal.pone.0210928 (PMC6597046; doi:10.1371/journal.pone.0210928)
Supplement: S4 Table — Parameter settings used for (A) filtering SNPs used in analyses of B-allele frequency, (B) running ASSiST, (C) running FlexQTL for detecting Mendelian-inconsistent errors and Mendelian-consistent errors, and (D) running FlexQTL for phasing, haploblock determination, and creating PediHaplotyper input files. (XLSX) [file pone.0210928.s004.xlsx]

## Sheet: Caption
High-quality, genome-wide SNP genotypic data for pedigreed germplasm of the diploid outbreeding species apple, peach, and sweet cherry through a common workflow
Stijn Vanderzande, Nicholas P Howard, Lichun Cai, Cassia Da Silva Linge, Laima Antanaviciute, Marco CAM Bink, Johannes W Kruisselbrink, Nahla Bassil, Ksenija Gasic, Amy Iezzoni, Eric Van de Weg, Cameron Peace
S4 Table. Parameter settings used for (A) filtering SNPs used in analyses of B-allele frequency, (B) running ASSiST, (C) running FlexQTLTM for detecting Mendelian-inconsistent errors and Mendelian-consistent errors, and (D) running FlexQTLTM for phasing, haploblock determination, and creating PediHaplotyper input files.

## Sheet: S4A Table
S4A Table. Filter parameters used to obtain a set of SNPs that follow expected B frequencies for diploid samples. This subset of SNPs was used to plot the B allele frequency of each sample to the subset of SNP markers that are ordered according to their cumulative position on a genetic linkage map or reference genome sequence. This allowed for the identification of non-diploid samples and samples…
Parameter	Filter	Explanation
Call Freq	≥ 0.90	Only SNP that have good call rate
Minor Freq	>0.01	Only polymorphic SNPs
50% GC	≥ 0.40	Only SNPs for which most individuals were close to main cluster
GenTrain	≥ 0.65	Only SNPs with good overall clustering
ClusterSep	≥ 0.40	Only SNPs with well separated clusters
AA T Mean	≤ 0.125	Only SNPs with AA cluster in expected position
AA T Dev	≤ 0.028	Only SNPs with 'narrow' AA cluster (no multiple clusters)
AB T Mean	≥ 0.375	Only SNPs with AB cluster in expected position
	≤ 0.625
AB T Dev	≤ 0.056	Only SNPs with 'narrow' AB cluster (no multiple clusters)
BB T Mean	≥ 0.875	Only SNPs with BB cluster in expected position
BB T Dev	≤ 0.028	Only SNPs with 'narrow' BB cluster (no multiple clusters)

## Sheet: S4B Table
S4B Table. Parameters used in ASSIsT to obtain a set of reliable SNPs. Two parameter sets are given, one for full-sib families (Population type = "CP (F1)") and one for germplasm collection and multi-generation, pedigree-connected material with only small full-sib families (Population type = "Germplasm")
Parameter Set ASSIsT
Parameter	Input		Explanation*
Population type	CP (F1)	Germplasm	Structure of collection of individuals that were genotyped.
Allowed missing data	0.05	0.05	Frequency of allowed missing data (No Call) by SNP and by individuals.
Call Rate tolerance	0.1	0.1	Maximum tolerance for the distance between an individual's call rate and the average call rate of the analysed population. This excludes individuals for which too many SNPs could not be called.
p-Value (Chi-sq) segregation distortion	1e-05	1e-05	Threshold to discard markers for allelic segregation distortion based on p-value of the Chi-squared test to test for allelic segregation. The lower the threshold, the more distortion is allowed.
Unexpected genotype threshold per individual	0.003	0.003	Proportion of allowed unexpected genotypes for each individual based on Mendelian inconsistent errors.
Unexpected genotype threshold per SNP	0.05	-	Proportion of allowed unexpected genotypes for each SNP based on Mendelian inconsistent errors. Not available when population type is set to 'Germplasm'.
Frequency rare allele	-	0.01	Maximum frequency to deﬁne an allele as rare. Only available when population type is set to 'Germplasm
Parents	A**	-	'A' represents the two parents of the analysed population. Not available when population type is set to 'Germplasm'.
Number of chromosomes	B***	B***	'B' represents the number of chromosomes of the analysed species
AB sub-clusters & Null alleles	On	Off	Find and score markers with the AB cluster split into two sub-clusters and markers that show a null-allele. Not available when population type is set to 'Germplasm'.

## Sheet: S4C Table
S4C Table. Parameters used in FlexQTL to detect Mendelian-inconsistent and Mendelian consistent errors. Settings needed to be checked for this analysis are highlighted in green
Parameter Set FlexQTL - Error detection
Parameter	Input	Explanation
datafile	20170419_RB_xtra_cleanDR.dat	Name of data input file. Should not contain any spaces or more than 32 characters.
ncolN	2	Number of nuissance columns. These columns can be used to keep track of any information other than parental, phenotypic or genotypic data. Examples are subset(s) an individual may belong to, location where the individual was sampled, ploidy etc.
indiN	-1 -1	Indicates if nuissance columns should be considered during analysis. An indicator is given for each nuissance column. '-1' indicates the nuissance column is excluded for these analyses. Exclude for data curation
namesN	Name_Orig Subset	Names of nuissance columns. Each name is listed and connot contain any space
ncolT	1	Number of trait columns. These columns contain the phenotypic data to be analysed during QTL analysis. For data curation, these columns can contain dummy data.
indiT	1	Indicates which trait column should be used for analysis. Only one column can be 'active'. An indicator is given for each trait column. '-1' indicates the trait is excluded for these analyses, '1' indicates the trait is used for analysis
namesT	Dummy	Names of trait columns. Each name is listed and connot contain any space
misvalT	-	character used for missing values
scaleT	0	indicates wheter phenotypic data has to be scaled before QTL analysis, unimportant for data curation
mapfile	RB_intMap_v11_xtr_DR0419.map	Name of data input file. Should not contain any spaces or more than 32 characters.
nchrom	17	Number of chromosomes of the species as defined in the map file. Is automatically adjusted to number in map file when loading data in Visual FlexQTL(TM). Is not adjusted when using FlexQTL(TM) directly
indiC	1 1 1 1 1 1 1 1 1 1 1 1 1 1 1 1 1	Indicates which chromosomes should be included for analysis. An indicator is given for each chromosome. '-1' indicates a chromosome is excluded for these analyses, '1' indicates that the chromosome is used for analysis. Number of indicators is automatically adjusted to number in map file when loading data in Visual FlexQTL(TM). Is not adjusted when using FlexQTL(TM) directly. All chromosomes shou…
nmrkrC	211 417 286 236 311 190 217 197 274 300 270 248 202 219 320 266 288	Number of markers on each chromosome. Number of markers is automatically adjusted to number in map file when loading data in Visual FlexQTL(TM). Is not adjusted when using FlexQTL(TM) directly.
nullalleleP	$	Character used for putative null alleles. Not advised to use during data curation as it almost always leads to the report of errors for markers and individuals with these scores
nullalleleC	$$	Character used for comfirmed null alleles. This is the advised character to indicate a null allele as it will only lead to reported errors when true Mendelian-inconsistent errors are observed
nullalleleHidden	0	Indicator to screen for hidden null alleles and adjust marker calls accordingly. '0' means no checking as Mendelian-inconsistent errors should be checked using SNP Graph of GenomeStudio® to confirm presence of null allelels.
MSegAlpha	0.01	Sustained probability of segregation errors for marker loci. Kept at suggested default of 0.01
MSegDelta	1	Indicator whether marker segregation is allowed. '0' to not allow it, '1' to allow it. As seggregation distortion can be expected for certain loci (e.g. S locus), marker seggregation is allowed
DeleteDR	0	Indicator whether genotype call for individual should be deleted when a single marker is involved in a double recombination event. '0' to not allow it, '1' to allow it. Set to zero as these occurences should be investigated during data curation
PrbHtzInb	0	Probability of observing heterozygous markers for inbred individuals. Default is zero.
indicQTL	2	These parameter settings are related to QTL or IBD analyses and are not used for data curation but need to be specified regardless.
indicFPM	0
indicTIM	0
maximQTL	1
maximFPM	0
priorQTL	1
priorFPM	0
addGENE	5
domGENE	0
priorh2QTL	0
varPOA	0
varPOD	0
anchorMarker	0
lockMPhase	0
fixQTLpos	MARKERS
freqmargin	0.03
distanceQTLs	0
absorbFP	0
writeGTP	ALL
writeNRM	0
writeSIP	10	Indicator maximum number of 'Segregation Indicator Patterns' to write. Is used for graphical genotyping when double recombination events are observed. Most of the time less than 10 files are generated thus 10 is a good maximum
maxnwrtNUI	0	This parameter is not used for data curation
headerOUT	1	Indicates whether header (file information) is given in output files. '1' indicates information is given which can help for file interpretation
REDprint	0	Indicates wheter a reduced printing in output files is requested. '0' means no reduction in given information.
writeMSI	0	indicates whether only errors ('0') or all information ('1') on marker segregation information should be given
pedimapV	2	Indicates whether pedimap files should be created which occurs after all files necessary for data curation are created. '2' indicates a stop of the analysis after files are created. This prevents FlexQTL™ from starting QTL or IBD analyses which could take multiple days and are not needed for data curation
VARgroup	0	These parameter settings are related to QTL or IBD analyses and are not used for detection of Mendelian-(in)consistent errors but need to be specified regardless.
length	100
thinning	100
ess	0
lengthUDMax	0
FormatMCMC	0
markerblock	5
skipSampleMarkers	0
seed	483191

## Sheet: S4D Table
S4D Table. Parameters used in FlexQTL to phase the marker data and create input files for PediHaplotyper. Settings needed to be checked for this analysis are highlighted in green
Parameter Set FlexQTL - Phasing for PediHaplotyper
Parameter	Input	Explanation
datafile	20170419_RB_xtra_cleanDR.dat	Name of data input file. Should not contain any spaces or more than 32 characters.
ncolN	1	Number of nuissance columns. These columns can be used to keep track of any information other than parental, phenotypic or genotypic data. Examples are subset(s) an individual may belong to, location where the individual was sampled, ploidy etc.
indiN	-1	Indicates if nuissance columns should be considered during analysis. An indicator is given for each nuissance column. '-1' indicates the nuissance column is excluded for these analyses. Exclude for data curation
namesN	Name_Orig	Names of nuissance columns. Each name is listed and connot contain any space
ncolT	1	Number of trait columns. These columns contain the phenotypic data to be analysed during QTL analysis. For data curation, these columns can contain dummy data.
indiT	1	Indicates which trait column should be used for analysis. Only one column can be 'active'. An indicator is given for each trait column. '-1' indicates the trait is excluded for these analyses, '1' indicates the trait is used for analysis
namesT	Dummy	Names of trait columns. Each name is listed and connot contain any space
misvalT	-	character used for missing values
scaleT	0	indicates wheter phenotypic data has to be scaled before QTL analysis, unimportant for data curation
mapfile	RB_intMap_v11_xtr_DR0419.map	Name of data input file. Should not contain any spaces or more than 32 characters.
nchrom	17	Number of chromosomes of the species as defined in the map file. Is automatically adjusted to number in map file when loading data in Visual FlexQTL(TM). Is not adjusted when using FlexQTL(TM) directly
indiC	1 1 1 1 1 1 1 1 1 1 1 1 1 1 1 1 1	Indicates which chromosomes should be included for analysis. An indicator is given for each chromosome. '-1' indicates a chromosome is excluded for these analyses, '1' indicates that the chromosome is used for analysis. Number of indicators is automatically adjusted to number in map file when loading data in Visual FlexQTL(TM). Is not adjusted when using FlexQTL(TM) directly. All chromosomes shou…
nmrkrC	211 417 286 236 311 190 217 197 274 300 270 248 202 219 320 266 288	Number of markers on each chromosome. Number of markers is automatically adjusted to number in map file when loading data in Visual FlexQTL(TM). Is not adjusted when using FlexQTL(TM) directly.
nullalleleP	$	Character used for putative null alleles. Not advised to use during data curation as it almost always leads to the report of errors for markers and individuals with these scores
nullalleleC	$$	Character used for comfirmed null alleles. This is the advised character to indicate a null allele as it will only lead to reported errors when true Mendelian-inconsistent errors are observed
nullalleleHidden	0	Indicator to screen for hidden null alleles and adjust marker calls accordingly. '0' means no checking as Mendelian-inconsistent errors should be checked using SNP Graph of GenomeStudio® to confirm presence of null allelels.
MSegAlpha	0.01	Sustained probability of segregation errors for marker loci. Kept at suggested default of 0.01
MSegDelta	1	Indicator whether marker segregation is allowed. '0' to not allow it, '1' to allow it. As seggregation distortion can be expected for certain loci (e.g. S locus), marker seggregation is allowed
DeleteDR	1	Indicator whether genotype call for individual should be deleted when a single marker is involved in a double recombination event. '0' to not allow it, '1' to allow it. Set to zero as these occurences should be investigated during data curation
PrbHtzInb	0	Probability of observing heterozygous markers for inbred individuals. Default is zero.
indicQTL	1	These parameter settings are related to QTL or IBD analyses and are not used for data curation but need to be specified regardless.
indicFPM	0
indicTIM	0
maximQTL	10
maximFPM	0
priorQTL	5
priorFPM	0
addGENE	5
domGENE	0
priorh2QTL	0
varPOA	0
varPOD	0
anchorMarker	0
lockMPhase	0
fixQTLpos	MARKERS
freqmargin	0.03
distanceQTLs	0
absorbFP	0
writeGTP	ALL
writeNRM	0
writeSIP	10	Indicator maximum number of 'Segregation Indicator Patterns' to write. Is used for graphical genotyping when double recombination events are observed. Most of the time less than 10 files are generated thus 10 is a good maximum
maxnwrtNUI	0	This parameter is not used for data curation
headerOUT	1	Indicates whether header (file information) is given in output files. '1' indicates information is given which can help for file interpretation
REDprint	0	Indicates wheter a reduced printing in output files is requested. '0' means no reduction in given information.
writeMSI	0	indicates whether only errors ('0') or all information ('1') on marker segregation information should be given
pedimapV	1	Indicates whether pedimap files should be created which occurs after all files necessary for data curation are created. '2' indicates a stop of the analysis after files are created. This prevents FlexQTL™ from starting QTL or IBD analyses which could take multiple days and are not needed for data curation
VARgroup	0	These parameter settings are related to QTL or IBD analyses and are not used for data curation but need to be specified regardless.
length	10
thinning	1
ess	0
lengthUDMax	0
FormatMCMC	0
markerblock	5	Number of marker loci within a block that are jointly updated with respect to linkage phase among marker. Setting needed to create needed inputfiles for PediHaplotyper
skipSampleMarkers	0	Indicator variable to skip sampling of marker information in Markov chain. Setting needed to create needed inputfiles for PediHaplotyper
seed	8869	This parameter is not used for data curation
