# Supplementary material for: High-quality, genome-wide SNP genotypic data for pedigreed germplasm of the diploid outbreeding species apple, peach, and sweet cherry through a common workflow
Source: PLoS One. 2019 Jun 27;14(6):e0210928. doi: 10.1371/journal.pone.0210928 (PMC6597046; doi:10.1371/journal.pone.0210928)
Supplement: S5 Table — For each marker, genetic position, associated haploblock, and physical position based on the apple GDDH 13 v1.1 genome are given. (XLSX) [file pone.0210928.s005.xlsx]

## Sheet: Table S5
High-quality, genome-wide SNP genotypic data for pedigreed germplasm of the diploid outbreeding species apple, peach, and sweet cherry through a common workflow
Stijn Vanderzande, Nicholas P Howard, Lichun Cai, Cassia Da Silva Linge, Laima Antanaviciute, Marco CAM Bink, Johannes W Kruisselbrink, Nahla Bassil, Ksenija Gasic, Amy Iezzoni, Eric Van de Weg, Cameron Peace
S5 Table. Final genetic map used for apple during data curation. For each marker, genetic position, associated haploblock, and physical position based on the apple GDDH 13 v1.1 genome are given.
SNPName	Linkage Group	Genetic Position (cM)	Haploblock	Chromosome_GDDH V1.1	Physical Position_GDDH V1.1 (bp)
RosBREEDSNP_SNP_CT_154698_Lg1_00288_MAF50_285078_exon1	1	0	HB-01-1	1	7584178
RosBREEDSNP_SNP_AC_121548_Lg1_00288_MAF30_MDP0000151845_exon1	1	0	HB-01-1	1	7625019
RosBREEDSNP_SNP_AC_180528_Lg1_00288_MAF40_302606_exon1	1	0	HB-01-1	nohit	-
RosBREEDSNP_SNP_TC_3094248_Lg1_02894_MAF50_285661_exon1	1	0	HB-01-1	nohit	-
GDsnp02894	1	0	HB-01-1a	nohit	-
RosBREEDSNP_SNP_CT_2754910_Lg1_00370_MAF10_MDP0000147384_exon7	1	0	HB-01-2	1	8381440
GDsnp00370	1	0	HB-01-2	1	8382136
RosBREEDSNP_SNP_CT_5940163_Lg1_00152_MAF50_1642197_exon1	1	0	HB-01-2	1	849179
RosBREEDSNP_SNP_TC_18732067_Lg4_00148_MAF10_220085_exon1	1	0	HB-01-2	1	9875456
RosBREEDSNP_SNP_AG_4746500_Lg1_MDP0000213515_MAF40_MDP0000213515_exon1	1	0.933	HB-01-3	1	10790670
RosBREEDSNP_SNP_CT_5273262_Lg1_01826_MAF30_99144_exon1	1	1.974	HB-01-3	1	11581248
GDsnp01826	1	1.974	HB-01-3	1	11596145
RosBREEDSNP_SNP_AG_5237634_Lg1_01826_MAF20_1669688_exon1	1	1.974	HB-01-3	1	11632099
GDsnp00152	1	2.572	HB-01-4	1	11967574
RosBREEDSNP_SNP_TC_3466990_Lg12_01391_MAF10_1661773_exon1	1	2.572	HB-01-4	0	31996147
RosBREEDSNP_SNP_AC_8789324_Lg1_02428_MAF30_21164_exon1	1	2.573	HB-01-5	1	11380289
RosBREEDSNP_SNP_TC_8781083_Lg1_02428_MAF10_1668209_exon1	1	2.573	HB-01-5	1	11388515
RosBREEDSNP_SNP_AG_8776668_Lg1_02428_MAF20_157084_exon1	1	2.573	HB-01-5	1	11392935
GDsnp02428	1	2.573	HB-01-5	1	11396890
RosBREEDSNP_SNP_CT_20598176_Lg11_01187_MAF10_561225_exon1	1	2.783	HB-01-5	1	13006487
RosBREEDSNP_SNP_TC_20579317_Lg11_01187_MAF10_1674826_exon2	1	2.783	HB-01-5	1	13026541
RosBREEDSNP_SNP_TC_9351463_Lg1_00703_MAF20_MDP0000661406_exon4	1	3.325	HB-01-5	1	14186989
RosBREEDSNP_SNP_TC_16672691_Lg13_00890_MAF10_401178_exon1	1	4.203	HB-01-6	1	14276946
RosBREEDSNP_SNP_TC_9490105_Lg1_02580_MAF40_282950_exon1	1	5.08	HB-01-6	1	14346715
RosBREEDSNP_SNP_AG_9497464_Lg1_02580_MAF40_1622059_exon2	1	5.08	HB-01-6	1	14356707
GDsnp02580	1	5.08	HB-01-6	1	14356770
RosBREEDSNP_SNP_CT_9505772_Lg1_02580_MAF30_MDP0000570507_exon19	1	5.08	HB-01-6	1	14364841
RosBREEDSNP_SNP_CT_9899146_Lg1_RosCOS404_MAF20_1682965_exon1	1	5.08	HB-01-6	1	14583115
RosBREEDSNP_SNP_CA_9907051_Lg1_RosCOS404_MAF20_MDP0000384319_exon1	1	5.08	HB-01-6	1	14591055
RosBREEDSNP_SNP_CT_115045_Lg2_328024_MAF50_328024_exon1	1	7.255	HB-01-6	1	15315910
RosBREEDSNP_SNP_TC_11532952_Lg1_01815_MAF50_1682832_exon5	1	8.924	HB-01-7	1	15807659
RosBREEDSNP_SNP_AG_11508677_Lg1_01815_MAF50_1661682_exon1	1	8.924	HB-01-7	1	15827102
GDsnp01815	1	8.924	HB-01-7	1	15830725
RosBREEDSNP_SNP_GA_11499061_Lg1_01815_MAF30_516837_exon4	1	8.924	HB-01-7	1	15837211
RosBREEDSNP_SNP_AC_11489706_Lg1_01815_MAF40_873112_exon1	1	8.924	HB-01-7	1	15845579
RosBREEDSNP_SNP_GA_11485470_Lg1_01815_MAF20_864893_exon1	1	8.924	HB-01-7	1	15853568
RosBREEDSNP_SNP_AG_11463412_Lg1_01815_MAF10_1651751_exon2	1	8.924	HB-01-7	1	15870777
RosBREEDSNP_SNP_AG_11457267_Lg1_01815_MAF20_MDP0000120020_exon9	1	8.924	HB-01-7	1	15876807
RosBREEDSNP_SNP_GA_12184821_Lg1_00420_MAF20_MDP0000177274_exon3	1	9.397	HB-01-8	1	16664497
GDsnp00420	1	9.397	HB-01-8	1	16674471
RosBREEDSNP_SNP_TC_12241888_Lg1_00420_MAF10_251348_exon1	1	9.871	HB-01-8	1	multihit
GDsnp02334	1	11.008	HB-01-9	1	16938182
RosBREEDSNP_SNP_TC_12382050_Lg1_02334_MAF40_MDP0000219571_exon3	1	11.008	HB-01-9	1	16968607
RosBREEDSNP_SNP_CT_13068176_Lg1_01494_MAF50_MDP0000298776_exon4	1	11.008	HB-01-10a	1	17383999
GDsnp01494	1	11.008	HB-01-10a	1	17409592
RosBREEDSNP_SNP_AG_13052151_Lg1_01494_MAF20_MDP0000722943_exon10	1	11.008	HB-01-10	1	17415037
RosBREEDSNP_SNP_GA_13037789_Lg1_01494_MAF30_840712_exon1	1	11.008	HB-01-10	1	17428781
RosBREEDSNP_SNP_AG_13020370_Lg1_01494_MAF30_752132_exon1	1	11.008	HB-01-10	1	17456680
RosBREEDSNP_SNP_CT_14001081_Lg1_01889_MAF20_MDP0000824791_exon1	1	13.478	HB-01-11	1	18223616
RosBREEDSNP_SNP_AG_14003645_Lg1_01889_MAF10_43738_exon1	1	13.478	HB-01-11	1	18226180
GDsnp01889	1	13.478	HB-01-11	nohit	-
RosBREEDSNP_SNP_TG_14148062_Lg1_01058_MAF10_1670627_exon2	1	13.478	HB-01-11a	1	18413404
RosBREEDSNP_SNP_AG_14154922_Lg1_01058_MAF30_1682312_exon1	1	14.077	HB-01-11a	1	18442594
RosBREEDSNP_SNP_GA_14519247_Lg1_RosCOS2921_MAF50_476406_exon1	1	15.396	HB-01-12	1	18855069
RosBREEDSNP_SNP_GA_14521599_Lg1_RosCOS2921_MAF10_382250_exon1	1	15.457	HB-01-13	1	18857422
RosBREEDSNP_SNP_AG_14529153_Lg1_RosCOS2921_MAF30_59140_exon1	1	15.457	HB-01-13	1	18864975
RosBREEDSNP_SNP_GA_14545022_Lg1_RosCOS2921_MAF10_504165_exon1	1	15.457	HB-01-13	1	18880622
RosBREEDSNP_SNP_CT_14662213_Lg1_RosCOS1779_MAF30_MDP0000321450_exon1	1	15.457	HB-01-14	1	18978799
RosBREEDSNP_SNP_GT_14685033_Lg1_RosCOS1779_MAF10_1667983_exon1	1	15.457	HB-01-15	1	19001485
RosBREEDSNP_SNP_TC_14687444_Lg1_RosCOS1779_MAF20_679337_exon1	1	15.457	HB-01-15	1	19003779
RosBREEDSNP_SNP_GA_14692393_Lg1_RosCOS1779_MAF20_696852_exon1	1	15.457	HB-01-15	1	19008679
RosBREEDSNP_SNP_TG_14699213_Lg1_RosCOS1779_MAF50_MDP0000321447_exon9	1	15.457	HB-01-15	1	19015680
GDsnp01500	1	15.66	HB-01-15	1	19147263
RosBREEDSNP_SNP_TC_14798027_Lg1_01500_MAF50_67147_exon1	1	15.66	HB-01-15	1	19150492
RosBREEDSNP_SNP_GA_14825678_Lg1_01500_MAF10_MDP0000245017_exon3	1	15.66	HB-01-15	1	19179557
RosBREEDSNP_SNP_GA_14836061_Lg1_01500_MAF40_1621531_exon3	1	15.66	HB-01-15	1	19189994
GDsnp00070	1	16.862	HB-01-16	0	6463421
RosBREEDSNP_SNP_CT_11829738_Lg8_MDP0000234975__MDP0000234975_exon1	1	16.862	HB-01-16	1	19720450
RosBREEDSNP_SNP_CA_11829752_Lg8_MDP0000234975_MAF10_MDP0000234975_exon1	1	16.862	HB-01-16	1	19720464
RosBREEDSNP_SNP_TC_14181277_Lg1_01058_MAF10_475083_exon3	1	16.901	HB-01-16	1	19777683
RosBREEDSNP_SNP_GA_16501559_Lg1_00107_MAF30_1618955_exon2	1	17.63	HB-01-17	1	20844625
RosBREEDSNP_SNP_AG_16519052_Lg1_00107_MAF10_1644262_exon1	1	17.778	HB-01-17	1	20879298
GDsnp02538	1	18.528	HB-01-17	1	21043490
RosBREEDSNP_SNP_AG_17233926_Lg1_RosCOS3372_MAF30_1683554_exon2	1	20.656	HB-01-18	1	21500721
RosBREEDSNP_SNP_AG_17236158_Lg1_RosCOS3372_MAF30_45786_exon1	1	20.656	HB-01-18a	1	21502953
RosBREEDSNP_SNP_GA_17238705_Lg1_RosCOS3372_MAF10_180981_exon1	1	20.656	HB-01-18a	1	21505500
RosBREEDSNP_SNP_CT_17245435_Lg1_RosCOS3372_MAF10_1674115_exon1	1	20.662	HB-01-18a	1	21512230
RosBREEDSNP_SNP_CT_17248573_Lg1_RosCOS3372_MAF40_MDP0000577125_exon3	1	20.662	HB-01-18a	1	21515368
RosBREEDSNP_SNP_TC_17274400_Lg1_RosCOS3372_MAF40_MDP0000637622_exon1	1	20.662	HB-01-18a	1	21538084
RosBREEDSNP_SNP_GT_17869158_Lg1_00440_MAF30_MDP0000190950_exon2	1	21.993	HB-01-19	1	22106117
RosBREEDSNP_SNP_TC_17871172_Lg1_00440_MAF30_1636772_exon2	1	22.339	HB-01-19	1	22108130
RosBREEDSNP_SNP_CT_17876384_Lg1_00440_MAF10_360249_exon1	1	22.339	HB-01-19	1	22113287
RosBREEDSNP_SNP_GA_17878675_Lg1_00440_MAF10_1638976_exon6	1	22.339	HB-01-19	1	22115578
RosBREEDSNP_SNP_TG_17880738_Lg1_00440_MAF20_944294_exon1	1	22.339	HB-01-19	1	22117641
RosBREEDSNP_SNP_AC_17882923_Lg1_00440_MAF40_1646533_exon1	1	22.339	HB-01-19	1	22119826
GDsnp00440	1	23.021	HB-01-19	1	22143201
RosBREEDSNP_SNP_TC_17912183_Lg1_00440_MAF40_1634418_exon1	1	23.021	HB-01-19a	1	22149045
RosBREEDSNP_SNP_GT_18056530_Lg1_01783_MAF30_1629293_exon3	1	23.021	HB-01-19a	1	22277457
RosBREEDSNP_SNP_GT_18064090_Lg1_01783_MAF50_708296_exon1	1	23.021	HB-01-19a	1	22285020
RosBREEDSNP_SNP_AG_18067488_Lg1_01783_MAF40_MDP0000211915_exon1	1	23.021	HB-01-19a	1	22288417
RosBREEDSNP_SNP_TC_18084371_Lg1_01783_MAF20_1683854_exon4	1	23.539	HB-01-20	7	25531252
GDsnp01783	1	23.561	HB-01-20	1	22310291
RosBREEDSNP_SNP_GA_18093819_Lg1_01783_MAF10_1653849_exon8	1	23.561	HB-01-20	1	22310483
RosBREEDSNP_SNP_AC_18695269_Lg1_00183_MAF20_MDP0000404072_exon1	1	24.678	HB-01-21	1	24174442
RosBREEDSNP_SNP_CT_18714053_Lg1_00183_MAF10_MDP0000284030_exon7	1	24.678	HB-01-21	1	24188698
GDsnp00183	1	24.678	HB-01-21	1	24191081
RosBREEDSNP_SNP_AG_18716844_Lg1_00183_MAF10_108132_exon1	1	24.678	HB-01-21	1	24191492
RosBREEDSNP_SNP_GT_18719697_Lg1_00183_MAF20_MDP0000284030_exon1	1	24.678	HB-01-21a	1	24194353
RosBREEDSNP_SNP_GA_18791535_Lg1_02731_MAF40_MDP0000186097_exon1	1	24.89	HB-01-21a	1	22717183
RosBREEDSNP_SNP_CT_18794918_Lg1_02731_MAF30_1632516_exon5	1	24.89	HB-01-21a	1	22720581
RosBREEDSNP_SNP_GA_18833863_Lg1_02731_MAF20_1658885_exon5	1	25.3	HB-01-22	1	22759135
GDsnp02731	1	25.3	HB-01-22	1	22761906
GDsnp02302	1	25.822	HB-01-23	13	12256833
RosBREEDSNP_SNP_TC_20951649_Lg1_02302_MAF50_MDP0000470227_exon1	1	25.822	HB-01-23	1	23296682
GDsnp00250	1	27.81	HB-01-24	1	23580422
GDsnp00087	1	27.81	HB-01-25	1	24336467
RosBREEDSNP_SNP_CA_21327009_Lg1_02518_MAF40_1678261_exon1	1	28.458	HB-01-26	1	24583075
GDsnp02518	1	28.962	HB-01-26	1	24589104
RosBREEDSNP_SNP_AG_21291785_Lg1_02518_MAF30_1687981_exon1	1	28.962	HB-01-26	1	24617312
RosBREEDSNP_SNP_TC_21289759_Lg1_02518_MAF20_1636950_exon6	1	28.962	HB-01-26	1	24619338
RosBREEDSNP_SNP_CT_23134240_Lg1_109586__109586_exon1	1	29.279	HB-01-27	1	24799843
RosBREED_SNP_GA_27975536_Lg14	1	32.007	HB-01-28	1	25868058
RosBREEDSNP_SNP_CT_25721098_Lg1_00087_MAF10_755773_exon1	1	32.007	HB-01-28	1	24335834
RosBREEDSNP_SNP_CT_26243256_Lg1_00674_MAF20_MDP0000730883_exon1	1	32.007	HB-01-28	1	24264012
RosBREEDSNP_SNP_TC_26287276_Lg1_00674_MAF10_1634016_exon7	1	32.007	HB-01-28	1	26081534
RosBREEDSNP_SNP_GA_35787897_Lg1_241489_MAF30_241489_exon1	1	32.632	HB-01-28	1	25552470
RosBREEDSNP_SNP_GT_26223046_Lg1_00674_MAF40_711298_exon1	1	34.274	HB-01-29	1	24249312
RosBREEDSNP_SNP_TG_26262680_Lg1_00674_MAF40_1669479_exon3	1	34.274	HB-01-29	1	24277924
GDsnp00107	1	37.516	HB-01-30	1	26328463
RosBREEDSNP_SNP_AG_26729463_Lg1_01228_MAF30_459491_exon1	1	38.791	HB-01-31	1	26508915
RosBREEDSNP_SNP_GT_26734911_Lg1_01228_MAF50_MDP0000236938_exon8	1	38.791	HB-01-31	1	26515078
RosBREEDSNP_SNP_GA_26741011_Lg1_01228_MAF30_53996_exon1	1	38.791	HB-01-32	1	26588019
RosBREEDSNP_SNP_GA_26750612_Lg1_01228_MAF10_1618257_exon2	1	38.791	HB-01-32	1	26598936
RosBREEDSNP_SNP_AC_26758625_Lg1_01228_MAF10_223072_exon1	1	38.791	HB-01-32	1	26622101
RosBREEDSNP_SNP_AG_27060614_Lg1_01693_MAF40_1665698_exon2	1	38.798	HB-01-32	1	26834461
RosBREEDSNP_SNP_CT_27064466_Lg1_01693_MAF20_95538_exon1	1	38.798	HB-01-32	1	26838312
RosBREEDSNP_SNP_GA_27072261_Lg1_01693_MAF20_MDP0000165729_exon1	1	39.404	HB-01-33	1	26846205
RosBREEDSNP_SNP_AG_27095198_Lg1_01693_MAF30_332314_exon1	1	39.404	HB-01-33	1	26870224
RosBREEDSNP_SNP_AC_3915335_Lg16_01627_MAF10_MDP0000468069_exon1	1	39.404	HB-01-33	multihit	-
GDsnp01693	1	39.404	HB-01-33	1	26879708
RosBREEDSNP_SNP_CT_27108076_Lg1_01693_MAF30_172317_exon1	1	39.404	HB-01-33	1	26883062
RosBREEDSNP_SNP_AC_27124099_Lg1_01693_MAF10_MDP0000225224_exon2	1	39.404	HB-01-33	1	26906377
RosBREEDSNP_SNP_GA_29128835_Lg1_10005_MAF10_326880_exon1	1	42.42	HB-01-34	1	27745994
GDsnp10005	1	42.42	HB-01-34	1	27753072
RosBREEDSNP_SNP_TC_29120475_Lg1_10005_MAF20_486377_exon2	1	42.42	HB-01-34	1	27754359
RosBREEDSNP_SNP_AC_30192576_Lg1_CXE4_MAF20_1677085_exon1	1	44.373	HB-01-35	11	28033062
RosBREEDSNP_SNP_AC_30246914_Lg1_CXE4_MAF50_MDP0000473154_exon2	1	44.373	HB-01-35	nohit	-
GDsnp00782	1	44.798	HB-01-35	1	28379355
RosBREEDSNP_SNP_AC_30649040_Lg1_320448_MAF20_320448_exon1	1	45.954	HB-01-35	1	28597852
MdSOC1-like	1	45.954	HB-01-35a	1	29231762
RosBREEDSNP_SNP_GA_31359482_Lg1_327822_MAF50_327822_exon5	1	46.013	HB-01-35a	1	29255597
RosBREEDSNP_SNP_AG_31359569_Lg1_327822__327822_exon5	1	46.013	HB-01-35a	1	29255684
RosBREEDSNP_SNP_GA_31531477_Lg1_327214_MAF40_327214_exon1	1	46.546	HB-01-36	1	29427979
RosBREEDSNP_SNP_AG_31626705_Lg1_00583_MAF40_MDP0000288458_exon4	1	46.546	HB-01-36	1	multihit
RosBREEDSNP_SNP_GA_31640395_Lg1_00583_MAF10_1646546_exon1	1	46.546	HB-01-36	1	29540454
RosBREEDSNP_SNP_CT_31642444_Lg1_00583_MAF50_178942_exon1	1	46.546	HB-01-36	1	29542503
RosBREEDSNP_SNP_CT_31657598_Lg1_00583_MAF40_422699_exon1	1	46.546	HB-01-36	1	29557655
RosBREEDSNP_SNP_CA_31659789_Lg1_00583_MAF20_422814_exon1	1	46.546	HB-01-36	1	29559846
RosBREEDSNP_SNP_CT_31677129_Lg1_00583_MAF10_1663051_exon3	1	46.546	HB-01-36	1	29577138
RosBREEDSNP_SNP_CT_31681861_Lg1_00583_MAF30_1623756_exon3	1	47.105	HB-01-37	1	29581870
MdBFTb	1	47.105	HB-01-37	1	29615249
RosBREEDSNP_SNP_CT_31736133_Lg1_325795_MAF50_325795_exon2	1	47.105	HB-01-37	1	29635265
RosBREEDSNP_SNP_GT_31736288_Lg1_325795_MAF20_325795_exon2	1	47.105	HB-01-37	1	29635420
RosBREEDSNP_SNP_CT_31941783_Lg1_RosCOS2794_MAF10_1683106_exon1	1	47.609	HB-01-38	1	29807779
RosBREEDSNP_SNP_GA_31945251_Lg1_RosCOS2794_MAF40_1665084_exon1	1	47.609	HB-01-38	1	29811245
RosBREEDSNP_SNP_TC_33678768_Lg1_01371_MAF20_250261_exon1	1	47.818	HB-01-38	1	30017716
GDsnp01371	1	47.818	HB-01-38	1	30024029
RosBREEDSNP_SNP_CT_33699826_Lg1_01371_MAF10_MDP0000282836_exon15	1	47.818	HB-01-38a	1	30036520
RosBREEDSNP_SNP_CA_33707916_Lg1_01371_MAF10_1658573_exon3	1	47.818	HB-01-38a	1	30044607
RosBREEDSNP_SNP_TC_34421998_Lg1_19307__19307_exon2	1	52.188	HB-01-39	1	30868114
RosBREEDSNP_SNP_TC_34439805_Lg1_02371_MAF40_MDP0000282186_exon3	1	52.188	HB-01-39	1	30874967
RosBREEDSNP_SNP_AG_34453757_Lg1_02371_MAF20_MDP0000286439_exon1	1	52.188	HB-01-39	1	30888786
RosBREEDSNP_SNP_CT_34470881_Lg1_02371_MAF20_566613_exon1	1	52.188	HB-01-39	1	30902936
GDsnp02371	1	52.327	HB-01-39	1	30914619
RosBREEDSNP_SNP_TG_34487221_Lg1_02371_MAF10_MDP0000194123_exon7	1	52.327	HB-01-39	1	30920651
RosBREEDSNP_SNP_AC_34510440_Lg1_02371_MAF50_1642607_exon7	1	52.506	HB-01-39	1	30943508
RosBREEDSNP_SNP_AG_35422934_Lg1_02092_MAF20_7047_exon1	1	54.415	HB-01-40	1	31120115
RosBREEDSNP_SNP_AG_35192538_Lg1_00495_MAF30_MDP0000302199_exon5	1	55.567	HB-01-41	1	31612614
RosBREEDSNP_SNP_TC_35195077_Lg1_00495_MAF20_MDP0000302199_exon8	1	55.567	HB-01-41	1	31615153
RosBREEDSNP_SNP_CT_35197485_Lg1_00495_MAF10_1665417_exon1	1	55.795	HB-01-41	1	31617561
RosBREEDSNP_SNP_CT_35199556_Lg1_00495_MAF20_1626251_exon1	1	55.795	HB-01-41	1	31619632
RosBREEDSNP_SNP_CT_35202609_Lg1_00495_MAF50_361322_exon1	1	55.795	HB-01-41	1	31622685
GDsnp00583	1	56.308	HB-01-41	1	31704493
GDsnp02092	1	56.669	HB-01-42	1	31887347
RosBREEDSNP_SNP_TC_35468899_Lg1_02092_MAF50_138030_exon2	1	56.669	HB-01-42	1	31904161
RosBREEDSNP_SNP_TC_35616825_Lg1_MDP0000950316_MAF30_MDP0000950316_exon2	1	56.669	HB-01-43	1	32080978
RosBREEDSNP_SNP_GA_35617576_Lg1_MDP0000950316_MAF20_MDP0000950316_exon3	1	56.669	HB-01-43	1	32081729
RosBREEDSNP_SNP_GA_35621874_Lg1_MDP0000950316_MAF20_MDP0000950316_exon17	1	58.582	HB-01-44	1	32086027
RosBREEDSNP_SNP_CT_30208839_Lg8_01764_MAF10_MDP0000273337_exon1	1	58.582	HB-01-44	multihit	-
RosBREEDSNP_SNP_CA_35939850_Lg1_12966_MAF20_12966_exon1	1	58.582	HB-01-44	1	32457967
RosBREEDSNP_SNP_TC_1219423_Lg2_00348_MAF20_1649423_exon1	2	0	HB-02-1	2	246562
RosBREEDSNP_SNP_TC_1229074_Lg2_01134_MAF10_1625597_exon3	2	0	HB-02-1	2	257110
RosBREEDSNP_SNP_CT_1237816_Lg2_01134_MAF20_1625352_exon1	2	0	HB-02-1	2	265853
RosBREEDSNP_SNP_AG_1241012_Lg2_01134_MAF30_215646_exon1	2	0	HB-02-1	nohit	-
RosBREEDSNP_SNP_GA_1260672_Lg2_01134_MAF40_1677893_exon1	2	0	HB-02-1	2	285752
RosBREEDSNP_SNP_TG_1270705_Lg2_01134_MAF10_484985_exon2	2	0	HB-02-2	2	295747
RosBREEDSNP_SNP_CT_1272762_Lg2_01134_MAF50_617054_exon1	2	0	HB-02-2	2	297798
GDsnp01134	2	0	HB-02-2	2	298356
RosBREEDSNP_SNP_GA_1278998_Lg2_01134_MAF30_MDP0000233214_exon4	2	0	HB-02-2	2	304024
RosBREEDSNP_SNP_GA_1285091_Lg2_01134_MAF50_864622_exon1	2	0	HB-02-2	2	310112
snpCO903605	2	1.482	HB-02-3a	2	715257
RosBREEDSNP_SNP_AG_1869486_Lg2_01735_MAF20_477197_exon1	2	1.482	HB-02-3a	2	821789
RosBREEDSNP_SNP_AC_1873474_Lg2_01735_MAF20_MDP0000289720_exon10	2	1.482	HB-02-3	2	825774
RosBREEDSNP_SNP_GT_1877053_Lg2_01735_MAF40_554134_exon1	2	1.482	HB-02-3	2	829353
RosBREEDSNP_SNP_TC_1879153_Lg2_01735_MAF30_MDP0000516949_exon1	2	1.482	HB-02-3	2	831453
RosBREEDSNP_SNP_TC_1910740_Lg2_01735_MAF10_458777_exon1	2	1.482	HB-02-3	2	850465
RosBREEDSNP_SNP_TG_1926287_Lg2_01735_MAF50_1659427_exon1	2	1.482	HB-02-3	2	866925
RosBREEDSNP_SNP_GA_1958621_Lg2_AAT1_MAF20_1677156_exon1	2	1.482	HB-02-3	2	910864
RosBREEDSNP_SNP_GA_1979331_Lg2_AAT1_MAF50_MDP0000307573_exon4	2	2.03	HB-02-3	2	939240
RosBREEDSNP_SNP_AC_2393544_Lg2_01565_MAF30_269285_exon2	2	2.03	HB-02-4	2	1458066
RosBREEDSNP_SNP_CT_2397172_Lg2_01565_MAF20_538704_exon1	2	2.03	HB-02-4	2	1461670
RosBREEDSNP_SNP_GA_2408882_Lg2_01565_MAF40_MDP0000189794_exon1	2	2.03	HB-02-4	2	1475684
RosBREEDSNP_SNP_CT_2425858_Lg2_01565_MAF50_1673213_exon1	2	2.03	HB-02-4	2	1481013
GDsnp01565	2	2.03	HB-02-4	2	1505253
RosBREEDSNP_SNP_GA_2490535_Lg2_00959_MAF40_MDP0000189221_exon3	2	2.03	HB-02-4	2	1527194
RosBREEDSNP_SNP_GA_2504650_Lg2_00959_MAF30_MDP0000305192_exon3	2	2.557	HB-02-4	2	1540053
GDsnp00959	2	2.557	HB-02-4a	2	1562244
RosBREEDSNP_SNP_AG_2532606_Lg2_00959_MAF40_158655_exon2	2	2.557	HB-02-4a	2	1567885
RosBREEDSNP_SNP_CT_2607533_Lg2_226032_MAF30_226032_exon1	2	2.557	HB-02-4a	2	1792215
RosBREEDSNP_SNP_CA_2961097_Lg2_RosCOS2955_MAF10_1621351_exon3	2	3.102	HB-02-5	2	2282882
RosBREEDSNP_SNP_TG_2987146_Lg2_RosCOS2955_MAF20_1632390_exon5	2	3.102	HB-02-6a	2	2307483
RosBREEDSNP_SNP_GA_2995367_Lg2_RosCOS2955_MAF20_1629016_exon2	2	3.102	HB-02-6a	2	2315701
RosBREEDSNP_SNP_AG_3243976_Lg2_RosCOS1998_MAF20_MDP0000162833_exon1	2	4.211	HB-02-6	2	2595429
RosBREEDSNP_SNP_GT_3252639_Lg2_RosCOS1998_MAF10_445039_exon1	2	4.211	HB-02-6	2	2603960
RosBREEDSNP_SNP_CT_3273690_Lg2_RosCOS1998_MAF30_67740_exon1	2	4.211	HB-02-6	2	2627241
RosBREEDSNP_SNP_TC_3303584_Lg2_RosCOS1998_MAF30_1632534_exon4	2	4.211	HB-02-6	2	2657232
RosBREEDSNP_SNP_CT_3420282_Lg2_01641_MAF40_1669340_exon1	2	5.327	HB-02-7	2	2796808
RosBREEDSNP_SNP_GA_3428296_Lg2_01641_MAF50_MDP0000244230_exon9	2	5.327	HB-02-7	2	2805061
GDsnp01641	2	5.327	HB-02-7	2	2839830
RosBREEDSNP_SNP_AG_3463154_Lg2_01641_MAF30_MDP0000943030_exon1	2	5.327	HB-02-7	2	2840151
RosBREEDSNP_SNP_GT_4012052_Lg2_01476_MAF30_143988_exon1	2	6.854	HB-02-8	2	3473105
RosBREEDSNP_SNP_GT_4015212_Lg2_01476_MAF20_795360_exon1	2	6.854	HB-02-8	2	3476265
RosBREEDSNP_SNP_GA_4023123_Lg2_01476_MAF20_512064_exon1	2	6.854	HB-02-8	2	3484876
RosBREEDSNP_SNP_AG_4025888_Lg2_01476_MAF10_203524_exon1	2	6.854	HB-02-8	2	3487636
RosBREEDSNP_SNP_TC_4030165_Lg2_01476_MAF50_MDP0000298759_exon1	2	6.854	HB-02-8	2	3492304
RosBREED_SNP_AG_7249592_Lg1	2	6.854	HB-02-8	2	3503757
RosBREEDSNP_SNP_TC_4045153_Lg2_01476_MAF40_MDP0000283610_exon27	2	6.854	HB-02-8	2	3507190
GDsnp01476	2	6.854	HB-02-8	2	3515534
RosBREEDSNP_SNP_CA_4085993_Lg2_01476_MAF10_MDP0000283614_exon4	2	6.936	HB-02-8	2	3557379
RosBREEDSNP_SNP_TC_4160769_Lg2_00203_MAF20_MDP0000723534_exon4	2	7.167	HB-02-8	2	3617363
RosBREEDSNP_SNP_TC_4170859_Lg2_00203_MAF40_1650517_exon1	2	7.167	HB-02-9a	2	3627174
RosBREEDSNP_SNP_CT_4173601_Lg2_00203_MAF20_405292_exon1	2	7.167	HB-02-9a	2	3629875
RosBREEDSNP_SNP_CA_4183020_Lg2_00203_MAF40_1638035_exon3	2	7.167	HB-02-9a	2	3646853
RosBREEDSNP_SNP_GA_4194273_Lg2_00203_MAF30_436930_exon1	2	7.167	HB-02-9a	2	3666490
GDsnp00203	2	7.167	HB-02-9	2	3676438
RosBREEDSNP_SNP_GA_4215730_Lg2_00203_MAF30_1629274_exon2	2	7.167	HB-02-9	2	3683654
RosBREEDSNP_SNP_AG_4227094_Lg2_00203_MAF50_MDP0000251579_exon2	2	7.167	HB-02-9	2	3696407
RosBREEDSNP_SNP_TG_4243315_Lg2_00203_MAF10_1663560_exon1	2	7.167	HB-02-9	2	3711313
RosBREEDSNP_SNP_GT_4340866_Lg2_01945_MAF20_MDP0000457988_exon1	2	7.956	HB-02-9	2	3794348
RosBREEDSNP_SNP_TG_4345275_Lg2_01945_MAF40_888400_exon1	2	7.956	HB-02-9	2	3801983
RosBREEDSNP_SNP_GA_4352570_Lg2_01945_MAF50_MDP0000276088_exon7	2	7.956	HB-02-10	2	3809987
RosBREEDSNP_SNP_CT_4355384_Lg2_01945_MAF20_504546_exon2	2	7.956	HB-02-10	2	3812801
RosBREEDSNP_SNP_GA_4373183_Lg2_01945_MAF10_1634079_exon4	2	8.27	HB-02-11	2	3844237
RosBREEDSNP_SNP_CT_4403250_Lg2_RosCOS2816_MAF30_1637704_exon1	2	8.27	HB-02-11	2	3882024
RosBREEDSNP_SNP_CT_4445083_Lg2_RosCOS2816_MAF50_1649480_exon3	2	8.27	HB-02-11	nohit	-
RosBREEDSNP_SNP_AG_4411200_Lg2_RosCOS2816_MAF20_176823_exon1	2	8.523	HB-02-11a	2	3890684
RosBREEDSNP_SNP_TG_4447645_Lg2_RosCOS2816_MAF10_261451_exon1	2	8.523	HB-02-11a	15	14847090
RosBREEDSNP_SNP_GA_4554251_Lg2_MDP0000519575_MAF30_MDP0000519575_exon1	2	8.859	HB-02-12	2	5036394
RosBREEDSNP_SNP_GA_4554201_Lg2_MDP0000519575_MAF20_MDP0000519575_exon1	2	8.859	HB-02-12	2	5036446
RosBREEDSNP_SNP_AC_4873695_Lg2_RosCOS3565_MAF30_1663792_exon1	2	8.859	HB-02-12	2	4660805
RosBREEDSNP_SNP_GA_4895867_Lg2_RosCOS3565_MAF20_MDP0000203071_exon11	2	8.859	HB-02-12a	2	4682690
RosBREEDSNP_SNP_AG_20502171_Lg4_01773_MAF50_512088_exon1	2	8.859	HB-02-12a	2	4785389
RosBREEDSNP_SNP_TC_20500147_Lg4_01773_MAF20_MDP0000210907_exon3	2	8.859	HB-02-12a	2	4790747
RosBREEDSNP_SNP_GA_5074647_Lg2_00077_MAF40_1649337_exon1	2	8.859	HB-02-13	2	4862177
GDsnp00077	2	10.71	HB-02-14	2	4877019
RosBREEDSNP_SNP_GA_5083524_Lg2_00077_MAF10_1657011_exon1	2	10.71	HB-02-14	2	4877547
RosBREEDSNP_SNP_TC_5310423_Lg2_00158_MAF20_190042_exon1	2	10.931	HB-02-14	2	5329811
RosBREEDSNP_SNP_TG_5322830_Lg2_00158_MAF10_711170_exon1	2	10.931	HB-02-14	2	5335075
RosBREEDSNP_SNP_AG_5329429_Lg2_00158_MAF40_MDP0000602219_exon1	2	10.931	HB-02-14	2	5353965
RosBREEDSNP_SNP_GA_5335844_Lg2_00158_MAF50_MDP0000223169_exon3	2	10.931	HB-02-14	2	5354411
RosBREEDSNP_SNP_CT_7286747_Lg17_265914_MAF10_265914_exon1	2	10.931	HB-02-14	multihit	-
RosBREEDSNP_SNP_TC_15764608_Lg15_00273_MAF10_1659846_exon6	2	12.721	HB-02-15	2	6049870
RosBREEDSNP_SNP_CT_5864957_Lg2_01663_MAF20_MDP0000321546_exon2	2	12.721	HB-02-15	2	6056453
RosBREEDSNP_SNP_GT_5868090_Lg2_01663_MAF40_265196_exon1	2	12.721	HB-02-15	2	6059582
RosBREEDSNP_SNP_GA_5926620_Lg2_01663_MAF30_1632302_exon1	2	12.721	HB-02-15	2	6096120
RosBREEDSNP_SNP_CA_5929140_Lg2_01663_MAF30_MDP0000144357_exon3	2	12.721	HB-02-15	2	6098638
RosBREEDSNP_SNP_GA_5931646_Lg2_01663_MAF10_144193_exon1	2	12.721	HB-02-15	2	6101308
RosBREEDSNP_SNP_CT_6261234_Lg2_00308_MAF40_MDP0000292425_exon4	2	12.918	HB-02-16	2	6427359
RosBREEDSNP_SNP_CT_6266265_Lg2_00308_MAF40_1675094_exon1	2	12.918	HB-02-16	2	6432391
RosBREEDSNP_SNP_GT_6275174_Lg2_00308_MAF20_1659041_exon1	2	12.918	HB-02-17	2	6441281
RosBREEDSNP_SNP_TG_6290792_Lg2_00308_MAF20_596831_exon1	2	12.918	HB-02-17	2	6454820
GDsnp00308	2	12.918	HB-02-17	2	6470113
RosBREEDSNP_SNP_CT_6466363_Lg2_01162_MAF20_484253_exon1	2	13.088	HB-02-17	2	6636646
RosBREEDSNP_SNP_CT_6473341_Lg2_01162_MAF40_1639321_exon2	2	13.088	HB-02-17	2	6643395
RosBREEDSNP_SNP_CA_6477411_Lg2_01162_MAF20_147931_exon1	2	13.088	HB-02-18	2	6647412
RosBREEDSNP_SNP_CT_6482710_Lg2_01162_MAF10_MDP0000231672_exon7	2	13.088	HB-02-18	2	6652783
RosBREEDSNP_SNP_CT_6495050_Lg2_01162_MAF30_1680540_exon1	2	13.088	HB-02-18	2	6664987
RosBREEDSNP_SNP_AG_6499131_Lg2_01162_MAF30_862418_exon1	2	13.088	HB-02-18	2	6668947
GDsnp01162	2	13.088	HB-02-19	2	6679632
RosBREEDSNP_SNP_TC_6567574_Lg2_00333_MAF20_MDP0000881125_exon1	2	13.11	HB-02-19	2	6741406
RosBREEDSNP_SNP_TG_6570982_Lg2_00333_MAF20_636741_exon1	2	13.11	HB-02-19	2	6744814
RosBREEDSNP_SNP_GA_6573609_Lg2_00333_MAF30_220959_exon1	2	13.113	HB-02-19	2	6747479
GDsnp00333	2	13.113	HB-02-19	2	6794139
RosBREEDSNP_SNP_TC_6963343_Lg2_RosCOS1581_MAF20_816797_exon1	2	14.85	HB-02-20	2	7259363
RosBREEDSNP_SNP_CT_6995367_Lg2_RosCOS1581_MAF10_1664929_exon1	2	14.85	HB-02-20	2	7273089
RosBREEDSNP_SNP_TC_7318523_Lg2_RosCOS718_MAF50_1679029_exon1	2	14.97	HB-02-20b	2	7555603
RosBREEDSNP_SNP_CT_7255188_Lg2_00505_MAF50_571945_exon1	2	14.97	HB-02-20b	2	7614273
RosBREEDSNP_SNP_CA_7276626_Lg2_00505_MAF20_1623305_exon9	2	14.97	HB-02-20a	2	7634834
RosBREEDSNP_SNP_AG_7300476_Lg2_RosCOS718_MAF10_522878_exon3	2	14.97	HB-02-20a	2	7659507
RosBREEDSNP_SNP_TC_7302620_Lg2_RosCOS718_MAF20_1672533_exon2	2	14.97	HB-02-20a	2	7661626
RosBREEDSNP_SNP_GA_7279497_Lg2_00505_MAF20_MDP0000886637_exon4	2	15.741	HB-02-21	2	7637706
RosBREEDSNP_SNP_GA_26369038_Lg15_01850_MAF30_1673051_exon3	2	15.741	HB-02-21	2	7920204
RosBREEDSNP_SNP_GT_26336623_Lg15_01850_MAF30_MDP0000392859_exon4	2	15.741	HB-02-21	2	7939162
RosBREEDSNP_SNP_TC_26371625_Lg15_01850_MAF50_1639406_exon1	2	16.453	HB-02-21	2	7917727
RosBREEDSNP_SNP_CA_26366233_Lg15_01850_MAF20_MDP0000264232_exon5	2	16.453	HB-02-21	2	7922999
RosBREEDSNP_SNP_CT_8928904_Lg2_00407_MAF30_1636661_exon1	2	17.439	HB-02-22	2	8733798
RosBREEDSNP_SNP_GA_8931588_Lg2_00407_MAF20_1644091_exon1	2	17.439	HB-02-22	2	8736481
GDsnp00407	2	17.439	HB-02-22	2	8737102
RosBREEDSNP_SNP_TG_8922212_Lg2_00407_MAF40_779714_exon1	2	17.439	HB-02-22	2	8738302
RosBREEDSNP_SNP_AG_8936738_Lg2_00407_MAF50_483435_exon1	2	17.439	HB-02-22	2	8741631
RosBREEDSNP_SNP_AG_8945207_Lg2_00407_MAF30_284458_exon1	2	17.439	HB-02-22	2	8759370
RosBREEDSNP_SNP_AG_10654569_Lg2_01223_MAF40_MDP0000265378_exon1	2	18.128	HB-02-23	2	9281079
RosBREEDSNP_SNP_TC_10669023_Lg2_01223_MAF20_384631_exon2	2	18.21	HB-02-23	2	9285204
RosBREEDSNP_SNP_GA_10678809_Lg2_01223_MAF30_1669670_exon1	2	18.26	HB-02-23	2	9302813
RosBREEDSNP_SNP_CT_10700420_Lg2_01223_MAF30_693524_exon1	2	18.303	HB-02-24	2	9317725
GDsnp01223	2	18.303	HB-02-24	2	9318493
RosBREEDSNP_SNP_GA_10706980_Lg2_01223_MAF40_MDP0000288614_exon11	2	18.303	HB-02-24	2	9324265
RosBREEDSNP_SNP_CA_9337414_Lg2_167070_MAF10_167070_exon1	2	18.763	HB-02-24	2	multihit
GDsnp00991	2	19.577	HB-02-25	2	9949453
RosBREEDSNP_SNP_TC_11380347_Lg2_00159_MAF30_490743_exon4	2	19.577	HB-02-26	2	10144380
RosBREEDSNP_SNP_GA_11384804_Lg2_00159_MAF30_1633636_exon1	2	19.577	HB-02-26	2	10148856
RosBREEDSNP_SNP_AG_11409481_Lg2_00159_MAF20_MDP0000320576_exon13	2	19.577	HB-02-26	2	10210562
RosBREEDSNP_SNP_CT_11411515_Lg2_00159_MAF40_MDP0000320576_exon9	2	19.577	HB-02-26	2	10212596
RosBREEDSNP_SNP_CA_11414678_Lg2_00159_MAF40_MDP0000320576_exon6	2	19.577	HB-02-26	2	10215672
RosBREEDSNP_SNP_GT_11438433_Lg2_00159_MAF50_1633417_exon7	2	19.885	HB-02-26	2	10241756
RosBREEDSNP_SNP_CA_11451663_Lg2_00159_MAF50_331702_exon1	2	19.885	HB-02-26	2	10247755
RosBREEDSNP_SNP_GT_11464936_Lg2_00159_MAF10_MDP0000150757_exon1	2	19.885	HB-02-27a	2	10278530
RosBREEDSNP_SNP_AG_11505111_Lg2_01005_MAF40_1655071_exon2	2	19.885	HB-02-27	2	10315788
RosBREEDSNP_SNP_TC_11509973_Lg2_01005_MAF30_504806_exon3	2	19.885	HB-02-27	2	10320651
RosBREEDSNP_SNP_TC_11512294_Lg2_01005_MAF50_791189_exon1	2	19.885	HB-02-27	2	10322930
RosBREEDSNP_SNP_GA_11542218_Lg2_01005_MAF20_MDP0000234905_exon2	2	20.434	HB-02-27	2	10358270
RosBREEDSNP_SNP_TC_11544405_Lg2_01005_MAF10_1632826_exon1	2	20.434	HB-02-27	2	10360455
RosBREEDSNP_SNP_TC_11546546_Lg2_01005_MAF30_1625890_exon1	2	20.434	HB-02-27	2	10362588
GDsnp01005	2	20.434	HB-02-27	2	10367237
RosBREEDSNP_SNP_GA_11758165_Lg2_00614_MAF40_MDP0000894511_exon1	2	20.749	HB-02-28	2	10509255
GDsnp00614	2	20.749	HB-02-28	2	10528096
RosBREEDSNP_SNP_AG_11777704_Lg2_00614_MAF40_1665749_exon5	2	20.749	HB-02-28	2	10528247
RosBREEDSNP_SNP_GT_11799850_Lg2_00614_MAF50_MDP0000175404_exon2	2	20.749	HB-02-28	2	10550368
RosBREEDSNP_SNP_AG_11806852_Lg2_00614_MAF50_175518_exon1	2	20.749	HB-02-28	2	10557372
RosBREEDSNP_SNP_GA_11950668_Lg2_RosCOS2709_MAF40_1639624_exon2	2	20.897	HB-02-28	2	10729169
RosBREEDSNP_SNP_CT_11954759_Lg2_RosCOS2709_MAF50_MDP0000266474_exon10	2	20.897	HB-02-28	2	10733259
RosBREEDSNP_SNP_CT_11962009_Lg2_RosCOS2709_MAF20_MDP0000266474_exon1	2	20.897	HB-02-28	2	10740491
RosBREEDSNP_SNP_GA_11965366_Lg2_RosCOS2709_MAF20_MDP0000266475_exon2	2	20.897	HB-02-28	2	10743848
RosBREEDSNP_SNP_GT_11969851_Lg2_RosCOS2709_MAF30_1618610_exon1	2	21.221	HB-02-28	2	10748336
RosBREEDSNP_SNP_TC_11972340_Lg2_RosCOS2709_MAF40_889572_exon1	2	21.221	HB-02-28	2	10750825
RosBREEDSNP_SNP_TG_11993525_Lg2_RosCOS2709_MAF10_163123_exon1	2	21.617	HB-02-28	2	10772003
RosBREEDSNP_SNP_AC_11996518_Lg2_RosCOS2709_MAF30_1663531_exon1	2	21.617	HB-02-28	2	10774993
RosBREEDSNP_SNP_CT_13055225_Lg2_324795_MAF40_324795_exon2	2	22.022	HB-02-29	2	11357058
RosBREEDSNP_SNP_AG_12942637_Lg2_01552_MAF50_MDP0000683486_exon1	2	22.022	HB-02-29	2	11466391
RosBREEDSNP_SNP_CT_12933833_Lg2_01552_MAF40_1644477_exon4	2	22.022	HB-02-29	2	11474595
GDsnp01552	2	22.022	HB-02-30	2	11478748
RosBREEDSNP_SNP_GA_12926120_Lg2_01552_MAF50_683506_exon1	2	22.022	HB-02-30	2	11482310
RosBREEDSNP_SNP_CT_12903929_Lg2_01552_MAF30_1660471_exon1	2	22.022	HB-02-30	2	11503767
RosBREEDSNP_SNP_CT_13641108_Lg2_00214_MAF40_MDP0000281231_exon6	2	22.303	HB-02-31	2	11939271
RosBREEDSNP_SNP_TC_13643738_Lg2_00214_MAF40_848655_exon1	2	22.303	HB-02-31	2	11941907
RosBREEDSNP_SNP_CT_13646169_Lg2_00214_MAF50_1635069_exon1	2	22.303	HB-02-31	2	11944337
RosBREEDSNP_SNP_CT_13651288_Lg2_00214_MAF50_MDP0000131675_exon2	2	22.84	HB-02-31	2	11949452
RosBREEDSNP_SNP_GA_13656632_Lg2_00214_MAF20_MDP0000282278_exon1	2	22.84	HB-02-31	2	11954765
RosBREEDSNP_SNP_CA_13659348_Lg2_00214_MAF20_453677_exon1	2	22.84	HB-02-31	2	11957479
RosBREEDSNP_SNP_CT_13676580_Lg2_00214_MAF30_356820_exon1	2	23.382	HB-02-31	2	11974266
RosBREEDSNP_SNP_GT_13683046_Lg2_00214_MAF10_76634_exon1	2	24.299	HB-02-31	2	11980725
GDsnp00214	2	24.299	HB-02-31	2	11988541
RosBREEDSNP_SNP_CA_13921344_Lg2_248148__248148_exon1	2	24.299	HB-02-32	2	12250223
GDsnp00174	2	26.106	HB-02-33	10	37583582
RosBREEDSNP_SNP_CT_14484409_Lg2_00002_MAF40_219048_exon1	2	26.106	HB-02-33	2	12763392
RosBREEDSNP_SNP_AG_14486643_Lg2_00002_MAF30_1630136_exon2	2	26.106	HB-02-33	multihit	-
RosBREEDSNP_SNP_CA_14512918_Lg2_00002_MAF20_577821_exon1	2	26.231	HB-02-34a	2	12796369
GDsnp00002	2	26.231	HB-02-34a	2	12807175
RosBREEDSNP_SNP_AG_14573434_Lg2_00987_MAF40_1674211_exon1	2	26.798	HB-02-34	2	12852786
RosBREEDSNP_SNP_CT_14581355_Lg2_00987_MAF50_517545_exon1	2	26.798	HB-02-34	2	12860703
RosBREEDSNP_SNP_GA_14588942_Lg2_00987_MAF30_1674484_exon1	2	26.798	HB-02-34	2	12868327
RosBREEDSNP_SNP_AG_14599407_Lg2_00987_MAF40_375341_exon1	2	26.798	HB-02-34	2	12881673
RosBREEDSNP_SNP_CT_3426509_Lg16_00353_MAF10_1620046_exon5	2	27.967	HB-02-35	2	13340554
RosBREEDSNP_SNP_GA_15184323_Lg2_00222_MAF30_MDP0000298218_exon2	2	27.967	HB-02-35	2	multihit
RosBREEDSNP_SNP_CA_15211202_Lg2_00222_MAF10_MDP0000236750_exon9	2	27.967	HB-02-35	2	13463551
GDsnp00222	2	28.077	HB-02-35	2	13481981
RosBREEDSNP_SNP_GA_15230080_Lg2_00222_MAF40_1630459_exon1	2	28.077	HB-02-35	2	13482301
RosBREEDSNP_SNP_TC_15273312_Lg2_00222_MAF50_82445_exon1	2	28.848	HB-02-35	2	13525162
RosBREEDSNP_SNP_CT_16165506_Lg2_02686_MAF40_1634950_exon3	2	28.953	HB-02-35	2	13910501
GDsnp02686	2	28.953	HB-02-35	2	13920833
RosBREEDSNP_SNP_GA_16177297_Lg2_01309_MAF50_330377_exon1	2	28.953	HB-02-35	2	13920912
MdCCD7a	2	30.192	HB-02-36	2	14219511
RosBREEDSNP_SNP_GA_16792135_Lg2_RosCOS836_MAF10_1640965_exon2	2	31.582	HB-02-36	2	14474205
RosBREEDSNP_SNP_CT_16796517_Lg2_RosCOS836_MAF20_78788_exon2	2	31.582	HB-02-36	2	14478588
RosBREEDSNP_SNP_GA_16799144_Lg2_RosCOS836_MAF30_1666037_exon2	2	31.582	HB-02-36	2	14481216
RosBREEDSNP_SNP_AG_16803165_Lg2_RosCOS836_MAF10_406840_exon1	2	31.582	HB-02-36	2	14485236
GDsnp01309	2	32.095	HB-02-37	2	14685814
RosBREEDSNP_SNP_AG_17179555_Lg2_327287_MAF30_327287_exon1	2	32.46	HB-02-37	2	14850917
RosBREEDSNP_SNP_GA_17179731_Lg2_327287_MAF30_327287_exon1	2	32.46	HB-02-37	2	14851093
RosBREEDSNP_SNP_CT_18003967_Lg2_325713_MAF20_325713_exon3	2	33.694	HB-02-38	2	15663312
RosBREEDSNP_SNP_CT_18004558_Lg2_72623_MAF40_72623_exon1	2	33.694	HB-02-38	2	15663903
RosBREEDSNP_SNP_GA_18005006_Lg2_325713_MAF20_325713_exon1	2	33.694	HB-02-38	2	15664351
RosBREEDSNP_SNP_TC_18005035_Lg2_325713_MAF40_325713_exon1	2	33.694	HB-02-38	2	15664380
RosBREEDSNP_SNP_GA_18727601_Lg2_02076_MAF10_MDP0000218555_exon1	2	34.826	HB-02-39	2	16303904
RosBREEDSNP_SNP_GT_18746181_Lg2_02076_MAF20_MDP0000178428_exon1	2	34.849	HB-02-39	2	16332777
RosBREEDSNP_SNP_TC_18748787_Lg2_02076_MAF20_MDP0000274383_exon1	2	34.849	HB-02-39	2	16335384
RosBREEDSNP_SNP_GA_18771603_Lg2_02076_MAF30_1624620_exon1	2	34.849	HB-02-39	2	16341496
RosBREEDSNP_SNP_AG_18785188_Lg2_02076_MAF10_MDP0000141906_exon1	2	34.849	HB-02-39	2	16359009
RosBREEDSNP_SNP_CA_18801237_Lg2_02076_MAF30_1675271_exon1	2	34.849	HB-02-39	2	16381322
RosBREEDSNP_SNP_TC_18803921_Lg2_02076_MAF40_1665585_exon2	2	35.581	HB-02-39	2	16384006
RosBREEDSNP_SNP_GA_18834678_Lg2_02651_MAF40_1629384_exon1	2	35.581	HB-02-39	2	16420312
RosBREEDSNP_SNP_CT_18837099_Lg2_02651_MAF30_426760_exon2	2	35.937	HB-02-39	2	16422733
RosBREEDSNP_SNP_CT_18843281_Lg2_02651_MAF20_1673395_exon1	2	35.937	HB-02-39	2	16428916
RosBREEDSNP_SNP_TC_18848241_Lg2_02651_MAF30_1636407_exon1	2	35.937	HB-02-39	2	16433876
RosBREEDSNP_SNP_GA_18882549_Lg2_02651_MAF50_MDP0000535127_exon1	2	36.505	HB-02-39	2	16467840
GDsnp02651	2	36.505	HB-02-39	2	16468583
RosBREEDSNP_SNP_AG_19241986_Lg2_00934_MAF20_1669248_exon2	2	36.709	HB-02-40	2	16661776
RosBREEDSNP_SNP_GA_19258873_Lg2_00934_MAF30_MDP0000306825_exon1	2	36.709	HB-02-40	2	16678657
RosBREEDSNP_SNP_TG_19261463_Lg2_00934_MAF20_1667145_exon5	2	36.709	HB-02-40	2	16681245
RosBREEDSNP_SNP_AG_19287810_Lg2_00934_MAF10_1630326_exon2	2	37.16	HB-02-40	2	16706831
GDsnp00934	2	37.27	HB-02-40	2	16707511
RosBREEDSNP_SNP_CT_19301602_Lg2_00934_MAF10_MDP0000305427_exon3	2	37.27	HB-02-41	2	16724025
RosBREEDSNP_SNP_TG_19320246_Lg2_00934_MAF40_MDP0000226838_exon3	2	37.753	HB-02-41	2	16733259
RosBREEDSNP_SNP_GA_19323566_Lg2_00934_MAF40_MDP0000226838_exon8	2	37.753	HB-02-41	2	16736578
RosBREEDSNP_SNP_TC_19428938_Lg2_217573_MAF30_217573_exon1	2	37.753	HB-02-41	2	16855243
RosBREEDSNP_SNP_AC_19551567_Lg2_01840_MAF20_MDP0000234805_exon1	2	37.753	HB-02-41	2	17000813
RosBREEDSNP_SNP_AG_19557571_Lg2_01840_MAF30_1661441_exon2	2	37.753	HB-02-41	2	17006664
RosBREEDSNP_SNP_AG_21105289_Lg2_MDP0000801540_MAF40_MDP0000801540_exon1	2	38.496	HB-02-41	2	17483995
GDsnp02076	2	41.082	HB-02-42	2	17541197
RosBREEDSNP_SNP_AG_23095096_Lg2_RosCOS292_MAF40_1643572_exon1	2	41.082	HB-02-42	2	18436954
RosBREEDSNP_SNP_TC_23091711_Lg2_RosCOS292_MAF50_1635004_exon3	2	41.082	HB-02-42	2	18440334
RosBREEDSNP_SNP_TC_23088754_Lg2_RosCOS292_MAF30_MDP0000228900_exon4	2	41.082	HB-02-42	2	18443298
RosBREEDSNP_SNP_CT_23066666_Lg2_RosCOS292_MAF20_MDP0000202925_exon1	2	41.082	HB-02-42	2	18463042
RosBREEDSNP_SNP_CT_11706261_Lg13_RosCOS3400_MAF10_MDP0000187255_exon3	2	42.972	HB-02-42	2	18696236
RosBREEDSNP_SNP_AG_23924101_Lg2_327954__327954_exon1	2	43.366	HB-02-43	2	19095415
RosBREEDSNP_SNP_AG_23927850_Lg2_MDP0000314765__MDP0000314765_exon1	2	43.366	HB-02-43	2	19099164
MdSOC1a	2	43.366	HB-02-43	2	19099164
RosBREEDSNP_SNP_CT_24104888_Lg2_MDP0000136940_MAF50_MDP0000136940_exon1	2	43.562	HB-02-43	2	19263032
RosBREEDSNP_SNP_GT_24105532_Lg2_MDP0000136940_MAF30_MDP0000136940_exon2	2	43.562	HB-02-43	2	19263676
RosBREEDSNP_SNP_CT_30237440_Lg1_CXE4_MAF50_526206_exon1	2	43.562	HB-02-43	2	19480788
RosBREEDSNP_SNP_GT_25154896_Lg8_01598_MAF20_453295_exon1	2	43.562	HB-02-43	2	19494965
RosBREEDSNP_SNP_CA_24744626_Lg2_00833_MAF50_MDP0000263007_exon1	2	43.956	HB-02-44	2	19975783
RosBREEDSNP_SNP_CA_24747820_Lg2_00833_MAF30_45322_exon1	2	43.956	HB-02-44	2	19978980
RosBREEDSNP_SNP_TC_24790175_Lg2_00833_MAF20_339998_exon1	2	43.956	HB-02-44	2	20022235
RosBREEDSNP_SNP_GA_24792350_Lg2_00833_MAF20_1661346_exon1	2	43.956	HB-02-44	2	20024410
GDsnp02376	2	45.107	HB-02-45	2	23725903
RosBREEDSNP_SNP_GA_27638999_Lg2_02376_MAF10_326188_exon1	2	45.107	HB-02-45	2	23732985
RosBREEDSNP_SNP_CT_19786810_Lg12_608_MAF50_608_exon1	2	45.107	HB-02-45	2	23876269
RosBREEDSNP_SNP_CT_25680654_Lg2_01935_MAF40_403139_exon1	2	45.107	HB-02-45	2	24760396
GDsnp01935	2	45.107	HB-02-45	2	24761038
RosBREEDSNP_SNP_GT_25677361_Lg2_01935_MAF50_1635560_exon1	2	45.107	HB-02-45	2	24763689
RosBREEDSNP_SNP_AC_25674246_Lg2_01935_MAF40_1688931_exon1	2	45.107	HB-02-45	2	24766521
RosBREEDSNP_SNP_CT_26342765_Lg2_00092_MAF20_1632883_exon1	2	45.72	HB-02-46	2	25529089
GDsnp00092	2	45.72	HB-02-46	2	25554011
RosBREEDSNP_SNP_AG_26386122_Lg2_00092_MAF20_221224_exon1	2	45.72	HB-02-46	2	25554227
RosBREEDSNP_SNP_GA_26390694_Lg2_00092_MAF30_MDP0000236703_exon5	2	45.72	HB-02-46	2	25558806
RosBREEDSNP_SNP_GA_26406280_Lg2_00092_MAF10_MDP0000252877_exon2	2	45.72	HB-02-46	2	25572506
RosBREEDSNP_SNP_AG_27281402_Lg2_02271_MAF20_98805_exon1	2	46.719	HB-02-46	nohit	-
RosBREEDSNP_SNP_AG_27286399_Lg2_02271_MAF50_MDP0000291692_exon7	2	46.719	HB-02-46	2	26671864
RosBREEDSNP_SNP_AG_27292845_Lg2_02271_MAF20_1632994_exon4	2	46.719	HB-02-46	2	26678047
RosBREEDSNP_SNP_TC_27298641_Lg2_02271_MAF40_952256_exon1	2	46.719	HB-02-46	2	26683848
RosBREEDSNP_SNP_TC_27303643_Lg2_02271_MAF40_MDP0000305756_exon1	2	46.719	HB-02-46	2	26693904
RosBREEDSNP_SNP_AC_27306234_Lg2_02271_MAF50_MDP0000898595_exon4	2	46.719	HB-02-46	2	26696494
RosBREEDSNP_SNP_GA_27335209_Lg2_02271_MAF30_490252_exon3	2	46.719	HB-02-46	2	26722837
RosBREEDSNP_SNP_TG_29827721_Lg2_MDP0000556302_MAF30_MDP0000556302_exon1	2	47.429	HB-02-47	2	27037165
RosBREEDSNP_SNP_AG_30377236_Lg2_01251_MAF30_MDP0000216184_exon4	2	47.429	HB-02-47	2	28307162
RosBREEDSNP_SNP_GA_30336970_Lg2_01251_MAF40_MDP0000239051_exon2	2	47.429	HB-02-47	2	28345219
RosBREEDSNP_SNP_GA_30314379_Lg2_01251_MAF50_MDP0000246555_exon1	2	47.429	HB-02-47	2	28361642
RosBREEDSNP_SNP_CA_30305383_Lg2_01251_MAF20_MDP0000184026_exon9	2	47.429	HB-02-47	2	28370636
RosBREEDSNP_SNP_CA_30299235_Lg2_01251_MAF30_MDP0000184026_exon1	2	47.429	HB-02-47	2	28376842
RosBREEDSNP_SNP_GA_30846147_Lg2_261916__261916_exon2	2	48.293	HB-02-48	2	27962342
RosBREEDSNP_SNP_GT_30846181_Lg2_261916_MAF30_261916_exon2	2	48.293	HB-02-48	2	27962376
RosBREEDSNP_SNP_TC_30846189_Lg2_263337__263337_exon2	2	48.293	HB-02-48	2	27962384
RosBREEDSNP_SNP_GA_30846235_Lg2_263337_MAF20_263337_exon2	2	48.293	HB-02-48	2	27962430
RosBREEDSNP_SNP_GA_31453820_Lg2_166905_MAF20_166905_exon1	2	49.877	HB-02-49	2	28911015
GDsnp02271	2	49.877	HB-02-49	2	29278786
GDsnp01251	2	50.516	HB-02-50	2	29452006
RosBREEDSNP_SNP_AG_32121227_Lg2_00022_MAF10_MDP0000319037_exon1	2	50.821	HB-02-51	2	29761773
RosBREEDSNP_SNP_CT_32142149_Lg2_00022_MAF40_72706_exon1	2	50.821	HB-02-51	2	29782395
RosBREEDSNP_SNP_TC_32152313_Lg2_00022_MAF30_13530_exon1	2	50.821	HB-02-51	2	29792710
GDsnp00022	2	50.821	HB-02-51	2	29801913
RosBREEDSNP_SNP_GA_32168123_Lg2_00022_MAF30_1687463_exon3	2	50.821	HB-02-51	2	29808427
RosBREEDSNP_SNP_CA_32171222_Lg2_00022_MAF40_980613_exon1	2	50.821	HB-02-51	2	29811526
RosBREEDSNP_SNP_TG_32205884_Lg2_00022_MAF50_8727_exon1	2	51.013	HB-02-51	2	29858387
RosBREEDSNP_SNP_AC_32854243_Lg2_MDP0000185319_MAF20_MDP0000185319_exon1	2	52.056	HB-02-52	2	30912309
RosBREEDSNP_SNP_CT_32854273_Lg2_MDP0000185319_MAF20_MDP0000185319_exon1	2	52.056	HB-02-52	2	30912339
RosBREEDSNP_SNP_CT_32974291_Lg2_02223_MAF30_283352_exon1	2	52.056	HB-02-52	2	31016446
RosBREEDSNP_SNP_AG_32997136_Lg2_02223_MAF20_570205_exon1	2	52.056	HB-02-52	2	31062613
GDsnp02223	2	52.056	HB-02-52	2	31063109
RosBREEDSNP_SNP_CT_32999908_Lg2_02223_MAF50_1631749_exon1	2	52.056	HB-02-52	2	31065385
RosBREEDSNP_SNP_GA_33002490_Lg2_02223_MAF40_1642591_exon3	2	52.056	HB-02-52	2	31067967
RosBREEDSNP_SNP_TC_33290900_Lg2_00629_MAF50_534007_exon1	2	52.056	HB-02-53	2	31356093
RosBREEDSNP_SNP_TG_33257933_Lg2_00629_MAF30_1656170_exon2	2	52.056	HB-02-53	2	31430234
RosBREEDSNP_SNP_AC_33262034_Lg2_00629_MAF30_532453_exon1	2	52.056	HB-02-53	2	31434519
RosBREEDSNP_SNP_TC_33272338_Lg2_00629_MAF20_MDP0000126888_exon7	2	52.056	HB-02-53	2	31444357
RosBREEDSNP_SNP_TC_33275489_Lg2_00629_MAF20_MDP0000126888_exon2	2	52.056	HB-02-53	2	31447495
GDsnp00629	2	52.917	HB-02-53	2	31475778
RosBREEDSNP_SNP_TC_33873171_Lg2_01349_MAF40_1648732_exon10	2	54.348	HB-02-54	2	32121544
RosBREEDSNP_SNP_TC_33891250_Lg2_01349_MAF20_1649557_exon1	2	54.65	HB-02-55	2	32130907
GDsnp01349	2	54.65	HB-02-55	2	32157766
RosBREEDSNP_SNP_CT_34033084_Lg2_RosCOS1019_MAF20_MDP0000184243_exon4	2	54.65	HB-02-55	2	32257043
RosBREEDSNP_SNP_AC_34035401_Lg2_RosCOS1019_MAF20_MDP0000184243_exon2	2	54.65	HB-02-55	2	32259366
RosBREEDSNP_SNP_TC_34169018_Lg2_RosCOS2050_MAF30_MDP0000161525_exon1	2	55.034	HB-02-56	2	32414255
RosBREEDSNP_SNP_AC_34180511_Lg2_RosCOS2050_MAF30_342651_exon3	2	55.034	HB-02-56	2	32427445
RosBREEDSNP_SNP_CT_34184988_Lg2_RosCOS2050_MAF20_MDP0000295657_exon1	2	55.034	HB-02-56	2	32431922
RosBREEDSNP_SNP_TC_34194147_Lg2_RosCOS2050_MAF50_838967_exon2	2	55.034	HB-02-56	2	32441075
RosBREEDSNP_SNP_AC_34225113_Lg2_00624_MAF40_1624980_exon2	2	55.034	HB-02-56	2	32473947
RosBREEDSNP_SNP_AG_34228187_Lg2_00624_MAF20_146458_exon1	2	55.829	HB-02-56	2	32476958
RosBREEDSNP_SNP_GA_34231106_Lg2_00624_MAF10_849393_exon1	2	55.829	HB-02-56	2	32479876
RosBREEDSNP_SNP_AG_34233785_Lg2_00624_MAF20_983148_exon1	2	55.829	HB-02-56	2	32482500
RosBREEDSNP_SNP_GT_34258948_Lg2_00624_MAF10_1653950_exon1	2	55.85	HB-02-56	2	32507344
RosBREEDSNP_SNP_TC_35446282_Lg2_155393_MAF10_155393_exon2	2	56.666	HB-02-57	2	33373447
RosBREEDSNP_SNP_TG_35503260_Lg2_00267_MAF10_388723_exon1	2	57.115	HB-02-57	2	33432694
GDsnp00267	2	57.423	HB-02-57	2	33435668
GDsnp00624	2	57.423	HB-02-57	2	33976865
RosBREEDSNP_SNP_GA_36185368_Lg2_00914_MAF40_521919_exon1	2	58.388	HB-02-58	2	34400329
RosBREEDSNP_SNP_CA_36190303_Lg2_00914_MAF20_1661135_exon1	2	58.388	HB-02-58	2	34405245
RosBREEDSNP_SNP_CT_36195544_Lg2_00914_MAF30_MDP0000491083_exon10	2	58.388	HB-02-58	2	34410486
RosBREEDSNP_SNP_TG_36200850_Lg2_00914_MAF30_1685899_exon5	2	58.388	HB-02-58	2	34415952
RosBREEDSNP_SNP_CT_36217156_Lg2_00914_MAF50_266158_exon1	2	58.388	HB-02-58	2	34425541
RosBREEDSNP_SNP_CA_36329748_Lg2_01322_MAF30_MDP0000283001_exon1	2	58.388	HB-02-59	2	34556242
RosBREEDSNP_SNP_CA_36357685_Lg2_01322_MAF50_522361_exon2	2	58.388	HB-02-59	2	34581138
RosBREEDSNP_SNP_GA_36359732_Lg2_01322_MAF40_802190_exon1	2	58.388	HB-02-59	2	34583184
RosBREEDSNP_SNP_GA_36362741_Lg2_01322_MAF40_1677560_exon1	2	58.388	HB-02-59	2	34586192
GDsnp01322	2	58.388	HB-02-59	2	34598946
RosBREEDSNP_SNP_TC_36377255_Lg2_01322_MAF10_1646643_exon2	2	58.388	HB-02-59	2	34601194
RosBREEDSNP_SNP_CT_36421423_Lg2_01322_MAF10_MDP0000758646_exon1	2	58.388	HB-02-59	2	34642338
GDsnp00669	2	58.388	HB-02-59	2	34659778
RosBREEDSNP_SNP_AG_36448217_Lg2_00669_MAF20_1626696_exon1	2	58.389	HB-02-59	2	34661708
RosBREEDSNP_SNP_TC_36462247_Lg2_00669_MAF50_262678_exon2	2	59.201	HB-02-60	2	34675739
RosBREEDSNP_SNP_CT_36473196_Lg2_00669_MAF30_MDP0000265993_exon1	2	59.201	HB-02-60	2	34686700
RosBREEDSNP_SNP_CA_2802483_Lg13_211756_MAF40_211756_exon1	2	59.285	HB-02-60	2	35094893
RosBREEDSNP_SNP_GA_2802467_Lg13_211756_MAF40_211756_exon1	2	59.285	HB-02-60	2	35094909
RosBREEDSNP_SNP_AC_37999186_Lg2_10007_MAF30_514932_exon1	2	59.324	HB-02-60	2	35271809
RosBREEDSNP_SNP_GA_38001769_Lg2_10007_MAF20_MDP0000293966_exon5	2	59.324	HB-02-60	2	35274391
RosBREEDSNP_SNP_AG_38008622_Lg2_10007_MAF30_1629148_exon1	2	59.324	HB-02-60	2	35291857
GDsnp10007	2	59.563	HB-02-60	2	35318328
GDsnp00914	2	59.563	HB-02-60	2	35407165
RosBREEDSNP_SNP_CT_38921890_Lg2_00995_MAF20_520403_exon1	2	61.419	HB-02-61	2	36319484
RosBREEDSNP_SNP_TG_38924310_Lg2_00995_MAF20_MDP0000568968_exon3	2	61.419	HB-02-61	2	36321905
RosBREEDSNP_SNP_AG_38977655_Lg2_00995_MAF40_487282_exon1	2	61.419	HB-02-61	2	36387094
RosBREEDSNP_SNP_GA_38984202_Lg2_00995_MAF10_1659423_exon2	2	61.47	HB-02-61	2	36393438
RosBREEDSNP_SNP_AG_39010781_Lg2_00995_MAF50_262964_exon3	2	61.675	HB-02-62	2	36438067
RosBREEDSNP_SNP_TC_39014029_Lg2_00995_MAF50_MDP0000215541_exon1	2	61.675	HB-02-62	2	36441353
RosBREEDSNP_SNP_CT_39227611_Lg2_01938_MAF10_380956_exon1	2	61.675	HB-02-62	2	36664236
RosBREEDSNP_SNP_CT_39271679_Lg2_01938_MAF20_MDP0000241144_exon1	2	61.675	HB-02-62	2	36722151
RosBREEDSNP_SNP_GA_39493539_Lg2_00167_MAF20_1635758_exon2	2	62.318	HB-02-62	2	36935635
RosBREEDSNP_SNP_AG_39497984_Lg2_00167_MAF50_1631668_exon6	2	62.318	HB-02-62	2	36940080
RosBREEDSNP_SNP_CT_39505783_Lg2_00167_MAF20_MDP0000862491_exon1	2	62.318	HB-02-62	2	36947913
RosBREEDSNP_SNP_TC_39523918_Lg2_00167_MAF40_521654_exon1	2	62.549	HB-02-63	2	36968057
RosBREEDSNP_SNP_GA_39526012_Lg2_00167_MAF50_1641137_exon4	2	62.549	HB-02-63	2	36970142
GDsnp00167	2	62.549	HB-02-63	2	36976695
RosBREEDSNP_SNP_TC_39549680_Lg2_00167_MAF30_361462_exon1	2	62.549	HB-02-63	2	36987980
RosBREEDSNP_SNP_CT_39558990_Lg2_00167_MAF30_MDP0000471340_exon1	2	62.549	HB-02-63	2	37000426
RosBREEDSNP_SNP_AG_39576068_Lg2_00167_MAF10_775044_exon1	2	62.549	HB-02-63	2	37017220
RosBREEDSNP_SNP_CT_40079809_Lg2_02535_MAF50_1678854_exon4	2	62.607	HB-02-64	2	37532889
RosBREEDSNP_SNP_TC_40082868_Lg2_02535_MAF20_MDP0000320988_exon27	2	62.607	HB-02-64	2	37535948
RosBREEDSNP_SNP_CA_40085225_Lg2_02535_MAF40_MDP0000320988_exon20	2	62.607	HB-02-64	2	37538299
GDsnp02535	2	62.607	HB-02-64	2	37543196
RosBREEDSNP_SNP_AG_17417078_Lg6_RosCOS414_MAF10_553681_exon1	3	0	HB-03-1	3	5559
RosBREEDSNP_SNP_CA_17413085_Lg6_RosCOS414_MAF30_491701_exon2	3	0	HB-03-1	3	9552
RosBREEDSNP_SNP_TG_17369578_Lg6_RosCOS414_MAF40_MDP0000305054_exon1	3	0	HB-03-1	3	52090
RosBREEDSNP_SNP_AC_693011_Lg3_RosCOS2149_MAF50_30133_exon2	3	0	HB-03-1	3	107441
RosBREEDSNP_SNP_CT_705112_Lg3_RosCOS2149_MAF30_1661159_exon2	3	0	HB-03-1	3	119308
RosBREEDSNP_SNP_AG_708042_Lg3_RosCOS2149_MAF40_270922_exon1	3	0	HB-03-1	3	122275
RosBREEDSNP_SNP_TC_713508_Lg3_RosCOS2149_MAF20_1645354_exon1	3	0	HB-03-1	3	127287
RosBREEDSNP_SNP_CT_721363_Lg3_RosCOS2149_MAF30_887355_exon2	3	0	HB-03-1	3	135134
RosBREEDSNP_SNP_GA_744263_Lg3_RosCOS2149_MAF10_476168_exon1	3	0	HB-03-1	3	150294
RosBREEDSNP_SNP_AG_766362_Lg3_RosCOS2149_MAF10_MDP0000296400_exon6	3	0	HB-03-1	3	176806
RosBREEDSNP_SNP_CT_982733_Lg3_00506_MAF30_MDP0000198677_exon1	3	0.681	HB-03-2	3	410495
RosBREEDSNP_SNP_AG_1024417_Lg3_00506_MAF20_MDP0000302259_exon1	3	1.102	HB-03-2	3	478417
GDsnp00506	3	1.102	HB-03-2	3	483830
RosBREEDSNP_SNP_AG_1035920_Lg3_00506_MAF50_MDP0000302258_exon1	3	1.102	HB-03-2	3	489928
RosBREEDSNP_SNP_CA_1101058_Lg3_00866_MAF40_1635871_exon1	3	1.102	HB-03-3	3	573005
RosBREEDSNP_SNP_CA_1105743_Lg3_00866_MAF20_1662285_exon1	3	1.102	HB-03-3	3	577685
RosBREEDSNP_SNP_GT_1107969_Lg3_00866_MAF30_1670927_exon2	3	1.102	HB-03-3	3	579911
RosBREEDSNP_SNP_AG_1122860_Lg3_00866_MAF20_422432_exon2	3	1.102	HB-03-3	3	591741
RosBREEDSNP_SNP_AG_1131825_Lg3_00866_MAF50_MDP0000151511_exon2	3	1.102	HB-03-3	3	600705
RosBREEDSNP_SNP_TC_1142062_Lg3_00866_MAF50_MDP0000268101_exon2	3	1.102	HB-03-3	3	620274
GDsnp00866	3	1.102	HB-03-3	3	622073
RosBREEDSNP_SNP_GA_17380823_Lg6_RosCOS414_MAF20_1680701_exon1	3	1.102	HB-03-3	11	19562
RosBREEDSNP_SNP_GA_1607374_Lg3_EH034548_MAF20_1638462_exon1	3	1.102	HB-03-4	3	multihit
RosBREEDSNP_SNP_CA_1646354_Lg3_EH034548_MAF50_1686875_exon1	3	1.102	HB-03-4	3	1073486
RosBREEDSNP_SNP_CA_1756840_Lg3_EB140229_MAF10_1669448_exon1	3	1.436	HB-03-4	3	1182455
RosBREEDSNP_SNP_GA_1759940_Lg3_EB140229_MAF40_751059_exon1	3	1.436	HB-03-4	3	1185595
RosBREEDSNP_SNP_CT_1948548_Lg3_RosCOS1698_MAF50_356611_exon4	3	1.996	HB-03-4	3	1377656
RosBREEDSNP_SNP_AG_1951063_Lg3_RosCOS1698_MAF40_482829_exon1	3	1.996	HB-03-4	3	1380865
RosBREEDSNP_SNP_CT_1954647_Lg3_RosCOS1698_MAF10_MDP0000482564_exon1	3	1.996	HB-03-4	3	1383799
RosBREEDSNP_SNP_GA_2462827_Lg3_RosCOS1398_MAF30_1667504_exon1	3	3.401	HB-03-5	3	1980724
RosBREEDSNP_SNP_CT_2599836_Lg3_02300_MAF10_MDP0000321933_exon2	3	3.401	HB-03-5	3	2111884
RosBREEDSNP_SNP_CT_2659646_Lg3_02300_MAF40_1678362_exon5	3	3.401	HB-03-5	3	2168058
RosBREEDSNP_SNP_AG_2627039_Lg3_02300_MAF20_MDP0000206447_exon4	3	3.401	HB-03-5	3	2178657
GDsnp02300	3	3.401	HB-03-5	3	2185983
RosBREEDSNP_SNP_TC_775434_Lg5_00460_MAF10_MDP0000214655_exon1	3	3.401	HB-03-5	3	2305042
RosBREEDSNP_SNP_GA_3814004_Lg3_00124_MAF20_MDP0000754021_exon3	3	5.398	HB-03-6	3	3134427
RosBREEDSNP_SNP_TC_3834966_Lg3_00124_MAF40_1646586_exon1	3	5.398	HB-03-6	3	3160967
RosBREEDSNP_SNP_GA_3879835_Lg3_00124_MAF10_761908_exon1	3	5.398	HB-03-6	3	3203112
GDsnp00124	3	5.398	HB-03-6	3	3225256
RosBREEDSNP_SNP_CT_4823608_Lg3_00276_MAF50_1672366_exon1	3	6.06	HB-03-7	3	3348750
RosBREEDSNP_SNP_TC_4825671_Lg3_00276_MAF20_1630049_exon6	3	6.06	HB-03-7	3	3350812
GDsnp00276	3	6.06	HB-03-7	3	3512608
RosBREEDSNP_SNP_GA_4958565_Lg3_MDP0000694489__MDP0000694489_exon1	3	6.06	HB-03-7	3	3529557
RosBREEDSNP_SNP_GA_5111953_Lg3_01957_MAF20_MDP0000389025_exon1	3	6.301	HB-03-8	3	3675300
RosBREEDSNP_SNP_TC_5147567_Lg3_01957_MAF40_369767_exon2	3	6.301	HB-03-9	3	3710378
RosBREEDSNP_SNP_TC_5155183_Lg3_01957_MAF10_1658875_exon4	3	6.301	HB-03-9	3	3717960
GDsnp01957	3	6.301	HB-03-9	3	3723343
RosBREEDSNP_SNP_CT_5919470_Lg3_01263_MAF10_MDP0000144728_exon3	3	7.189	HB-03-10	3	4495419
RosBREEDSNP_SNP_CT_5923532_Lg3_01263_MAF30_1677920_exon1	3	7.194	HB-03-10	3	4499475
GDsnp01263	3	7.735	HB-03-11	3	4525988
RosBREEDSNP_SNP_CA_5949706_Lg3_01263_MAF50_581465_exon1	3	7.735	HB-03-11	3	4529821
RosBREEDSNP_SNP_TC_5968340_Lg3_01263_MAF50_20343_exon1	3	7.735	HB-03-11	3	4548835
RosBREEDSNP_SNP_CA_6160259_Lg3_00073_MAF20_1653735_exon1	3	8.274	HB-03-11	3	4774446
RosBREEDSNP_SNP_GA_6162720_Lg3_00073_MAF20_1629415_exon4	3	8.274	HB-03-11	3	4776896
RosBREEDSNP_SNP_GA_6181881_Lg3_00073_MAF10_1646857_exon1	3	8.274	HB-03-11a	3	4807581
RosBREEDSNP_SNP_CA_6212477_Lg3_00073_MAF40_1667405_exon2	3	8.274	HB-03-11a	3	4837464
RosBREEDSNP_SNP_GA_6242616_Lg3_00073_MAF30_1679536_exon2	3	8.274	HB-03-11a	3	4867329
RosBREEDSNP_SNP_GA_6539382_Lg3_01921_MAF30_1666387_exon1	3	8.574	HB-03-11a	3	5160470
RosBREEDSNP_SNP_CT_6561113_Lg3_01921_MAF40_962276_exon1	3	8.574	HB-03-11a	3	5179007
RosBREEDSNP_SNP_AG_6588194_Lg3_01921_MAF10_MDP0000217309_exon3	3	8.791	HB-03-11a	3	5208105
RosBREEDSNP_SNP_CT_9987791_Lg9_02031_MAF20_1656683_exon2	3	9.522	HB-03-12	3	5591797
RosBREEDSNP_SNP_CT_7138274_Lg3_01493_MAF10_MDP0000137959_exon3	3	10.08	HB-03-12	3	5811182
RosBREEDSNP_SNP_AG_7146440_Lg3_01493_MAF20_MDP0000315272_exon4	3	10.08	HB-03-12	3	5818990
RosBREEDSNP_SNP_GA_7151129_Lg3_01493_MAF50_163326_exon3	3	10.08	HB-03-12	3	5823587
RosBREEDSNP_SNP_TC_7157009_Lg3_01493_MAF20_1685346_exon2	3	10.08	HB-03-12	3	5830685
RosBREEDSNP_SNP_GA_7168817_Lg3_01493_MAF10_1645648_exon1	3	10.08	HB-03-12a	3	5842577
RosBREEDSNP_SNP_AG_7171067_Lg3_01493_MAF50_357233_exon1	3	10.08	HB-03-12a	3	5844897
RosBREEDSNP_SNP_CT_7178316_Lg3_01493_MAF30_1666882_exon4	3	10.08	HB-03-12a	3	5852144
GDsnp01493	3	10.08	HB-03-12a	3	5853732
RosBREEDSNP_SNP_AG_7180717_Lg3_01493_MAF30_1637713_exon3	3	10.08	HB-03-12a	3	5854545
RosBREEDSNP_SNP_TG_8472706_Lg3_RosCOS3572_MAF10_MDP0000124769_exon1	3	14.668	HB-03-13	3	7019199
RosBREEDSNP_SNP_TC_8475399_Lg3_RosCOS3572_MAF50_MDP0000721948_exon1	3	14.678	HB-03-13	3	7021630
RosBREEDSNP_SNP_AG_8479706_Lg3_RosCOS3572_MAF20_261566_exon1	3	14.678	HB-03-13	3	7025937
RosBREEDSNP_SNP_CT_8503130_Lg3_RosCOS3572_MAF40_6179_exon1	3	14.678	HB-03-14	3	7072344
RosBREEDSNP_SNP_AG_8507285_Lg3_RosCOS3572_MAF20_793561_exon1	3	14.678	HB-03-14	3	7076499
RosBREEDSNP_SNP_CT_8516804_Lg3_RosCOS3572_MAF30_324882_exon1	3	14.678	HB-03-14	3	7086019
RosBREEDSNP_SNP_TG_9067048_Lg3_RosCOS449_MAF50_1654891_exon2	3	16.327	HB-03-15	3	7743489
RosBREEDSNP_SNP_CT_9091637_Lg3_RosCOS449_MAF40_1667685_exon1	3	16.401	HB-03-15	3	7763007
RosBREEDSNP_SNP_GT_9093756_Lg3_RosCOS449_MAF20_570407_exon1	3	16.401	HB-03-15	3	7765126
RosBREEDSNP_SNP_AG_9099550_Lg3_RosCOS449_MAF20_MDP0000194114_exon8	3	16.401	HB-03-15	3	7770922
RosBREEDSNP_SNP_TC_9101679_Lg3_RosCOS449_MAF30_519186_exon1	3	16.401	HB-03-15	3	7773051
RosBREEDSNP_SNP_TC_9104035_Lg3_RosCOS449_MAF40_MDP0000739342_exon1	3	16.401	HB-03-15	3	7775407
RosBREEDSNP_SNP_AG_9121744_Lg3_RosCOS449_MAF10_491206_exon2	3	16.821	HB-03-15	3	7803005
RosBREEDSNP_SNP_TC_9133355_Lg3_RosCOS449_MAF10_1679737_exon1	3	16.821	HB-03-15	3	7814615
RosBREEDSNP_SNP_CT_9446063_Lg3_02195_MAF20_1633815_exon6	3	16.821	HB-03-16	3	8129580
RosBREEDSNP_SNP_CT_9462180_Lg3_02195_MAF20_1637727_exon10	3	16.821	HB-03-16	3	8145697
RosBREEDSNP_SNP_CA_9464559_Lg3_02195_MAF10_1626126_exon1	3	16.821	HB-03-16	3	8148076
RosBREEDSNP_SNP_CT_9532664_Lg3_02195_MAF50_MDP0000680806_exon1	3	16.821	HB-03-16	3	8207940
RosBREEDSNP_SNP_AG_9544220_Lg3_02195_MAF50_1685314_exon2	3	16.821	HB-03-16	2	32591592
RosBREEDSNP_SNP_GA_9960040_Lg3_01990_MAF10_1682867_exon2	3	19.302	HB-03-17	3	8830743
GDsnp01990	3	19.302	HB-03-17	3	8836509
RosBREEDSNP_SNP_GA_9966749_Lg3_01990_MAF10_266458_exon1	3	19.302	HB-03-17	nohit	-
RosBREEDSNP_SNP_CA_10105269_Lg3_MDP0000160005_MAF20_MDP0000160005_exon1	3	19.95	HB-03-17	3	9106588
RosBREEDSNP_SNP_GT_10498941_Lg3_00194_MAF10_MDP0000276307_exon2	3	21.867	HB-03-18	3	9547472
RosBREEDSNP_SNP_TG_10518958_Lg3_00194_MAF10_109422_exon1	3	22.359	HB-03-18	3	9570017
RosBREEDSNP_SNP_CA_10537812_Lg3_00194_MAF30_436195_exon1	3	22.359	HB-03-18	3	9588627
RosBREEDSNP_SNP_TG_10540206_Lg3_00194_MAF20_346466_exon1	3	22.359	HB-03-18	3	9591020
RosBREEDSNP_SNP_CT_10663755_Lg3_00874_MAF40_MDP0000247488_exon4	3	23.627	HB-03-18	3	9744919
RosBREEDSNP_SNP_AC_10674505_Lg3_00874_MAF10_1678678_exon2	3	23.627	HB-03-18	11	11788749
RosBREEDSNP_SNP_GA_10707191_Lg3_00874_MAF50_1649316_exon1	3	23.627	HB-03-18	3	8985853
GDsnp00874	3	23.627	HB-03-18	3	8988931
GDsnp00194	3	24.567	HB-03-19	3	10012567
RosBREEDSNP_SNP_CT_28369155_Lg15_RosCOS3315_MAF10_MDP0000313629_exon3	3	24.567	HB-03-19	3	10285809
RosBREEDSNP_SNP_TC_28385293_Lg15_RosCOS3315_MAF10_1650912_exon1	3	24.567	HB-03-20	3	10315229
RosBREEDSNP_SNP_CT_28399563_Lg15_RosCOS3315_MAF30_254499_exon3	3	24.567	HB-03-20	nohit	-
RosBREEDSNP_SNP_CT_28411102_Lg15_RosCOS3315_MAF30_187882_exon1	3	24.567	HB-03-20	11	12341504
RosBREEDSNP_SNP_CA_28413370_Lg15_RosCOS3315_MAF50_368974_exon1	3	24.567	HB-03-20	nohit	-
RosBREEDSNP_SNP_TG_28405696_Lg15_RosCOS3315_MAF20_MDP0000543782_exon2	3	24.567	HB-03-20	multihit	-
RosBREEDSNP_SNP_AG_28402636_Lg15_RosCOS3315_MAF20_467121_exon1	3	24.567	HB-03-20	nohit	-
RosBREEDSNP_SNP_CT_11552808_Lg3_02220_MAF20_MDP0000197315_exon2	3	25.534	HB-03-21	3	10893342
GDsnp02220	3	25.534	HB-03-21	3	10894433
RosBREEDSNP_SNP_TC_11572647_Lg3_02220_MAF50_MDP0000570186_exon1	3	25.534	HB-03-21	3	10913280
RosBREEDSNP_SNP_CT_11933435_Lg3_01885_MAF20_MDP0000884780_exon1	3	26.948	HB-03-22	3	11237485
RosBREEDSNP_SNP_AG_11949117_Lg3_01885_MAF20_1678957_exon1	3	26.948	HB-03-22	3	11256851
RosBREEDSNP_SNP_TG_11994788_Lg3_01885_MAF30_511837_exon1	3	26.948	HB-03-22	3	11303336
GDsnp02020	3	26.948	HB-03-23	3	12178075
RosBREEDSNP_SNP_GA_12760479_Lg3_02020_MAF50_1633838_exon4	3	26.948	HB-03-23	3	12205779
RosBREEDSNP_SNP_CT_13512352_Lg3_57248__57248_exon1	3	26.948	HB-03-23	3	12809930
RosBREEDSNP_SNP_GA_14445035_Lg3_01124_MAF50_530134_exon1	3	29.478	HB-03-24	3	13517207
RosBREEDSNP_SNP_TC_14450622_Lg3_01124_MAF30_1643213_exon2	3	29.478	HB-03-24	3	13522804
RosBREEDSNP_SNP_GA_14457107_Lg3_01124_MAF40_MDP0000155390_exon1	3	29.478	HB-03-24	3	13529300
RosBREEDSNP_SNP_CT_15326762_Lg3_02546_MAF30_119640_exon1	3	31.281	HB-03-25	3	14510617
RosBREEDSNP_SNP_GA_15329250_Lg3_02546_MAF20_MDP0000316658_exon2	3	31.286	HB-03-25	3	14513103
GDsnp02546	3	31.58	HB-03-25	nohit	-
RosBREEDSNP_SNP_AG_15369623_Lg3_02546_MAF40_1618444_exon2	3	31.58	HB-03-25	nohit	-
RosBREEDSNP_SNP_AG_16704372_Lg3_14441__14441_exon1	3	34.087	HB-03-26	3	16553197
RosBREEDSNP_SNP_TC_16704383_Lg3_14441_MAF20_14441_exon1	3	34.087	HB-03-26	3	16553208
RosBREEDSNP_SNP_TG_16704479_Lg3_14441_MAF40_14441_exon1	3	34.087	HB-03-26	3	16553304
RosBREEDSNP_SNP_AC_16948009_Lg3_00921_MAF50_1682392_exon1	3	34.087	HB-03-26a	3	16817860
GDsnp00921	3	34.087	HB-03-27	3	16844782
RosBREEDSNP_SNP_AC_16984030_Lg3_00921_MAF10_521984_exon1	3	34.087	HB-03-27	3	16845301
RosBREEDSNP_SNP_AG_16988161_Lg3_00921_MAF20_MDP0000188581_exon2	3	34.087	HB-03-27	3	16849461
RosBREEDSNP_SNP_CT_18349278_Lg3_02690_MAF30_523568_exon1	3	34.087	HB-03-27	3	17318474
RosBREEDSNP_SNP_CA_18361183_Lg3_02690_MAF10_MDP0000150467_exon13	3	34.087	HB-03-27	3	17338844
GDsnp02690	3	34.087	HB-03-27	3	17342347
RosBREEDSNP_SNP_GA_18396097_Lg3_02690_MAF30_MDP0000659822_exon2	3	34.087	HB-03-27	3	17367029
RosBREEDSNP_SNP_CT_18399291_Lg3_02690_MAF20_MDP0000659822_exon1	3	34.087	HB-03-27	3	17370222
RosBREEDSNP_SNP_GA_18978889_Lg3_02804_MAF50_501695_exon2	3	34.087	HB-03-27	3	18155208
GDsnp02804	3	34.087	HB-03-28	3	18158259
RosBREEDSNP_SNP_CT_18985206_Lg3_02804_MAF20_1651860_exon1	3	34.089	HB-03-28	3	18161527
RosBREEDSNP_SNP_TC_8877299_Lg10_RosCOS3083_MAF40_908323_exon1	3	34.391	HB-03-28	3	19051535
RosBREEDSNP_SNP_CT_8837769_Lg10_RosCOS3083_MAF20_800024_exon1	3	34.403	HB-03-28	3	19085439
RosBREEDSNP_SNP_AG_8853755_Lg10_RosCOS3083_MAF20_MDP0000252638_exon3	3	34.717	HB-03-28	3	19101450
GDsnp02644	3	35.92	HB-03-29	0	19806812
RosBREEDSNP_SNP_GA_23260505_Lg3_snpEB148130_MAF20_MDP0000312744_exon2	3	36.682	HB-03-30a	3	22346360
RosBREEDSNP_SNP_CA_23267095_Lg3_snpEB148130_MAF20_1674284_exon1	3	36.682	HB-03-30a	3	22352959
RosBREEDSNP_SNP_CT_23288892_Lg3_00663_MAF20_373853_exon1	3	36.711	HB-03-30a	3	22372826
RosBREEDSNP_SNP_GA_23307044_Lg3_00663_MAF10_1632392_exon3	3	36.74	HB-03-30	3	22384772
snpEB148130	3	36.74	HB-03-30	3	22385159
RosBREEDSNP_SNP_AC_23309867_Lg3_00663_MAF20_1664865_exon3	3	36.74	HB-03-30	3	22387595
RosBREEDSNP_SNP_GA_23360673_Lg3_00663_MAF30_1631147_exon2	3	36.849	HB-03-30	3	22434831
RosBREEDSNP_SNP_TC_24105196_Lg3_01728_MAF40_MDP0000168162_exon2	3	37.492	HB-03-31	3	23055201
RosBREEDSNP_SNP_CT_24111076_Lg3_01728_MAF50_MDP0000322019_exon3	3	37.607	HB-03-31	3	23064570
RosBREEDSNP_SNP_AG_24139022_Lg3_01728_MAF10_964500_exon1	3	37.607	HB-03-32	3	23091503
RosBREEDSNP_SNP_GA_24141313_Lg3_01728_MAF10_MDP0000161783_exon2	3	37.607	HB-03-32	3	23093791
GDsnp01728	3	37.607	HB-03-32	3	23094900
RosBREEDSNP_SNP_CA_24158738_Lg3_01728_MAF30_MDP0000161781_exon1	3	37.607	HB-03-33	3	23129050
RosBREEDSNP_SNP_AG_24169409_Lg3_01728_MAF20_MDP0000142667_exon1	3	37.607	HB-03-33	3	23144808
GDsnp00955	3	37.607	HB-03-33	3	23370736
RosBREEDSNP_SNP_TC_24524197_Lg3_RosCOS430_MAF10_135808_exon1	3	38.974	HB-03-33	3	23501267
RosBREEDSNP_SNP_TC_24556833_Lg3_RosCOS430_MAF20_MDP0000131706_exon5	3	39.19	HB-03-33	3	23529492
RosBREEDSNP_SNP_TC_25474108_Lg3_00278_MAF10_1664850_exon1	3	42.614	HB-03-34	3	24435519
RosBREEDSNP_SNP_AG_25869287_Lg3_01642_MAF40_423693_exon2	3	43.905	HB-03-34	3	25085835
RosBREEDSNP_SNP_CA_25875765_Lg3_01642_MAF30_616296_exon1	3	43.905	HB-03-34	3	25091803
RosBREEDSNP_SNP_TC_25896512_Lg3_01642_MAF30_MDP0000239694_exon1	3	44.564	HB-03-34	3	25114003
GDsnp01642	3	44.564	HB-03-34	3	25117805
RosBREEDSNP_SNP_TC_25900349_Lg3_01642_MAF50_1642190_exon4	3	44.564	HB-03-34	3	25117869
RosBREEDSNP_SNP_CA_25903444_Lg3_01642_MAF40_476883_exon1	3	44.564	HB-03-34	3	25120963
RosBREEDSNP_SNP_AG_25941513_Lg3_01642_MAF50_1635441_exon1	3	44.564	HB-03-34	3	25149865
RosBREEDSNP_SNP_AG_27189210_Lg3_01487_MAF10_288876_exon1	3	44.564	HB-03-34	3	26045186
GDsnp01487	3	45.206	HB-03-34a	3	26047336
RosBREEDSNP_SNP_GA_27212656_Lg3_01487_MAF30_45401_exon1	3	45.206	HB-03-34a	3	26076886
GDsnp00278	3	45.206	HB-03-34a	3	26420850
GDsnp00607	3	45.206	HB-03-35	3	26683462
RosBREEDSNP_SNP_CA_27738188_Lg3_00607_MAF10_112030_exon1	3	45.206	HB-03-35	3	26723059
RosBREEDSNP_SNP_TC_27745711_Lg3_00607_MAF20_1670076_exon1	3	45.206	HB-03-35	3	26730408
GDsnp02143	3	47.563	HB-03-36	3	27414326
RosBREEDSNP_SNP_GT_29342518_Lg3_02463_MAF50_MDP0000798662_exon2	3	49.417	HB-03-36	3	28789701
RosBREEDSNP_SNP_CT_29370809_Lg3_02463_MAF30_1621936_exon9	3	49.479	HB-03-37	3	28814187
GDsnp02463	3	49.636	HB-03-37	3	28821006
RosBREEDSNP_SNP_GT_29645640_Lg3_01969_MAF30_187070_exon1	3	50.442	HB-03-38a	3	29060130
GDsnp01969	3	50.442	HB-03-38a	3	29065178
RosBREEDSNP_SNP_GT_29674295_Lg3_01969_MAF50_919825_exon1	3	50.442	HB-03-38	3	29088304
RosBREEDSNP_SNP_CT_29678862_Lg3_01969_MAF10_1631032_exon3	3	50.461	HB-03-38	3	29092783
RosBREEDSNP_SNP_CT_29843361_Lg3_01604_MAF50_1651320_exon3	3	51.202	HB-03-38	3	29257478
RosBREEDSNP_SNP_TC_29875324_Lg3_01604_MAF50_213139_exon2	3	51.202	HB-03-38	3	29291644
RosBREEDSNP_SNP_AG_29881269_Lg3_01604_MAF20_705158_exon1	3	51.918	HB-03-38	3	29297589
RosBREEDSNP_SNP_CT_29946084_Lg3_01937_MAF50_1629511_exon2	3	51.918	HB-03-38b	3	29383600
RosBREEDSNP_SNP_CT_29953702_Lg3_01937_MAF20_411765_exon1	3	51.932	HB-03-38b	3	29391219
GDsnp00663	3	54.067	HB-03-39	3	29698089
RosBREEDSNP_SNP_AC_31095539_Lg3_01779_MAF30_MDP0000294017_exon13	3	55.06	HB-03-39	3	30346723
RosBREEDSNP_SNP_TC_31098089_Lg3_01779_MAF40_645461_exon2	3	55.06	HB-03-39	3	30349273
RosBREEDSNP_SNP_TC_31146304_Lg3_01779_MAF20_MDP0000251516_exon1	3	55.06	HB-03-40	3	30397350
RosBREEDSNP_SNP_AC_31154824_Lg3_01779_MAF10_1631386_exon11	3	55.06	HB-03-40	3	30405871
RosBREEDSNP_SNP_GT_31158484_Lg3_01779_MAF40_MDP0000251514_exon6	3	55.06	HB-03-40	3	30409531
RosBREEDSNP_SNP_AG_31160644_Lg3_01779_MAF30_535055_exon1	3	55.06	HB-03-40	3	30411691
RosBREEDSNP_SNP_AC_31171586_Lg3_01779_MAF10_MDP0000140206_exon6	3	55.06	HB-03-40	3	30422634
RosBREEDSNP_SNP_CT_31543437_Lg3_MDP0000678562_MAF40_MDP0000678562_exon1	3	56.379	HB-03-41	3	30826992
RosBREED_SNP_TC_32129472_Lg3	3	58.187	HB-03-41	3	31409185
GDsnp01329	3	59.643	HB-03-42	3	32204924
RosBREEDSNP_SNP_CT_32731988_Lg3_01329_MAF30_471179_exon1	3	59.643	HB-03-42	3	32215801
RosBREEDSNP_SNP_AG_33280114_Lg3_01667_MAF20_1660953_exon1	3	59.84	HB-03-42	3	32344210
RosBREEDSNP_SNP_AC_33321359_Lg3_01667_MAF10_MDP0000169320_exon2	3	59.84	HB-03-42	3	32385103
RosBREEDSNP_SNP_GA_33641386_Lg3_01014_MAF10_401159_exon1	3	60.278	HB-03-43	3	32579048
RosBREEDSNP_SNP_TC_33665853_Lg3_01014_MAF30_MDP0000715079_exon1	3	60.311	HB-03-43	3	32674361
RosBREEDSNP_SNP_CA_33670772_Lg3_01014_MAF40_282614_exon1	3	60.597	HB-03-43	3	32679282
GDsnp01014	3	60.597	HB-03-43	3	32680325
RosBREEDSNP_SNP_CT_33676570_Lg3_01014_MAF50_1683154_exon2	3	60.597	HB-03-43	3	32685082
RosBREEDSNP_SNP_AG_33703347_Lg3_01014_MAF10_1641371_exon1	3	60.652	HB-03-43	3	32712655
RosBREEDSNP_SNP_AC_34431436_Lg3_02030_MAF20_MDP0000155220_exon12	3	62.536	HB-03-44	3	34027028
RosBREEDSNP_SNP_CT_34437600_Lg3_02030_MAF20_MDP0000155220_exon1	3	62.536	HB-03-44	3	34032925
RosBREEDSNP_SNP_GA_34442034_Lg3_02030_MAF40_MDP0000149890_exon2	3	63.087	HB-03-44	nohit	-
RosBREEDSNP_SNP_AG_34459777_Lg3_02030_MAF40_MDP0000286021_exon3	3	63.087	HB-03-44	3	34060373
RosBREEDSNP_SNP_TG_34462829_Lg3_02030_MAF10_MDP0000636941_exon1	3	63.087	HB-03-44	multihit	-
GDsnp02030	3	63.087	HB-03-44	3	34070935
RosBREEDSNP_SNP_TG_34498001_Lg3_02030_MAF50_MDP0000869779_exon2	3	63.087	HB-03-44	3	34097664
RosBREEDSNP_SNP_GA_36468422_Lg3_RosCOS1799_MAF20_1663564_exon3	3	64.018	HB-03-45	3	34726732
RosBREEDSNP_SNP_GT_36472964_Lg3_RosCOS1799_MAF20_392341_exon1	3	64.018	HB-03-45	3	34731274
RosBREEDSNP_SNP_CA_36475074_Lg3_RosCOS1799_MAF30_MDP0000264703_exon3	3	64.018	HB-03-45	3	34733384
RosBREEDSNP_SNP_CT_36483536_Lg3_RosCOS1799_MAF40_107803_exon1	3	64.018	HB-03-45	3	34741807
RosBREEDSNP_SNP_GA_36531985_Lg3_RosCOS1799_MAF10_1623791_exon2	3	64.018	HB-03-45	3	34814348
RosBREEDSNP_SNP_GA_36768517_Lg3_RosCOS3591_MAF30_1640680_exon1	3	64.817	HB-03-46	3	35032847
RosBREEDSNP_SNP_CA_36780856_Lg3_RosCOS3591_MAF50_1686094_exon2	3	64.817	HB-03-46	3	35046432
RosBREEDSNP_SNP_TG_37065395_Lg3_00664_MAF20_141790_exon1	3	65.618	HB-03-47	3	35350947
RosBREEDSNP_SNP_TG_37069303_Lg3_00664_MAF40_MDP0000320472_exon4	3	65.618	HB-03-47	3	35354858
RosBREEDSNP_SNP_TC_37079043_Lg3_00664_MAF10_363370_exon1	3	65.799	HB-03-48	3	35360175
GDsnp00664	3	65.799	HB-03-48	3	35400768
RosBREEDSNP_SNP_AG_37110581_Lg3_00664_MAF50_497449_exon2	3	65.799	HB-03-48	3	35401090
RosBREEDSNP_SNP_GT_37144010_Lg3_00664_MAF30_MDP0000319123_exon2	3	65.83	HB-03-48	3	35434489
RosBREEDSNP_SNP_TC_37496618_Lg3_01822_MAF20_377044_exon1	3	68.442	HB-03-49	3	35911134
GDsnp01822	3	68.442	HB-03-49	3	35955492
RosBREEDSNP_SNP_TC_37545191_Lg3_01822_MAF30_263823_exon1	3	68.442	HB-03-49	3	35958604
RosBREEDSNP_SNP_CT_37548828_Lg3_01822_MAF10_MDP0000275953_exon2	3	68.442	HB-03-49	3	35962241
RosBREED_SNP_CT_39835214_Lg3	3	69.493	HB-03-50	3	36273801
RosBREEDSNP_SNP_TG_38243554_Lg3_snpCN897901_MAF40_MDP0000267643_exon4	3	70.312	HB-03-50	3	36516477
RosBREEDSNP_SNP_GA_38252402_Lg3_snpCN897901_MAF30_517711_exon2	3	70.533	HB-03-50	3	36525323
RosBREEDSNP_SNP_AG_38257090_Lg3_snpCN897901_MAF10_MDP0000161765_exon2	3	70.533	HB-03-50	3	36530011
RosBREEDSNP_SNP_CA_38265327_Lg3_snpCN897901_MAF20_146428_exon2	3	70.533	HB-03-50	3	36538249
RosBREEDSNP_SNP_GA_38267677_Lg3_snpCN897901_MAF20_1688561_exon1	3	70.533	HB-03-50	3	36540599
RosBREEDSNP_SNP_CT_38270178_Lg3_snpCN897901_MAF10_1638302_exon2	3	70.533	HB-03-50	3	36543100
RosBREEDSNP_SNP_GA_38273471_Lg3_snpCN897901_MAF50_1683481_exon5	3	70.533	HB-03-50	3	36546393
RosBREEDSNP_SNP_CA_38448471_Lg3_00319_MAF20_1661036_exon2	3	71.038	HB-03-50	3	36725524
RosBREEDSNP_SNP_CT_33128436_Lg14_00023_MAF20_MDP0000702770_exon1	3	71.444	HB-03-51a	3	36857742
GDsnp01604	3	71.953	HB-03-51	3	37082506
RosBREEDSNP_SNP_CT_39129145_Lg3_6910_MAF30_6910_exon1	3	71.953	HB-03-51	3	37360992
RosBREEDSNP_SNP_AC_39129154_Lg3_6910_MAF30_6910_exon1	3	71.953	HB-03-51	3	37361001
RosBREEDSNP_SNP_GT_39129174_Lg3_6910_MAF20_6910_exon1	3	71.953	HB-03-51	3	37361021
RosBREEDSNP_SNP_AG_17016860_Lg9_01648_MAF10_MDP0000272135_exon1	4	0	HB-04-1	4	411502
RosBREEDSNP_SNP_AG_17012386_Lg9_01648_MAF50_53337_exon1	4	0	HB-04-1	4	415377
RosBREEDSNP_SNP_CT_17006922_Lg9_01648_MAF30_843944_exon1	4	0	HB-04-1	4	420841
RosBREEDSNP_SNP_CT_17000017_Lg9_01648_MAF20_MDP0000386963_exon1	4	0	HB-04-1	4	427747
RosBREEDSNP_SNP_CT_16979476_Lg9_01648_MAF20_MDP0000195966_exon1	4	0	HB-04-1	4	455468
RosBREEDSNP_SNP_CA_16809725_Lg9_MDP0000300208_MAF40_MDP0000300208_exon1	4	0	HB-04-1	4	615666
RosBREEDSNP_SNP_CT_16785260_Lg9_250957_MAF10_250957_exon1	4	0	HB-04-1	4	639773
RosBREEDSNP_SNP_CT_13239431_Lg15_230036__230036_exon3	4	4.815	HB-04-2	4	2601861
RosBREEDSNP_SNP_CA_3118408_Lg15_01814_MAF50_725445_exon2	4	4.815	HB-04-2	4	3020488
RosBREEDSNP_SNP_GA_3124108_Lg15_01814_MAF40_448082_exon3	4	4.815	HB-04-2	4	3026189
RosBREEDSNP_SNP_CT_13817642_Lg15_00863_MAF30_769353_exon1	4	4.815	HB-04-3	4	3158855
RosBREEDSNP_SNP_AG_13819818_Lg15_00863_MAF10_1621452_exon2	4	4.815	HB-04-3	4	3161031
RosBREEDSNP_SNP_CT_13823700_Lg15_00863_MAF30_MDP0000242464_exon15	4	4.815	HB-04-3	4	3164914
RosBREEDSNP_SNP_GT_13827555_Lg15_00863_MAF50_803290_exon2	4	4.815	HB-04-3	4	3168769
RosBREEDSNP_SNP_CA_13839838_Lg15_00863_MAF20_1647354_exon2	4	4.815	HB-04-3	4	3181051
RosBREEDSNP_SNP_CT_9976748_Lg1_RosCOS404_MAF30_MDP0000188908_exon1	4	6.779	HB-04-4	4	3296636
RosBREEDSNP_SNP_GA_9983148_Lg1_RosCOS404_MAF40_MDP0000950390_exon1	4	6.788	HB-04-4	4	3303036
RosBREEDSNP_SNP_CT_17682318_Lg9_MDP0000291593_MAF20_MDP0000291593_exon5	4	7.592	HB-04-4a	4	3844299
RosBREEDSNP_SNP_AC_823910_Lg4_01597_MAF20_523412_exon1	4	9.669	HB-04-6	4	5243775
RosBREEDSNP_SNP_AG_830930_Lg4_01597_MAF30_1668681_exon1	4	9.669	HB-04-6	4	5250608
RosBREEDSNP_SNP_CT_849833_Lg4_01597_MAF40_666094_exon2	4	9.669	HB-04-6	4	5269794
RosBREEDSNP_SNP_CT_860737_Lg4_01597_MAF10_1664898_exon2	4	9.669	HB-04-6a	4	5280978
RosBREEDSNP_SNP_AG_864933_Lg4_01597_MAF30_66907_exon1	4	9.669	HB-04-6a	4	5285172
GDsnp01597	4	9.682	HB-04-5	4	5288671
RosBREEDSNP_SNP_GA_1537732_Lg4_RosCOS3683_MAF20_MDP0000292823_exon1	4	12.363	HB-04-7	4	6030791
RosBREEDSNP_SNP_GT_2760781_Lg4_RosCOS2404_MAF20_MDP0000147445_exon1	4	13.037	HB-04-7	4	6504192
RosBREEDSNP_SNP_GT_9789795_Lg15_01989_MAF30_MDP0000264506_exon1	4	13.348	HB-04-8	4	6679685
RosBREEDSNP_SNP_CT_9792492_Lg15_01989_MAF20_MDP0000264506_exon4	4	13.348	HB-04-8	4	6689674
RosBREEDSNP_SNP_CT_9811327_Lg15_01989_MAF10_MDP0000842841_exon1	4	13.348	HB-04-8	4	6768354
RosBREEDSNP_SNP_CT_9924033_Lg15_MDP0000157164_MAF20_MDP0000157164_exon1	4	13.348	HB-04-8	4	6845417
RosBREEDSNP_SNP_AG_9924291_Lg15_MDP0000157164_MAF10_MDP0000157164_exon2	4	13.348	HB-04-8	4	6845675
RosBREEDSNP_SNP_AG_9924715_Lg15_MDP0000157164_MAF30_MDP0000157164_exon4	4	13.348	HB-04-8	4	6846099
RosBREEDSNP_SNP_TC_9925764_Lg15_MDP0000157164_MAF20_MDP0000157164_exon8	4	13.348	HB-04-8	4	6847148
RosBREEDSNP_SNP_CT_4578560_Lg4_00705_MAF20_MDP0000176523_exon9	4	17.342	HB-04-9	4	8377322
RosBREEDSNP_SNP_CT_4580974_Lg4_00705_MAF10_MDP0000244070_exon1	4	17.342	HB-04-9	4	multihit
RosBREEDSNP_SNP_GT_4599806_Lg4_00705_MAF30_1619171_exon6	4	17.342	HB-04-9	4	8416412
RosBREEDSNP_SNP_CT_4605949_Lg4_00705_MAF20_1678001_exon2	4	17.342	HB-04-9a	4	8422473
RosBREEDSNP_SNP_GT_4621611_Lg4_00705_MAF30_MDP0000171750_exon5	4	17.604	HB-04-9a	4	8433870
RosBREEDSNP_SNP_GT_4625426_Lg4_00705_MAF50_1676956_exon1	4	17.662	HB-04-10	4	8437685
RosBREEDSNP_SNP_AG_4635144_Lg4_00705_MAF50_MDP0000302476_exon2	4	17.662	HB-04-10	4	8442996
RosBREEDSNP_SNP_GA_4826865_Lg4_snpCO576145_MAF40_1650910_exon1	4	17.662	HB-04-10	4	8673411
RosBREEDSNP_SNP_AG_4838321_Lg4_snpCO576145_MAF20_1639247_exon4	4	17.662	HB-04-10	4	8685633
RosBREEDSNP_SNP_GA_4844832_Lg4_snpCO576145_MAF30_MDP0000127501_exon10	4	18.169	HB-04-10	4	8692281
RosBREEDSNP_SNP_TC_4849635_Lg4_snpCO576145_MAF30_94178_exon1	4	18.499	HB-04-10	4	8697108
RosBREEDSNP_SNP_GA_13457909_Lg6_146323_MAF40_146323_exon1	4	19.183	HB-04-11	nohit	-
RosBREEDSNP_SNP_GA_5884301_Lg4_02263_MAF50_749161_exon1	4	19.183	HB-04-12a	4	10847842
RosBREEDSNP_SNP_GA_5892500_Lg4_02263_MAF50_MDP0000232101_exon5	4	19.183	HB-04-12	4	10856034
RosBREEDSNP_SNP_AG_5915458_Lg4_02263_MAF30_1619610_exon2	4	19.183	HB-04-12	4	10878978
RosBREEDSNP_SNP_AC_5920541_Lg4_02263_MAF20_1618391_exon2	4	19.522	HB-04-12	4	10884061
RosBREEDSNP_SNP_GA_5930421_Lg4_02263_MAF40_MDP0000232098_exon3	4	19.522	HB-04-12	4	10893930
RosBREEDSNP_SNP_CT_5945355_Lg4_02263_MAF40_219091_exon1	4	19.522	HB-04-12	4	10906655
RosBREEDSNP_SNP_TC_7180850_Lg4_00363_MAF10_MDP0000170488_exon8	4	21.069	HB-04-13	4	16321246
RosBREEDSNP_SNP_CA_7202056_Lg4_00363_MAF40_1647328_exon1	4	21.069	HB-04-13	4	16358691
RosBREEDSNP_SNP_GA_7204908_Lg4_00363_MAF30_376770_exon1	4	21.069	HB-04-13	4	16361409
RosBREEDSNP_SNP_AG_7224249_Lg4_00363_MAF40_1679990_exon1	4	21.069	HB-04-13	4	16380328
RosBREEDSNP_SNP_AG_7227340_Lg4_00363_MAF20_499164_exon1	4	21.069	HB-04-13	4	16381201
GDsnp00363	4	21.069	HB-04-13	4	16381433
RosBREEDSNP_SNP_AG_8703014_Lg4_02646_MAF30_10978_exon1	4	21.569	HB-04-13	4	17131988
RosBREEDSNP_SNP_TC_8708313_Lg4_02646_MAF40_162157_exon1	4	21.569	HB-04-13	4	17137287
RosBREEDSNP_SNP_TC_8712926_Lg4_02646_MAF40_1667958_exon2	4	21.569	HB-04-13	4	17141945
RosBREEDSNP_SNP_CT_8716037_Lg4_02646_MAF20_476635_exon2	4	21.569	HB-04-13	4	17150692
RosBREEDSNP_SNP_AG_8718175_Lg4_02646_MAF30_1661104_exon4	4	21.569	HB-04-13	4	17152828
RosBREEDSNP_SNP_GA_10855703_Lg4_01886_MAF40_1665852_exon1	4	23.748	HB-04-14	4	18507953
RosBREEDSNP_SNP_CT_10822911_Lg4_01886_MAF30_1629874_exon1	4	23.748	HB-04-14	4	18540167
GDsnp01886	4	23.748	HB-04-14	4	18548829
RosBREEDSNP_SNP_AC_10764579_Lg4_01886_MAF20_680053_exon1	4	23.748	HB-04-14	4	18626750
RosBREEDSNP_SNP_AG_12280132_Lg4_01353_MAF20_MDP0000232410_exon3	4	25.046	HB-04-15	4	19195437
RosBREEDSNP_SNP_TC_12293083_Lg4_01353_MAF10_MDP0000320720_exon8	4	25.046	HB-04-15	4	19208359
RosBREEDSNP_SNP_AC_12296545_Lg4_01353_MAF40_1651204_exon1	4	25.046	HB-04-16	4	19211820
RosBREEDSNP_SNP_CT_12301226_Lg4_01353_MAF10_387716_exon1	4	25.046	HB-04-16	4	19216512
RosBREEDSNP_SNP_TC_5467356_Lg12_02212_MAF20_75518_exon1	4	25.046	HB-04-16	4	19264078
RosBREEDSNP_SNP_CT_12806740_Lg4_151840_MAF30_151840_exon1	4	25.587	HB-04-16	4	19593275
RosBREEDSNP_SNP_AG_12988694_Lg4_327096_MAF30_327096_exon1	4	26.127	HB-04-17	4	20174274
RosBREEDSNP_SNP_GA_13073783_Lg4_4744_MAF40_4744_exon1	4	26.127	HB-04-17	4	20262626
RosBREEDSNP_SNP_CA_13299432_Lg4_RosCOS3641_MAF20_MDP0000794353_exon1	4	26.399	HB-04-18	4	20513316
RosBREEDSNP_SNP_TC_13306908_Lg4_RosCOS3641_MAF10_1672503_exon1	4	26.399	HB-04-18	4	20526303
RosBREEDSNP_SNP_AC_13312189_Lg4_RosCOS3641_MAF20_110683_exon1	4	26.399	HB-04-18	4	20531584
RosBREEDSNP_SNP_AG_13320540_Lg4_RosCOS3641_MAF10_MDP0000261037_exon2	4	26.399	HB-04-18	4	20539943
RosBREEDSNP_SNP_AG_13341945_Lg4_RosCOS3641_MAF40_1621447_exon6	4	26.399	HB-04-18	4	20566558
RosBREEDSNP_SNP_CT_13348603_Lg4_RosCOS3641_MAF50_MDP0000768370_exon1	4	26.399	HB-04-18	4	20571661
RosBREEDSNP_SNP_AC_13517153_Lg4_RosCOS2954_MAF20_525113_exon1	4	26.866	HB-04-19	4	20759222
RosBREEDSNP_SNP_GA_13524873_Lg4_RosCOS2954_MAF40_1654195_exon2	4	26.866	HB-04-19	4	20767261
RosBREEDSNP_SNP_TC_14061369_Lg4_01929_MAF20_668064_exon1	4	27.997	HB-04-20	4	21298448
RosBREEDSNP_SNP_GA_14065892_Lg4_01929_MAF50_85961_exon1	4	27.997	HB-04-20	4	21302970
RosBREEDSNP_SNP_CT_14077512_Lg4_01929_MAF30_727990_exon1	4	27.997	HB-04-20	4	21304908
RosBREEDSNP_SNP_GA_14084215_Lg4_01929_MAF20_MDP0000254943_exon6	4	27.997	HB-04-20	4	21318980
RosBREEDSNP_SNP_CT_14112918_Lg4_01929_MAF40_MDP0000243428_exon3	4	27.997	HB-04-20	4	21344449
RosBREEDSNP_SNP_CT_14115504_Lg4_01929_MAF10_1674296_exon1	4	27.997	HB-04-20	4	multihit
RosBREEDSNP_SNP_GA_14208716_Lg4_01095_MAF10_MDP0000263746_exon3	4	28.499	HB-04-20a	4	21473943
RosBREEDSNP_SNP_TG_14222816_Lg4_01095_MAF20_MDP0000153122_exon13	4	28.499	HB-04-20a	4	21488053
GDsnp01095	4	28.499	HB-04-20a	4	21504302
RosBREEDSNP_SNP_GT_14389931_Lg4_3118_MAF40_3118_exon1	4	29.642	HB-04-21	4	21657546
RosBREEDSNP_SNP_AG_14487831_Lg4_00928_MAF20_1684844_exon3	4	29.642	HB-04-21	4	21746646
GDsnp00928	4	29.642	HB-04-21	4	21792683
RosBREEDSNP_SNP_AG_14559093_Lg4_01292_MAF20_1652080_exon1	4	29.921	HB-04-21	4	21813205
RosBREEDSNP_SNP_CT_14563884_Lg4_01292_MAF30_409786_exon2	4	29.921	HB-04-21	4	21815006
RosBREEDSNP_SNP_TC_14566379_Lg4_01292_MAF20_523162_exon1	4	29.921	HB-04-21	4	21817297
RosBREEDSNP_SNP_AC_14576297_Lg4_01292_MAF10_255965_exon1	4	29.921	HB-04-21	4	21829364
RosBREEDSNP_SNP_CA_14580745_Lg4_01292_MAF10_1659652_exon1	4	29.921	HB-04-21	4	21833812
GDsnp01292	4	30.177	HB-04-22	4	21863070
RosBREEDSNP_SNP_AC_29615350_Lg3_01969_MAF40_272742_exon2	4	32.05	HB-04-23	4	22449475
GDsnp01777	4	32.724	HB-04-24	4	22738732
RosBREEDSNP_SNP_TC_16054869_Lg4_01777_MAF50_1657124_exon2	4	32.724	HB-04-25	4	22744457
RosBREEDSNP_SNP_AC_16057231_Lg4_01777_MAF40_1636609_exon4	4	32.724	HB-04-25	4	22746819
RosBREEDSNP_SNP_GA_16093765_Lg4_01777_MAF30_MDP0000320984_exon2	4	33.016	HB-04-25	4	multihit
RosBREEDSNP_SNP_TC_16168045_Lg4_00321_MAF20_344464_exon1	4	33.016	HB-04-25	4	22887678
RosBREEDSNP_SNP_TC_16184302_Lg4_00321_MAF40_1638811_exon1	4	33.016	HB-04-25	4	22893639
RosBREEDSNP_SNP_TC_16191177_Lg4_00321_MAF50_MDP0000630319_exon2	4	33.016	HB-04-25	4	22900497
RosBREEDSNP_SNP_CA_16719136_Lg4_64850_MAF30_64850_exon1	4	34.468	HB-04-26	4	23497123
RosBREEDSNP_SNP_GT_16719789_Lg4_64850_MAF20_64850_exon2	4	34.468	HB-04-26	4	23497776
GDsnp00321	4	35.651	HB-04-26	4	24118478
RosBREED_SNP_CT_18330692_Lg4	4	37.154	HB-04-27	4	25111207
RosBREEDSNP_SNP_GA_18418044_Lg4_00619_MAF30_MDP0000312342_exon1	4	37.316	HB-04-27	4	25324839
RosBREEDSNP_SNP_TG_18428562_Lg4_00619_MAF20_464560_exon1	4	37.316	HB-04-27	4	25335597
GDsnp02277	4	37.316	HB-04-27	4	25416929
RosBREEDSNP_SNP_CT_18541730_Lg4_02277_MAF10_MDP0000294856_exon1	4	37.316	HB-04-27	4	25447474
RosBREEDSNP_SNP_GA_18544856_Lg4_02277_MAF40_790526_exon1	4	37.316	HB-04-27	4	25450600
RosBREEDSNP_SNP_TC_18551294_Lg4_02277_MAF20_464449_exon1	4	37.316	HB-04-27	4	25457039
RosBREEDSNP_SNP_TC_18750621_Lg4_00148_MAF30_MDP0000261230_exon8	4	38.943	HB-04-28	4	25659346
RosBREEDSNP_SNP_AG_18756586_Lg4_00324_MAF20_1668939_exon1	4	38.943	HB-04-28	4	25665465
RosBREEDSNP_SNP_CT_18768888_Lg4_00324_MAF20_8469_exon1	4	38.943	HB-04-28	4	25682617
GDsnp00148	4	38.943	HB-04-28	4	25684819
RosBREEDSNP_SNP_GA_18771771_Lg4_00324_MAF30_772675_exon1	4	38.943	HB-04-28	4	25685310
RosBREEDSNP_SNP_AC_18783781_Lg4_00324_MAF50_MDP0000225751_exon4	4	38.943	HB-04-28	4	25703078
RosBREEDSNP_SNP_AC_18789801_Lg4_00324_MAF10_MDP0000263111_exon4	4	38.943	HB-04-28	4	25709096
RosBREEDSNP_SNP_CT_18792524_Lg4_00324_MAF10_MDP0000263111_exon1	4	38.943	HB-04-28	4	25711817
GDsnp00324	4	39.334	HB-04-28	4	25729443
RosBREEDSNP_SNP_GA_18807821_Lg4_00324_MAF40_733449_exon1	4	39.334	HB-04-28	4	25731163
RosBREEDSNP_SNP_GA_19446859_Lg4_00881_MAF20_MDP0000800300_exon1	4	40.608	HB-04-29	4	26364984
RosBREEDSNP_SNP_AG_19480551_Lg4_00881_MAF50_1636549_exon1	4	40.608	HB-04-29	4	26413807
GDsnp00881	4	40.608	HB-04-29	4	26423921
RosBREEDSNP_SNP_CT_19497873_Lg4_00881_MAF10_1652945_exon2	4	40.608	HB-04-29	4	26425206
RosBREEDSNP_SNP_AC_19502644_Lg4_00881_MAF40_531309_exon2	4	40.608	HB-04-29	4	26429981
RosBREEDSNP_SNP_AG_19511608_Lg4_00881_MAF10_1628401_exon7	4	40.608	HB-04-29	4	26438948
RosBREEDSNP_SNP_AC_19520932_Lg4_00881_MAF40_47160_exon1	4	40.608	HB-04-29	4	26448905
RosBREEDSNP_SNP_GT_19738916_Lg4_01481_MAF10_1635038_exon2	4	41.76	HB-04-30	4	26679778
RosBREEDSNP_SNP_AG_19748645_Lg4_01481_MAF10_1675186_exon1	4	41.76	HB-04-30	4	26689524
RosBREEDSNP_SNP_CT_19752961_Lg4_01481_MAF30_1650817_exon1	4	41.76	HB-04-30	4	26693839
GDsnp01481	4	41.76	HB-04-30	4	26707512
RosBREEDSNP_SNP_TC_20463993_Lg4_01773_MAF30_98103_exon1	4	45.687	HB-04-31	4	27528569
RosBREEDSNP_SNP_GA_20509315_Lg4_01773_MAF20_985247_exon1	4	45.687	HB-04-32	4	27628906
GDsnp01773	4	45.687	HB-04-32	4	27633051
RosBREEDSNP_SNP_TC_20552378_Lg4_01773_MAF50_519325_exon1	4	45.687	HB-04-32	4	27670189
RosBREEDSNP_SNP_CA_20956520_Lg4_00686_MAF20_1664939_exon4	4	47.112	HB-04-33	4	28069960
RosBREEDSNP_SNP_AG_20984611_Lg4_00686_MAF40_1669305_exon1	4	47.47	HB-04-33	4	28097456
RosBREEDSNP_SNP_GA_21133802_Lg4_01236_MAF20_MDP0000224911_exon1	4	48.477	HB-04-33	4	29817598
RosBREEDSNP_SNP_CT_21150813_Lg4_01236_MAF10_1650238_exon2	4	48.477	HB-04-33	4	29834610
RosBREEDSNP_SNP_CA_21163375_Lg4_01236_MAF30_340323_exon1	4	48.477	HB-04-33	4	29847221
GDsnp01236	4	48.477	HB-04-33	4	29856104
RosBREEDSNP_SNP_TG_21172343_Lg4_01236_MAF40_830679_exon1	4	48.477	HB-04-33	4	29856191
RosBREEDSNP_SNP_GA_21176452_Lg4_01236_MAF30_MDP0000663534_exon4	4	48.477	HB-04-33	4	multihit
RosBREEDSNP_SNP_AG_21422131_Lg4_01558_MAF30_MDP0000270110_exon4	4	49.497	HB-04-34	4	28478994
RosBREEDSNP_SNP_GT_21424923_Lg4_01558_MAF30_MDP0000270110_exon15	4	49.497	HB-04-34	4	28481786
RosBREEDSNP_SNP_CT_21429920_Lg4_01558_MAF20_208856_exon2	4	49.497	HB-04-34	4	28486780
RosBREEDSNP_SNP_TC_21439524_Lg4_01558_MAF50_1687759_exon3	4	49.651	HB-04-34	4	28496069
RosBREEDSNP_SNP_GA_21448764_Lg4_01558_MAF40_1649572_exon1	4	49.651	HB-04-35	4	28505269
RosBREEDSNP_SNP_AG_21456371_Lg4_01558_MAF10_1644005_exon2	4	49.651	HB-04-35	4	28512829
RosBREEDSNP_SNP_CA_21459258_Lg4_01558_MAF10_27964_exon1	4	49.651	HB-04-35	4	28515706
GDsnp01558	4	49.651	HB-04-35	4	28516576
RosBREEDSNP_SNP_CT_21774157_Lg4_00160_MAF10_621458_exon1	4	49.651	HB-04-35	4	28728812
RosBREEDSNP_SNP_GT_21912708_Lg4_00523_MAF20_581677_exon1	4	51.735	HB-04-36	4	28861553
RosBREEDSNP_SNP_GA_21956655_Lg4_00523_MAF20_1641807_exon1	4	52.683	HB-04-37	4	28958808
RosBREEDSNP_SNP_CT_22205875_Lg4_01026_MAF50_1685729_exon4	4	52.683	HB-04-37	4	29188137
RosBREEDSNP_SNP_GA_22208785_Lg4_01026_MAF50_1688406_exon3	4	52.956	HB-04-37a	4	29191185
GDsnp01336	4	53.172	HB-04-38	4	29462456
RosBREEDSNP_SNP_TC_23354901_Lg4_01567_MAF20_MDP0000177485_exon1	4	53.924	HB-04-39	4	30006971
RosBREEDSNP_SNP_AG_23359599_Lg4_01567_MAF20_347484_exon1	4	53.924	HB-04-39	4	30016613
GDsnp01567	4	53.924	HB-04-39	4	30042181
RosBREEDSNP_SNP_CT_23383939_Lg4_01567_MAF10_1664500_exon1	4	54.44	HB-04-39	4	30046358
RosBREEDSNP_SNP_AG_23390799_Lg4_01567_MAF10_MDP0000167843_exon15	4	54.44	HB-04-39	4	30053216
RosBREEDSNP_SNP_TC_23405259_Lg4_01567_MAF30_228756_exon1	4	54.514	HB-04-39	4	30085638
RosBREEDSNP_SNP_AC_23421514_Lg4_01567_MAF50_MDP0000171280_exon1	4	54.551	HB-04-39	4	30101870
GDsnp01026	4	55.33	HB-04-40	4	30444812
RosBREEDSNP_SNP_AG_23730745_Lg4_00388_MAF30_290225_exon2	4	55.675	HB-04-40	4	30457730
RosBREEDSNP_SNP_AC_23733006_Lg4_00388_MAF10_1669799_exon2	4	55.675	HB-04-40	4	30459982
RosBREEDSNP_SNP_CA_23735217_Lg4_00388_MAF30_MDP0000295593_exon8	4	55.675	HB-04-40	4	30462193
RosBREEDSNP_SNP_GA_23737329_Lg4_00388_MAF20_MDP0000295593_exon9	4	55.675	HB-04-41	4	30464305
GDsnp00388	4	55.675	HB-04-41	4	30478166
RosBREEDSNP_SNP_CT_23751350_Lg4_00388_MAF50_1621108_exon2	4	55.675	HB-04-41	4	30478324
RosBREEDSNP_SNP_TC_23824815_Lg4_00681_MAF20_MDP0000154985_exon2	4	55.675	HB-04-41	4	30558578
RosBREEDSNP_SNP_GT_23837022_Lg4_00681_MAF10_MDP0000144870_exon1	4	56.105	HB-04-41	4	30578657
RosBREEDSNP_SNP_CT_23839160_Lg4_00681_MAF10_MDP0000198074_exon2	4	56.105	HB-04-41	4	30580795
RosBREEDSNP_SNP_AC_23867559_Lg4_00681_MAF40_528703_exon1	4	56.309	HB-04-41	4	30615447
RosBREEDSNP_SNP_AG_23872020_Lg4_00681_MAF20_1637093_exon1	4	56.309	HB-04-42	4	30619892
GDsnp00681	4	56.309	HB-04-42	4	30622488
RosBREEDSNP_SNP_GA_23902093_Lg4_00681_MAF40_1663052_exon1	4	56.504	HB-04-42	4	30656131
RosBREEDSNP_SNP_TG_24104684_Lg4_00232_MAF30_521863_exon1	4	56.882	HB-04-43	4	30892815
RosBREEDSNP_SNP_CT_24133020_Lg4_00232_MAF10_MDP0000171283_exon6	4	56.882	HB-04-43	4	30922431
GDsnp00232	4	56.882	HB-04-43	4	30929475
RosBREEDSNP_SNP_GA_24140264_Lg4_00232_MAF30_378430_exon1	4	56.882	HB-04-43	4	30929671
RosBREEDSNP_SNP_CA_24174303_Lg4_00232_MAF50_MDP0000296655_exon2	4	56.882	HB-04-43	nohit	-
RosBREEDSNP_SNP_TC_24223602_Lg4_00283_MAF20_1629780_exon5	4	57.089	HB-04-44	4	31018802
RosBREEDSNP_SNP_TC_24228399_Lg4_00283_MAF40_480443_exon2	4	57.089	HB-04-44	4	31023822
RosBREEDSNP_SNP_TC_24231394_Lg4_00283_MAF40_MDP0000191931_exon14	4	57.089	HB-04-44	4	31026832
RosBREEDSNP_SNP_AG_24240346_Lg4_00283_MAF10_1676837_exon1	4	57.089	HB-04-44	4	31035780
RosBREEDSNP_SNP_AG_24246303_Lg4_00283_MAF10_1639561_exon1	4	57.089	HB-04-44	4	31041762
RosBREEDSNP_SNP_TC_24249085_Lg4_00283_MAF30_1629849_exon10	4	57.089	HB-04-44	4	31044510
RosBREEDSNP_SNP_GA_24254801_Lg4_00283_MAF20_1625979_exon2	4	57.089	HB-04-44	4	31050300
GDsnp00283	4	57.103	HB-04-45	4	31050991
RosBREEDSNP_SNP_GA_24262161_Lg4_00283_MAF30_176010_exon5	4	57.233	HB-04-45	4	31057594
RosBREEDSNP_SNP_CT_25012657_Lg4_00136_MAF20_1634110_exon5	4	61.248	HB-04-46	4	32034530
RosBREEDSNP_SNP_CT_25034592_Lg4_00136_MAF10_1687814_exon1	4	61.669	HB-04-46	4	32056173
GDsnp00136	4	61.669	HB-04-46	4	32066696
RosBREEDSNP_SNP_CT_25043574_Lg4_00136_MAF10_MDP0000144203_exon3	4	61.669	HB-04-46	4	32069428
RosBREEDSNP_SNP_GA_25047666_Lg4_00136_MAF40_MDP0000144202_exon1	4	61.669	HB-04-46	4	32073482
RosBREEDSNP_SNP_TC_25055592_Lg4_00136_MAF30_MDP0000308806_exon2	4	61.669	HB-04-46	4	32081616
GDsnp00523	4	61.669	HB-04-46	4	32284323
MdFT2	4	61.669	HB-04-46	12	32863231
RosBREEDSNP_SNP_CA_37473253_Lg5_02674_MAF20_488977_exon1	5	0	HB-05-53	5	185593
RosBREEDSNP_SNP_CT_37469684_Lg5_02674_MAF40_324963_exon1	5	0	HB-05-53	5	189161
GDsnp02674	5	0	HB-05-53	5	226323
RosBREEDSNP_SNP_GT_37429382_Lg5_02674_MAF30_475767_exon2	5	0	HB-05-53	5	227394
RosBREEDSNP_SNP_GA_2471400_Lg5_00179_MAF30_MDP0000285776_exon9	5	0.655	HB-05-52	5	969426
RosBREEDSNP_SNP_CA_36546287_Lg5_00100_MAF40_1662719_exon2	5	0.655	HB-05-52	5	1973799
GDsnp00100	5	0.655	HB-05-52	5	1990681
RosBREEDSNP_SNP_CT_36498250_Lg5_00100_MAF30_MDP0000217948_exon20	5	0.655	HB-05-52	5	2021106
RosBREEDSNP_SNP_AG_36490942_Lg5_00100_MAF50_1653247_exon2	5	0.655	HB-05-52	5	2028392
RosBREEDSNP_SNP_AG_36487489_Lg5_00100_MAF50_MDP0000220692_exon2	5	3.329	HB-05-51	5	2031964
RosBREEDSNP_SNP_CT_35228619_Lg1_00495_MAF10_1639494_exon2	5	3.329	HB-05-51	1	31643808
RosBREEDSNP_SNP_TG_48385808_Lg15_MDP0000137362_MAF10_MDP0000137362_exon4	5	3.329	HB-05-51	5	3602670
RosBREEDSNP_SNP_GA_48384030_Lg15_MDP0000137362__MDP0000137362_exon1	5	3.329	HB-05-51	5	3604448
RosBREEDSNP_SNP_CT_2609621_Lg10_00839_MAF20_1656281_exon2	5	4.706	HB-05-50	5	4138504
RosBREEDSNP_SNP_GT_23215553_Lg5_RosCOS1210_MAF50_MDP0000226218_exon2	5	4.706	HB-05-50	5	4898034
RosBREEDSNP_SNP_GA_23212514_Lg5_RosCOS1210_MAF40_1687970_exon6	5	4.706	HB-05-50	5	4901074
RosBREEDSNP_SNP_CT_23203278_Lg5_RosCOS1210_MAF40_670036_exon2	5	5.307	HB-05-50	5	4910310
RosBREEDSNP_SNP_GT_35405804_Lg11_MDP0000171530_MAF20_MDP0000171530_exon15	5	5.307	HB-05-50	5	5381934
RosBREEDSNP_SNP_AG_35413950_Lg11_MDP0000171530_MAF40_MDP0000171530_exon5	5	5.307	HB-05-50	5	5390081
RosBREEDSNP_SNP_GA_35414439_Lg11_MDP0000171530_MAF20_MDP0000171530_exon4	5	5.307	HB-05-50	5	5390570
RosBREEDSNP_SNP_AG_25749244_Lg9_250343_MAF20_250343_exon1	5	5.859	HB-05-49	5	5961110
RosBREEDSNP_SNP_AG_25747601_Lg9_327827_MAF50_327827_exon2	5	5.859	HB-05-49	5	5962753
RosBREEDSNP_SNP_GA_6990148_Lg10_127967_MAF40_127967_exon1	5	5.859	HB-05-48	5	6977408
RosBREEDSNP_SNP_AG_34448952_Lg5_RosCOS2737_MAF20_389920_exon1	5	5.859	HB-05-47	5	8061821
RosBREEDSNP_SNP_TC_34451670_Lg5_RosCOS2737_MAF50_MDP0000297138_exon7	5	5.859	HB-05-47	5	8064539
RosBREEDSNP_SNP_CA_34488739_Lg5_RosCOS2737_MAF30_1623562_exon4	5	5.859	HB-05-47	5	8100127
RosBREEDSNP_SNP_AG_34490932_Lg5_RosCOS2737_MAF30_1662012_exon1	5	5.859	HB-05-46	5	8102320
RosBREEDSNP_SNP_TC_34513161_Lg5_RosCOS2737_MAF10_487971_exon3	5	7.734	HB-05-46	5	8124548
RosBREEDSNP_SNP_GA_6188555_Lg14_02706_MAF50_MDP0000173208_exon10	5	12.531	HB-05-45a	5	8836750
RosBREEDSNP_SNP_TC_589883_Lg3_RosCOS3033_MAF30_MDP0000488007_exon1	5	12.531	HB-05-45	5	12380944
RosBREEDSNP_SNP_CT_593777_Lg3_RosCOS3033_MAF40_413775_exon1	5	12.531	HB-05-45	5	12384839
RosBREEDSNP_SNP_CT_648575_Lg3_RosCOS3033_MAF50_181891_exon1	5	12.531	HB-05-45	5	12428883
RosBREEDSNP_SNP_CA_33278360_Lg5_RosCOS1238_MAF50_1638127_exon1	5	16.745	HB-05-44	5	16795798
RosBREEDSNP_SNP_CT_33263993_Lg5_RosCOS1238_MAF50_1680075_exon1	5	16.745	HB-05-44	5	16810164
RosBREEDSNP_SNP_GA_33260850_Lg5_RosCOS1238_MAF40_541294_exon1	5	16.745	HB-05-44	5	16813307
RosBREEDSNP_SNP_CT_32907222_Lg5_214893_MAF30_214893_exon1	5	16.745	HB-05-44	5	17177368
GDsnp02729	5	17.56	HB-05-44	5	17274876
RosBREEDSNP_SNP_TC_31372866_Lg5_01539_MAF40_1647540_exon1	5	19.288	HB-05-43	5	18927754
GDsnp01539	5	19.288	HB-05-43	5	18934493
RosBREEDSNP_SNP_AG_31365126_Lg5_01539_MAF20_1662415_exon5	5	19.288	HB-05-43	5	18935493
RosBREEDSNP_SNP_CT_31358728_Lg5_01539_MAF30_493619_exon1	5	19.288	HB-05-43	5	18941897
RosBREEDSNP_SNP_GA_31342659_Lg5_01539_MAF40_533208_exon1	5	19.288	HB-05-43	5	18991277
RosBREEDSNP_SNP_TC_31334004_Lg5_01539_MAF20_10645_exon1	5	19.288	HB-05-43	5	18999932
RosBREEDSNP_SNP_CA_30366787_Lg5_01751_MAF20_1650615_exon3	5	20.738	HB-05-43	5	19981307
RosBREEDSNP_SNP_TG_30355439_Lg5_01751_MAF20_86485_exon1	5	21.229	HB-05-42	5	19992663
RosBREEDSNP_SNP_CT_30331070_Lg5_01751_MAF30_1662486_exon1	5	21.699	HB-05-42	5	20015100
GDsnp01859	5	22.298	HB-05-42	5	20463710
RosBREEDSNP_SNP_CT_14557542_Lg2_00987_MAF30_27239_exon1	5	22.298	HB-05-42a	5	21343333
RosBREEDSNP_SNP_CT_27902094_Lg5_01859_MAF10_1628805_exon2	5	23.288	HB-05-41	5	21853589
RosBREEDSNP_SNP_AC_27848920_Lg5_01859_MAF10_535309_exon2	5	24.064	HB-05-41	5	21889556
RosBREEDSNP_SNP_CT_27846347_Lg5_01859_MAF30_MDP0000320931_exon4	5	24.064	HB-05-41	5	21892101
RosBREEDSNP_SNP_AG_27841836_Lg5_01859_MAF30_MDP0000320931_exon2	5	24.064	HB-05-41	5	21896611
RosBREEDSNP_SNP_AG_27828226_Lg5_01859_MAF40_MDP0000440636_exon2	5	24.064	HB-05-41	5	21910074
RosBREEDSNP_SNP_GA_27745130_Lg5_01601_MAF10_MDP0000263505_exon1	5	24.265	HB-05-41	5	21983175
RosBREEDSNP_SNP_TG_27720343_Lg5_01601_MAF10_114245_exon1	5	24.325	HB-05-41	5	22009527
RosBREEDSNP_SNP_CT_27703600_Lg5_01601_MAF40_286143_exon1	5	24.365	HB-05-41	5	22026272
RosBREEDSNP_SNP_GA_27700882_Lg5_01601_MAF30_1688320_exon1	5	24.365	HB-05-41	5	22028990
RosBREEDSNP_SNP_CT_27698167_Lg5_01601_MAF40_357203_exon2	5	24.366	HB-05-41	5	22031567
RosBREEDSNP_SNP_CA_27695983_Lg5_01601_MAF20_484932_exon1	5	24.366	HB-05-41	5	22033756
RosBREEDSNP_SNP_AG_27680788_Lg5_01601_MAF20_4787_exon1	5	24.56	HB-05-41	5	22044128
RosBREEDSNP_SNP_GT_27677928_Lg5_01601_MAF30_1623480_exon4	5	24.56	HB-05-41	5	22046991
RosBREEDSNP_SNP_GA_27675794_Lg5_01601_MAF50_24107_exon1	5	24.56	HB-05-41	5	22049125
RosBREEDSNP_SNP_CT_26877863_Lg5_02729_MAF40_MDP0000273487_exon4	5	24.56	HB-05-41a	5	22716805
RosBREEDSNP_SNP_AC_26970454_Lg5_02729_MAF30_1664955_exon1	5	24.56	HB-05-41a	5	22866483
GDsnp02251	5	24.56	HB-05-40	5	22879538
RosBREEDSNP_SNP_TC_26990664_Lg5_02251_MAF30_12707_exon1	5	24.56	HB-05-40	5	22894871
RosBREEDSNP_SNP_GT_25806753_Lg5_MDP0000612011_MAF20_MDP0000612011_exon4	5	25.295	HB-05-40	5	23162298
GDsnp00373	5	28.804	HB-05-39	5	24471361
RosBREEDSNP_SNP_AG_25133972_Lg5_00373_MAF30_1683155_exon6	5	28.804	HB-05-39	5	24472336
RosBREEDSNP_SNP_GA_25131275_Lg5_00373_MAF20_MDP0000570588_exon2	5	28.804	HB-05-39	5	24475012
RosBREEDSNP_SNP_AG_25120947_Lg5_00373_MAF40_25601_exon2	5	28.804	HB-05-39	5	24485516
RosBREEDSNP_SNP_GA_25113506_Lg5_00373_MAF20_1648847_exon1	5	28.804	HB-05-39	5	24494027
RosBREEDSNP_SNP_CT_9734911_Lg8_RosCOS2185_MAF10_33626_exon1	5	28.804	HB-05-39	5	24545121
RosBREEDSNP_SNP_CT_9717153_Lg8_RosCOS2185_MAF20_MDP0000405748_exon1	5	28.804	HB-05-39	5	24562506
RosBREEDSNP_SNP_AG_9709301_Lg8_RosCOS2185_MAF50_MDP0000126398_exon2	5	28.804	HB-05-38	5	24570367
RosBREEDSNP_SNP_AG_9706037_Lg8_RosCOS2185_MAF30_460380_exon1	5	28.804	HB-05-38	5	24573632
RosBREEDSNP_SNP_AC_9692039_Lg8_RosCOS2185_MAF30_1626719_exon8	5	28.804	HB-05-38	5	24587755
RosBREEDSNP_SNP_CT_15277675_Lg8_00354_MAF10_1648872_exon2	5	29.876	HB-05-37	5	25714927
RosBREEDSNP_SNP_GA_15274311_Lg8_00354_MAF30_148978_exon1	5	29.876	HB-05-37	5	25718291
RosBREEDSNP_SNP_GA_24545181_Lg5_01304_MAF30_MDP0000610390_exon1	5	30.945	HB-05-37	5	26211867
GDsnp01304	5	30.972	HB-05-37	5	26239113
RosBREEDSNP_SNP_GT_11338203_Lg8_RosCOS936_MAF50_MDP0000274626_exon5	5	31.678	HB-05-37	5	26944470
RosBREEDSNP_SNP_TC_11303456_Lg8_RosCOS936_MAF50_MDP0000280399_exon1	5	31.678	HB-05-37	5	26953967
RosBREEDSNP_SNP_AG_11286204_Lg8_RosCOS936_MAF30_MDP0000165239_exon1	5	31.678	HB-05-37	5	26976648
RosBREEDSNP_SNP_AG_11298510_Lg8_RosCOS936_MAF20_950609_exon1	5	31.678	HB-05-37	5	26980836
RosBREEDSNP_SNP_GA_11273420_Lg8_RosCOS936_MAF30_MDP0000781859_exon1	5	32.362	HB-05-37	5	26982903
RosBREEDSNP_SNP_CT_11138812_Lg8_107520_MAF20_107520_exon1	5	33.259	HB-05-36	5	27134289
RosBREEDSNP_SNP_GA_21365344_Lg5_RosCOS644_MAF20_MDP0000247776_exon2	5	34.126	HB-05-35	5	28251781
RosBREEDSNP_SNP_AC_21367438_Lg5_RosCOS644_MAF10_1651746_exon1	5	34.126	HB-05-35	5	28253863
RosBREEDSNP_SNP_GA_21377879_Lg5_RosCOS644_MAF30_1663809_exon2	5	34.126	HB-05-35	5	28264302
RosBREEDSNP_SNP_TC_21399918_Lg5_RosCOS644_MAF20_251562_exon1	5	34.126	HB-05-35	5	28283560
RosBREEDSNP_SNP_CT_20335489_Lg5_RosCOS452_MAF20_1629981_exon2	5	36.203	HB-05-34	5	29210852
RosBREEDSNP_SNP_AG_20331733_Lg5_RosCOS452_MAF40_1624630_exon1	5	36.318	HB-05-34	5	29214577
RosBREEDSNP_SNP_AG_20289532_Lg5_RosCOS452_MAF30_1659924_exon3	5	36.318	HB-05-34	5	29267536
RosBREEDSNP_SNP_GT_20287262_Lg5_RosCOS452_MAF20_MDP0000248907_exon1	5	36.318	HB-05-34	5	29269806
RosBREEDSNP_SNP_GA_19699729_Lg5_00867_MAF40_1675010_exon4	5	38.044	HB-05-33	5	29910943
GDsnp00867	5	38.044	HB-05-33	5	29912542
RosBREEDSNP_SNP_CT_19687242_Lg5_00867_MAF20_1683953_exon2	5	38.584	HB-05-33	5	29922590
RosBREEDSNP_SNP_TC_19678308_Lg5_00867_MAF30_980776_exon1	5	38.588	HB-05-33	5	29931525
RosBREEDSNP_SNP_TC_19654685_Lg5_00867_MAF20_1623212_exon1	5	38.588	HB-05-33	5	29955116
RosBREEDSNP_SNP_CA_19648461_Lg5_00867_MAF30_MDP0000128732_exon1	5	38.588	HB-05-33	5	29967229
RosBREEDSNP_SNP_CT_19577005_Lg5_01478_MAF50_1664633_exon1	5	38.588	HB-05-33	5	30033224
RosBREEDSNP_SNP_TC_19550690_Lg5_01478_MAF20_382832_exon2	5	39.163	HB-05-32	5	30055638
RosBREEDSNP_SNP_TC_19546151_Lg5_01478_MAF20_1682758_exon1	5	39.163	HB-05-32	5	30060173
GDsnp01478	5	39.163	HB-05-32	5	30064673
RosBREEDSNP_SNP_TC_19493983_Lg5_01478_MAF40_MDP0000141888_exon1	5	39.163	HB-05-32	5	30112010
RosBREEDSNP_SNP_GA_18757493_Lg5_MDP0000309680_MAF30_MDP0000309680_exon8	5	42.534	HB-05-31	5	30882027
RosBREEDSNP_SNP_CT_18754379_Lg5_MDP0000309680_MAF30_MDP0000309680_exon1	5	42.534	HB-05-31	5	30885140
RosBREEDSNP_SNP_CT_18753255_Lg5_MDP0000309680_MAF20_MDP0000309680_exon1	5	42.534	HB-05-31	5	30886264
GDsnp00323	5	42.534	HB-05-31	5	31064400
RosBREEDSNP_SNP_AG_18592757_Lg5_00323_MAF30_MDP0000260108_exon6	5	42.534	HB-05-31	5	31070163
RosBREEDSNP_SNP_GA_18579919_Lg5_00323_MAF30_MDP0000291499_exon1	5	42.534	HB-05-30	5	31083092
RosBREEDSNP_SNP_GA_18232808_Lg5_MDP0000193167_MAF20_MDP0000193167_exon10	5	43.485	HB-05-30	5	31463521
RosBREEDSNP_SNP_GA_18232690_Lg5_MDP0000193167_MAF30_MDP0000193167_exon10	5	43.485	HB-05-30	5	31463647
RosBREEDSNP_SNP_GA_18053412_Lg5_267073_MAF40_267073_exon1	5	44.064	HB-05-30	5	31640478
RosBREEDSNP_SNP_AG_18043587_Lg5_MDP0000580952_MAF20_MDP0000580952_exon7	5	44.064	HB-05-30	5	31650300
RosBREEDSNP_SNP_CA_17565719_Lg5_1347__1347_exon1	5	46.874	HB-05-29	5	32211984
GDsnp00978	5	48.524	HB-05-28	5	32433583
RosBREEDSNP_SNP_AG_13669196_Lg5_00978_MAF20_1680837_exon1	5	48.524	HB-05-28	5	32439751
RosBREEDSNP_SNP_TG_13685952_Lg5_00978_MAF40_1618624_exon1	5	48.524	HB-05-28	5	32455734
GDsnp02809	5	48.524	HB-05-27	5	33273107
RosBREEDSNP_SNP_GA_15533911_Lg5_01616_MAF20_162946_exon1	5	51.707	HB-05-26	5	34091391
GDsnp01616	5	51.815	HB-05-26	5	34132432
RosBREEDSNP_SNP_AG_15491385_Lg5_01616_MAF40_1680720_exon1	5	51.815	HB-05-26	5	34132679
RosBREEDSNP_SNP_TC_15472298_Lg5_01616_MAF30_1682170_exon2	5	51.815	HB-05-26	5	34147620
RosBREEDSNP_SNP_TC_24622707_Lg5_01304_MAF50_1627174_exon3	5	52.587	HB-05-25	5	34588708
RosBREEDSNP_SNP_GA_24528761_Lg5_01304_MAF40_1643253_exon1	5	52.587	HB-05-25	5	34658921
RosBREEDSNP_SNP_CA_24525168_Lg5_01304_MAF30_1636386_exon1	5	52.587	HB-05-25	5	34662517
RosBREEDSNP_SNP_GA_24417621_Lg5_AT11_MAF30_MDP0000277380_exon1	5	53.07	HB-05-25	5	34870690
RosBREEDSNP_SNP_GT_24403609_Lg5_AT11_MAF20_1620320_exon1	5	53.07	HB-05-25	5	34899302
RosBREEDSNP_SNP_CT_24392828_Lg5_AT11_MAF10_1662465_exon1	5	53.099	HB-05-25	5	34910142
GDsnp01319	5	55.703	HB-05-25a	5	35485736
RosBREEDSNP_SNP_TC_12352204_Lg5_MDP0000486228_MAF20_MDP0000486228_exon4	5	56.961	HB-05-24	5	35712667
RosBREEDSNP_SNP_GA_12019658_Lg5_01319_MAF20_MDP0000314823_exon3	5	56.961	HB-05-24	5	36163292
RosBREEDSNP_SNP_AC_12016362_Lg5_01319_MAF30_MDP0000224750_exon1	5	56.961	HB-05-24	5	36166589
RosBREEDSNP_SNP_TC_11985564_Lg5_01319_MAF20_MDP0000661779_exon1	5	57.448	HB-05-23	5	36192080
RosBREEDSNP_SNP_CT_11970050_Lg5_01319_MAF40_MDP0000594281_exon1	5	57.448	HB-05-23	5	multihit
RosBREEDSNP_SNP_TG_11705984_Lg5_RosCOS544_MAF30_MDP0000186563_exon2	5	57.567	HB-05-23a	5	36789710
RosBREEDSNP_SNP_GT_11479429_Lg5_RosCOS1953_MAF50_517811_exon4	5	59.012	HB-05-22	5	36988151
RosBREEDSNP_SNP_AG_11445563_Lg5_RosCOS1953_MAF50_MDP0000204582_exon4	5	59.012	HB-05-22	5	37021334
RosBREEDSNP_SNP_TC_11412346_Lg5_RosCOS1953_MAF20_1678563_exon8	5	59.012	HB-05-22	5	37082776
RosBREEDSNP_SNP_GA_11403959_Lg5_RosCOS1953_MAF20_MDP0000216403_exon1	5	59.012	HB-05-22	5	37094392
RosBREEDSNP_SNP_GA_14993994_Lg15_02003_MAF40_MDP0000201708_exon1	5	62.38	HB-05-21	5	38046981
RosBREEDSNP_SNP_AC_10327041_Lg5_01651_MAF10_1667691_exon1	5	63.574	HB-05-21	5	38267084
GDsnp01651	5	63.586	HB-05-21	5	38269958
RosBREEDSNP_SNP_AC_10296435_Lg5_01651_MAF40_436577_exon1	5	63.586	HB-05-20	5	38299998
RosBREEDSNP_SNP_TC_10293726_Lg5_01651_MAF30_1668032_exon1	5	63.586	HB-05-20	5	38302784
RosBREEDSNP_SNP_GA_10289990_Lg5_01651_MAF50_1666134_exon1	5	63.708	HB-05-20	5	38306527
RosBREEDSNP_SNP_GA_10281385_Lg5_01651_MAF20_526843_exon1	5	63.708	HB-05-20	5	38315132
GDsnp01781	5	64.934	HB-05-19	5	38752812
RosBREEDSNP_SNP_AG_9507490_Lg5_01781_MAF30_381189_exon1	5	64.934	HB-05-19	5	38756825
RosBREEDSNP_SNP_GT_9503447_Lg5_01781_MAF20_1621382_exon9	5	64.934	HB-05-19	5	38760869
RosBREEDSNP_SNP_TC_9499250_Lg5_01781_MAF50_MDP0000532191_exon1	5	64.934	HB-05-19	5	38765066
RosBREEDSNP_SNP_AG_9267886_Lg5_01896_MAF50_1638631_exon5	5	65.205	HB-05-18	5	39572702
RosBREEDSNP_SNP_AG_9253841_Lg5_01896_MAF10_1654111_exon1	5	65.205	HB-05-18	5	multihit
RosBREEDSNP_SNP_CT_9251763_Lg5_01896_MAF20_6457_exon1	5	65.205	HB-05-18	5	39588662
RosBREEDSNP_SNP_CT_26150579_Lg14_00453_MAF10_MDP0000268860_exon4	5	65.205	HB-05-17	5	40403171
RosBREEDSNP_SNP_TG_14674287_Lg5_MDP0000553609_MAF40_MDP0000553609_exon3	5	66.144	HB-05-17	5	40689989
RosBREEDSNP_SNP_TG_14669782_Lg5_MDP0000553609_MAF20_MDP0000553609_exon1	5	66.144	HB-05-17	5	40694494
RosBREEDSNP_SNP_GA_14520985_Lg5_151123__151123_exon1	5	67.443	HB-05-17	5	40854491
RosBREEDSNP_SNP_GT_14520956_Lg5_151123__151123_exon1	5	67.443	HB-05-17	nohit	-
RosBREEDSNP_SNP_TC_14520884_Lg5_151123__151123_exon1	5	67.443	HB-05-17	5	40854592
RosBREEDSNP_SNP_CT_14437846_Lg5_229408_MAF10_229408_exon1	5	67.443	HB-05-17	5	40936287
RosBREEDSNP_SNP_CT_14437669_Lg5_229408_MAF20_229408_exon1	5	67.443	HB-05-17	5	40936464
RosBREEDSNP_SNP_GT_14412254_Lg5_02834_MAF50_983625_exon1	5	67.443	HB-05-16	5	40961533
RosBREEDSNP_SNP_TC_14376292_Lg5_02834_MAF40_MDP0000184755_exon1	5	67.443	HB-05-16	5	40996759
RosBREEDSNP_SNP_CT_14365897_Lg5_02834_MAF40_MDP0000257064_exon3	5	67.443	HB-05-16	5	41006732
RosBREEDSNP_SNP_AC_14354679_Lg5_02834_MAF20_MDP0000493284_exon3	5	67.443	HB-05-16	5	41021316
RosBREEDSNP_SNP_TC_14329195_Lg5_02834_MAF10_MDP0000559762_exon1	5	67.443	HB-05-16	5	41045655
RosBREEDSNP_SNP_TC_14325682_Lg5_02834_MAF10_1685287_exon3	5	67.443	HB-05-16	5	41049152
RosBREEDSNP_SNP_CT_14314788_Lg5_02834_MAF30_MDP0000189637_exon1	5	67.443	HB-05-16	5	41060197
RosBREEDSNP_SNP_TC_8720033_Lg5_01942_MAF10_120150_exon2	5	67.801	HB-05-16	5	41308345
RosBREEDSNP_SNP_GA_8701498_Lg5_01942_MAF50_MDP0000192279_exon2	5	68.279	HB-05-15	5	41331939
RosBREEDSNP_SNP_GA_8684631_Lg5_01942_MAF10_327965_exon12	5	68.437	HB-05-15	5	41348105
RosBREEDSNP_SNP_TC_8682553_Lg5_01942_MAF30_923981_exon1	5	68.437	HB-05-15	5	41350183
RosBREEDSNP_SNP_AG_8678186_Lg5_01942_MAF50_483626_exon1	5	68.437	HB-05-15	5	41354540
RosBREEDSNP_SNP_CT_8675063_Lg5_01942_MAF40_1636846_exon1	5	68.437	HB-05-15	5	41357661
RosBREEDSNP_SNP_AG_8666295_Lg5_01942_MAF30_1669212_exon1	5	68.559	HB-05-15	5	41366797
RosBREEDSNP_SNP_AG_8655302_Lg5_01942_MAF20_MDP0000264936_exon5	5	68.559	HB-05-15	5	41378196
RosBREEDSNP_SNP_AG_8643407_Lg5_01942_MAF20_MDP0000294004_exon2	5	68.559	HB-05-15	5	41401293
RosBREEDSNP_SNP_AC_8376800_Lg5_01208_MAF50_1636248_exon2	5	68.803	HB-05-15	5	41451025
GDsnp01208	5	68.803	HB-05-15	5	41465402
RosBREEDSNP_SNP_TG_8361026_Lg5_01208_MAF10_84655_exon1	5	68.803	HB-05-15	5	41466652
RosBREEDSNP_SNP_CT_8345524_Lg5_01208_MAF30_973835_exon1	5	68.803	HB-05-15	5	41482352
RosBREEDSNP_SNP_GA_8313155_Lg5_01208_MAF20_1676428_exon1	5	69.147	HB-05-15	5	41515322
RosBREEDSNP_SNP_TC_8173286_Lg5_00189_MAF30_MDP0000231454_exon2	5	69.147	HB-05-15	5	41700187
RosBREEDSNP_SNP_CT_7236236_Lg5_MDP0000322440_MAF40_MDP0000322440_exon1	5	69.147	HB-05-15	5	41775078
RosBREEDSNP_SNP_TG_7110030_Lg5_01151_MAF10_729382_exon1	5	70.123	HB-05-14	5	41920829
GDsnp01151	5	70.123	HB-05-14	5	41922848
RosBREEDSNP_SNP_GA_7097872_Lg5_01151_MAF30_MDP0000247378_exon23	5	70.123	HB-05-14	5	41935584
RosBREEDSNP_SNP_TC_7089884_Lg5_01151_MAF10_1634546_exon3	5	70.123	HB-05-14	5	41942852
RosBREEDSNP_SNP_TC_7087864_Lg5_01151_MAF20_480759_exon1	5	70.123	HB-05-14	5	41944872
RosBREEDSNP_SNP_AC_7085646_Lg5_01151_MAF30_1655896_exon1	5	70.123	HB-05-14	5	41947088
RosBREEDSNP_SNP_TC_7082370_Lg5_01151_MAF20_1658252_exon9	5	70.123	HB-05-13	5	41950362
RosBREEDSNP_SNP_GT_7062450_Lg5_01151_MAF40_MDP0000151119_exon2	5	70.123	HB-05-13	5	41967734
RosBREEDSNP_SNP_AG_6821062_Lg5_00238_MAF50_1634245_exon5	5	70.611	HB-05-12	5	42340582
GDsnp00238	5	71.072	HB-05-12	5	42368037
RosBREEDSNP_SNP_AG_6792907_Lg5_00238_MAF30_395228_exon1	5	71.072	HB-05-12	5	42368619
RosBREEDSNP_SNP_GA_6789459_Lg5_00238_MAF40_MDP0000204819_exon5	5	71.072	HB-05-12	5	42372065
RosBREEDSNP_SNP_AG_6230318_Lg5_01333_MAF50_439245_exon1	5	71.653	HB-05-11	5	43024347
RosBREEDSNP_SNP_AG_6192018_Lg5_01333_MAF20_492308_exon1	5	71.653	HB-05-11	5	43085589
RosBREEDSNP_SNP_CA_6171980_Lg5_01333_MAF10_1671392_exon1	5	71.742	HB-05-11	5	43103490
RosBREEDSNP_SNP_TG_6165596_Lg5_01333_MAF20_MDP0000174971_exon3	5	71.831	HB-05-11	5	43109756
GDsnp00264	5	71.831	HB-05-11	5	43118641
RosBREEDSNP_SNP_TC_6078897_Lg5_MDP0000162861_MAF10_MDP0000162861_exon6	5	71.831	HB-05-11	5	43193683
RosBREEDSNP_SNP_TC_6078855_Lg5_MDP0000162861_MAF50_MDP0000162861_exon6	5	71.831	HB-05-11	5	43193725
RosBREEDSNP_SNP_AG_6022284_Lg5_139135_MAF20_139135_exon1	5	71.831	HB-05-11	5	43251101
RosBREEDSNP_SNP_TC_5761766_Lg5_00264_MAF40_MDP0000256492_exon1	5	72.733	HB-05-11	5	43484741
RosBREEDSNP_SNP_CT_5728000_Lg5_00264_MAF20_179528_exon1	5	72.733	HB-05-10a	5	43594369
RosBREEDSNP_SNP_TC_5725342_Lg5_00264_MAF20_353640_exon1	5	72.733	HB-05-10a	5	43597026
RosBREEDSNP_SNP_TC_5713160_Lg5_00264_MAF30_MDP0000257478_exon1	5	73.076	HB-05-10a	5	43609081
RosBREEDSNP_SNP_GA_5472549_Lg5_MDP0000282167__MDP0000282167_exon2	5	73.076	HB-05-10	5	43864028
RosBREEDSNP_SNP_GT_5419819_Lg5_01697_MAF10_516060_exon1	5	73.076	HB-05-10	5	43916555
RosBREEDSNP_SNP_CT_5401586_Lg5_01697_MAF50_193169_exon1	5	73.076	HB-05-10	5	43934805
RosBREEDSNP_SNP_CT_5397442_Lg5_01697_MAF20_135452_exon1	5	73.43	HB-05-10	5	43938949
GDsnp01697	5	73.43	HB-05-10	5	43939850
RosBREEDSNP_SNP_CT_5394062_Lg5_01697_MAF10_1624817_exon5	5	73.43	HB-05-10	5	43942330
RosBREEDSNP_SNP_CT_5391928_Lg5_01697_MAF40_932139_exon1	5	73.43	HB-05-10	5	43944464
RosBREEDSNP_SNP_TG_5387565_Lg5_01697_MAF40_1628323_exon1	5	73.43	HB-05-9	5	43949344
RosBREEDSNP_SNP_CT_5368009_Lg5_01697_MAF30_1679222_exon1	5	73.43	HB-05-9	5	43986178
RosBREEDSNP_SNP_AC_5364297_Lg5_01697_MAF20_MDP0000247875_exon1	5	73.914	HB-05-9	5	43989891
RosBREEDSNP_SNP_AG_5361062_Lg5_01697_MAF30_MDP0000247876_exon3	5	73.914	HB-05-9	5	43993122
RosBREEDSNP_SNP_GA_5274877_Lg5_00544_MAF10_MDP0000192108_exon5	5	73.914	HB-05-9	5	44092588
GDsnp00544	5	73.914	HB-05-9	5	44108661
RosBREEDSNP_SNP_TC_5246563_Lg5_00544_MAF20_497394_exon2	5	73.914	HB-05-9	5	44120873
RosBREEDSNP_SNP_AC_5242253_Lg5_00544_MAF40_MDP0000936742_exon2	5	73.914	HB-05-9	5	44125183
RosBREEDSNP_SNP_AG_5218379_Lg5_00544_MAF50_MDP0000933747_exon2	5	73.914	HB-05-9	5	44151495
RosBREEDSNP_SNP_TC_4345700_Lg5_01623_MAF50_1683824_exon3	5	74.982	HB-05-8	5	44968113
RosBREEDSNP_SNP_TC_4312438_Lg5_01623_MAF50_1642998_exon6	5	74.982	HB-05-7	5	45001241
RosBREEDSNP_SNP_CT_4303901_Lg5_01623_MAF40_MDP0000255780_exon24	5	74.982	HB-05-7	5	45009779
RosBREEDSNP_SNP_GA_4277208_Lg5_01623_MAF40_291927_exon1	5	74.982	HB-05-7	5	45035430
RosBREEDSNP_SNP_CT_4273093_Lg5_01623_MAF20_1681896_exon6	5	74.982	HB-05-7	5	45039523
RosBREEDSNP_SNP_GA_4183536_Lg5_01566_MAF30_1653252_exon1	5	75.172	HB-05-7	5	45090080
GDsnp01566	5	75.172	HB-05-7	5	45093455
RosBREEDSNP_SNP_GA_4178848_Lg5_01566_MAF50_1687376_exon1	5	75.172	HB-05-7	5	45094749
RosBREEDSNP_SNP_AG_4173950_Lg5_01566_MAF50_823038_exon1	5	75.172	HB-05-7	5	45099647
RosBREEDSNP_SNP_AC_4171437_Lg5_01566_MAF20_MDP0000307862_exon16	5	75.172	HB-05-7	5	45102157
RosBREEDSNP_SNP_GA_4197027_Lg5_01566_MAF10_1659241_exon1	5	75.172	HB-05-7	5	45124609
RosBREEDSNP_SNP_GA_4192787_Lg5_01566_MAF40_MDP0000274788_exon5	5	75.172	HB-05-7	5	45128853
GDsnp02457	5	76.749	HB-05-6	5	45731872
RosBREEDSNP_SNP_AG_2446003_Lg5_00179_MAF50_MDP0000293843_exon2	5	78.282	HB-05-6	5	45804528
RosBREEDSNP_SNP_AC_2429897_Lg5_00179_MAF40_1681882_exon1	5	78.422	HB-05-6	5	45824846
RosBREEDSNP_SNP_GT_2426406_Lg5_00179_MAF40_377056_exon3	5	78.422	HB-05-6	5	45828343
GDsnp00179	5	78.422	HB-05-6	5	45834143
RosBREEDSNP_SNP_CT_2406346_Lg5_02457_MAF20_1662592_exon2	5	78.422	HB-05-5	5	45852659
RosBREEDSNP_SNP_TC_2404175_Lg5_02457_MAF20_178014_exon1	5	78.422	HB-05-5	5	45854769
RosBREEDSNP_SNP_TC_2399839_Lg5_02457_MAF50_1676520_exon2	5	78.422	HB-05-5	5	45859082
RosBREEDSNP_SNP_AC_13699902_Lg8_RosCOS256_MAF10_378588_exon1	5	78.519	HB-05-5	5	45911585
RosBREEDSNP_SNP_AG_1270220_Lg5_01956_MAF50_172568_exon1	5	79.854	HB-05-4	5	46632071
GDsnp01956	5	79.854	HB-05-4	5	46651272
RosBREEDSNP_SNP_GT_1227390_Lg5_01956_MAF50_458390_exon1	5	80.026	HB-05-3	5	46654715
RosBREEDSNP_SNP_TC_1218831_Lg5_01956_MAF30_1629562_exon8	5	80.026	HB-05-3	5	46663419
RosBREEDSNP_SNP_TC_1216653_Lg5_01956_MAF20_1658001_exon2	5	80.026	HB-05-3	5	46665478
RosBREEDSNP_SNP_TC_1213508_Lg5_01956_MAF20_MDP0000144375_exon2	5	80.026	HB-05-3	5	46668611
RosBREEDSNP_SNP_GA_1198941_Lg5_01956_MAF40_1644721_exon1	5	80.026	HB-05-3	5	46684056
RosBREEDSNP_SNP_GA_1194802_Lg5_01956_MAF40_1630694_exon5	5	80.868	HB-05-2	5	46688209
RosBREEDSNP_SNP_AG_1037516_Lg5_01694_MAF40_1659922_exon1	5	80.868	HB-05-2	5	46834674
RosBREEDSNP_SNP_GA_993478_Lg5_01694_MAF50_470798_exon2	5	80.868	HB-05-2	5	46878193
RosBREEDSNP_SNP_TC_984342_Lg5_01694_MAF10_1654238_exon3	5	80.868	HB-05-2	5	46887222
RosBREEDSNP_SNP_CT_981417_Lg5_01694_MAF50_1679637_exon2	5	80.868	HB-05-2	5	46890197
RosBREEDSNP_SNP_CT_978082_Lg5_01694_MAF20_MDP0000231216_exon3	5	80.868	HB-05-2	5	46893470
RosBREEDSNP_SNP_AG_957743_Lg5_01694_MAF30_MDP0000204548_exon7	5	80.872	HB-05-2	5	46913317
RosBREEDSNP_SNP_CT_781089_Lg5_00460_MAF20_361681_exon5	5	80.909	HB-05-1	5	47083178
RosBREEDSNP_SNP_AC_606585_Lg5_00737_MAF50_165106_exon1	5	80.909	HB-05-1	5	47226211
RosBREEDSNP_SNP_GA_602526_Lg5_00737_MAF50_1623827_exon1	5	80.909	HB-05-1	5	47230591
RosBREEDSNP_SNP_CT_592309_Lg5_00737_MAF10_MDP0000493644_exon2	5	80.909	HB-05-1	5	47240935
RosBREEDSNP_SNP_CT_579407_Lg5_00737_MAF40_528780_exon1	5	80.909	HB-05-1	5	47254405
RosBREEDSNP_SNP_GA_575860_Lg5_00737_MAF30_MDP0000493647_exon1	5	80.909	HB-05-1	5	47257955
RosBREEDSNP_SNP_CT_568363_Lg5_00737_MAF40_852041_exon1	5	80.909	HB-05-1	5	47265156
RosBREEDSNP_SNP_GT_557375_Lg5_00737_MAF20_MDP0000735686_exon2	5	80.909	HB-05-1	5	47333819
RosBREEDSNP_SNP_GT_555246_Lg5_00737_MAF10_1668591_exon2	5	80.909	HB-05-1	5	47335948
RosBREEDSNP_SNP_AG_551887_Lg5_00737_MAF20_MDP0000694976_exon1	5	80.909	HB-05-1	5	47338393
RosBREEDSNP_SNP_TC_478063_Lg5_MDP0000217438_MAF10_MDP0000217438_exon1	5	80.909	HB-05-1	5	47421621
RosBREEDSNP_SNP_CT_477972_Lg5_MDP0000217438_MAF20_MDP0000217438_exon1	5	80.909	HB-05-1a	5	47421712
RosBREEDSNP_SNP_TC_477752_Lg5_MDP0000217438_MAF10_MDP0000217438_exon2	5	80.909	HB-05-1a	5	multihit
RosBREEDSNP_SNP_TG_175354_Lg5_15421_MAF30_15421_exon1	5	80.909	HB-05-1a	5	47761887
RosBREEDSNP_SNP_CT_361822_Lg6_00347_MAF20_335316_exon2	6	0	HB-06-1	6	183283
RosBREEDSNP_SNP_AG_372637_Lg6_00347_MAF20_1663629_exon1	6	0	HB-06-1	6	193806
RosBREEDSNP_SNP_GA_392356_Lg6_00347_MAF10_1648995_exon1	6	0	HB-06-1	6	213510
GDsnp00347	6	0	HB-06-1	6	230968
RosBREEDSNP_SNP_AG_1264562_Lg6_02169_MAF10_1671782_exon1	6	1.043	HB-06-2	6	1030408
RosBREEDSNP_SNP_AG_1266965_Lg6_02169_MAF20_461300_exon1	6	1.043	HB-06-2	6	1032810
RosBREEDSNP_SNP_GA_1307443_Lg6_02169_MAF30_MDP0000296767_exon13	6	1.454	HB-06-3	6	1073607
GDsnp01087	6	2.114	HB-06-4	6	1317179
RosBREEDSNP_SNP_TC_2497711_Lg6_RosCOS777_MAF20_1623312_exon9	6	2.972	HB-06-5	6	1894496
RosBREEDSNP_SNP_AG_2553338_Lg6_RosCOS777_MAF40_MDP0000172990_exon2	6	3.496	HB-06-5	6	1951431
GDsnp01747	6	6.277	HB-06-6	6	3031628
RosBREEDSNP_SNP_TG_3891842_Lg6_01747_MAF20_451241_exon1	6	6.834	HB-06-6	nohit	-
RosBREEDSNP_SNP_GT_3916226_Lg6_01747_MAF50_MDP0000498820_exon2	6	7.454	HB-06-6	6	3209092
RosBREEDSNP_SNP_AG_3922847_Lg6_01747_MAF50_1431_exon2	6	7.91	HB-06-6	6	3214901
RosBREEDSNP_SNP_CT_3942180_Lg6_01747_MAF40_1636047_exon1	6	9.073	HB-06-6	6	3234246
GDsnp00181	6	9.228	HB-06-7	6	3425825
RosBREEDSNP_SNP_CT_4161930_Lg6_00181_MAF40_1640456_exon1	6	9.228	HB-06-7	6	3451334
RosBREEDSNP_SNP_AG_4554020_Lg6_00501_MAF50_384165_exon1	6	10.702	HB-06-8	6	3838094
RosBREEDSNP_SNP_GA_4558281_Lg6_00501_MAF50_MDP0000230322_exon5	6	10.702	HB-06-8	6	3842767
RosBREEDSNP_SNP_TG_4566174_Lg6_00501_MAF20_1633548_exon2	6	10.994	HB-06-8	6	3850719
RosBREEDSNP_SNP_TG_4569133_Lg6_00501_MAF10_1633548_exon1	6	10.994	HB-06-8	6	3853561
GDsnp00501	6	10.994	HB-06-8	6	3862028
RosBREEDSNP_SNP_TG_4578702_Lg6_00501_MAF40_241093_exon1	6	10.994	HB-06-8	6	3863130
RosBREEDSNP_SNP_AG_4594953_Lg6_00501_MAF40_MDP0000189774_exon3	6	10.994	HB-06-8	6	3877645
RosBREEDSNP_SNP_AG_4782504_Lg6_263940__263940_exon2	6	11.592	HB-06-9	6	4125772
RosBREEDSNP_SNP_CA_4870030_Lg6_325347_MAF40_325347_exon1	6	11.592	HB-06-9	6	4204029
RosBREEDSNP_SNP_CT_4993076_Lg6_MDP0000075705_MAF50_MDP0000075705_exon1	6	12.196	HB-06-10	6	4339013
RosBREEDSNP_SNP_CT_4993274_Lg6_MDP0000075705_MAF10_MDP0000075705_exon1	6	12.196	HB-06-10	6	4339211
RosBREEDSNP_SNP_AG_7877366_Lg6_01954_MAF40_1673771_exon1	6	12.345	HB-06-11	6	4584742
GDsnp01954	6	12.345	HB-06-11	6	4595537
RosBREEDSNP_SNP_GT_7892794_Lg6_01954_MAF50_MDP0000224423_exon4	6	12.345	HB-06-11	6	4600430
RosBREEDSNP_SNP_AG_5232792_Lg6_00082_MAF50_1649239_exon1	6	12.345	HB-06-11	6	4622538
RosBREEDSNP_SNP_CT_5243425_Lg6_00082_MAF50_1622771_exon1	6	12.345	HB-06-11	6	4633872
RosBREEDSNP_SNP_GA_5246231_Lg6_00082_MAF20_1647361_exon4	6	12.345	HB-06-11	6	4636668
RosBREEDSNP_SNP_GA_5249377_Lg6_00082_MAF20_627308_exon1	6	12.345	HB-06-11	6	4639782
RosBREEDSNP_SNP_AG_5253569_Lg6_RosCOS1410_MAF20_1665942_exon1	6	12.345	HB-06-11	6	4643976
RosBREEDSNP_SNP_GA_5261397_Lg6_RosCOS1410_MAF50_285277_exon1	6	12.345	HB-06-11	6	4651773
RosBREEDSNP_SNP_AG_5271953_Lg6_RosCOS1410_MAF20_MDP0000320813_exon1	6	12.589	HB-06-11	6	4661744
RosBREEDSNP_SNP_GA_5287964_Lg6_RosCOS1410_MAF40_498673_exon1	6	13.533	HB-06-11	6	4677815
RosBREEDSNP_SNP_GT_5306462_Lg6_RosCOS1410_MAF30_1639402_exon5	6	13.533	HB-06-11	6	4696303
RosBREEDSNP_SNP_AG_5316069_Lg6_RosCOS1410_MAF10_1652356_exon1	6	13.533	HB-06-11	6	4705823
RosBREEDSNP_SNP_GA_6216549_Lg6_01575_MAF10_1684967_exon2	6	15.449	HB-06-12	6	5657209
RosBREEDSNP_SNP_CT_6220043_Lg6_01575_MAF40_69973_exon1	6	15.449	HB-06-12	6	5660685
RosBREEDSNP_SNP_CT_6224758_Lg6_01575_MAF30_1639972_exon2	6	15.449	HB-06-12	6	5665396
GDsnp01575	6	15.449	HB-06-12	6	5670258
RosBREEDSNP_SNP_CT_6256664_Lg6_01575_MAF10_1675828_exon2	6	15.449	HB-06-12	6	5699722
RosBREEDSNP_SNP_AC_6615652_Lg6_RosCOS1869_MAF40_1618698_exon6	6	15.449	HB-06-12	6	6185594
RosBREEDSNP_SNP_AG_6649895_Lg6_RosCOS1869_MAF10_1678033_exon1	6	16.116	HB-06-12	6	6211222
RosBREEDSNP_SNP_GA_6652033_Lg6_RosCOS1869_MAF20_MDP0000306250_exon2	6	16.116	HB-06-12	6	6213357
RosBREEDSNP_SNP_AG_10716913_Lg6_MDP0000302895_MAF10_MDP0000302895_exon2	6	17.575	HB-06-13	6	7661830
RosBREEDSNP_SNP_TC_10716817_Lg6_MDP0000302895_MAF20_MDP0000302895_exon2	6	17.575	HB-06-13	6	7661926
RosBREEDSNP_SNP_TC_9378475_Lg6_02258_MAF10_1637701_exon2	6	18.418	HB-06-14	6	9093296
RosBREEDSNP_SNP_GA_9344917_Lg6_02258_MAF30_MDP0000143112_exon9	6	18.418	HB-06-14	6	9128374
GDsnp02258	6	18.418	HB-06-14	6	9131655
RosBREEDSNP_SNP_AG_10948075_Lg6_RosCOS463_MAF20_MDP0000124776_exon2	6	19.07	HB-06-14	6	14218925
RosBREEDSNP_SNP_GA_11841472_Lg11_00037_MAF50_MDP0000176943_exon1	6	19.07	HB-06-15	0	33541188
RosBREEDSNP_SNP_CT_12512364_Lg2_00174_MAF30_141353_exon1	6	19.07	HB-06-15	6	16763613
GDsnp01366	6	19.07	HB-06-15	6	18298984
GDsnp02763	6	19.111	HB-06-15	4	8819281
RosBREEDSNP_SNP_TC_12007655_Lg6_01366_MAF10_1630870_exon13	6	19.152	HB-06-15	6	18319639
RosBREEDSNP_SNP_GA_29489711_Lg8_02575_MAF30_10497_exon1	6	19.578	HB-06-16	6	18868522
RosBREEDSNP_SNP_TC_11991962_Lg6_01366_MAF40_1642277_exon2	6	19.578	HB-06-16	nohit	-
RosBREEDSNP_SNP_AG_35432622_Lg10_RosCOS663_MAF50_1658284_exon6	6	22.503	HB-06-17a	6	19970897
RosBREEDSNP_SNP_TC_35443426_Lg10_RosCOS663_MAF20_MDP0000191008_exon5	6	22.503	HB-06-17	6	19989452
RosBREEDSNP_SNP_CT_35445608_Lg10_RosCOS663_MAF20_1654805_exon1	6	22.503	HB-06-17	6	19991634
RosBREED_SNP_CT_9329089_Lg14	6	22.503	HB-06-17	6	19413357
RosBREEDSNP_SNP_CT_35521993_Lg10_RosCOS663_MAF40_1677514_exon1	6	22.503	HB-06-17	6	20031751
RosBREEDSNP_SNP_AG_7983432_Lg1_54086_MAF20_54086_exon1	6	25.819	HB-06-17	6	22610897
RosBREEDSNP_SNP_TC_18677675_Lg6_00199_MAF20_1629411_exon1	6	31.369	HB-06-18	6	24660218
RosBREEDSNP_SNP_CT_18628780_Lg6_00199_MAF50_MDP0000279487_exon2	6	31.482	HB-06-18	6	24701630
RosBREEDSNP_SNP_GT_14216532_Lg15_00816_MAF30_479223_exon2	6	32.672	HB-06-18	6	25135946
RosBREEDSNP_SNP_CT_14219779_Lg15_00816_MAF10_482713_exon1	6	32.672	HB-06-18	6	25139193
RosBREEDSNP_SNP_CT_14229849_Lg15_00816_MAF10_929029_exon1	6	32.672	HB-06-18	6	25150313
RosBREEDSNP_SNP_AG_19563649_Lg6_00787_MAF40_1641089_exon2	6	32.672	HB-06-18	6	25358241
RosBREEDSNP_SNP_GT_19565705_Lg6_00787_MAF40_1641089_exon1	6	32.672	HB-06-18	6	25360297
RosBREEDSNP_SNP_GT_19604126_Lg6_00787_MAF50_1666244_exon3	6	32.672	HB-06-18	6	25400231
RosBREEDSNP_SNP_GA_19608302_Lg6_00787_MAF20_1649029_exon3	6	32.672	HB-06-18	6	25404406
GDsnp00488	6	33.082	HB-06-18	6	25791597
RosBREEDSNP_SNP_TG_20152587_Lg6_01831_MAF20_MDP0000145289_exon4	6	33.891	HB-06-19	6	26019624
RosBREEDSNP_SNP_CT_20157372_Lg6_01831_MAF30_MDP0000697014_exon1	6	33.891	HB-06-19	6	26024441
GDsnp01831	6	33.891	HB-06-19	6	26025073
RosBREEDSNP_SNP_TC_20424525_Lg6_00472_MAF30_1635406_exon1	6	34.615	HB-06-19	6	26296604
RosBREEDSNP_SNP_AG_20428062_Lg6_00472_MAF30_1618489_exon10	6	34.615	HB-06-19	6	26300141
RosBREEDSNP_SNP_CT_20438313_Lg6_00472_MAF20_MDP0000176632_exon2	6	34.615	HB-06-19	6	26310385
RosBREEDSNP_SNP_GA_20446572_Lg6_00472_MAF40_910234_exon1	6	34.615	HB-06-19	6	26318923
RosBREEDSNP_SNP_GT_20450460_Lg6_00472_MAF40_1623297_exon1	6	34.615	HB-06-19	6	26322916
RosBREEDSNP_SNP_GA_20453026_Lg6_00472_MAF50_1623297_exon6	6	34.615	HB-06-19	6	26325484
GDsnp00472	6	34.615	HB-06-20	6	26327873
RosBREEDSNP_SNP_AC_5404288_Lg7_324951_MAF30_324951_exon1	6	35.801	HB-06-20	6	26646889
RosBREEDSNP_SNP_GA_23582200_Lg11_MDP0000492089_MAF30_MDP0000492089_exon1	6	40.581	HB-06-21	6	27318426
RosBREEDSNP_SNP_CT_23582119_Lg11_MDP0000492089_MAF30_MDP0000492089_exon1	6	40.581	HB-06-21	6	27318507
RosBREEDSNP_SNP_GT_23582086_Lg11_MDP0000492089_MAF40_MDP0000492089_exon1	6	40.581	HB-06-21	6	27318540
RosBREEDSNP_SNP_CT_23581029_Lg11_MDP0000492089_MAF30_MDP0000492089_exon2	6	40.581	HB-06-21	6	27319595
RosBREEDSNP_SNP_TG_21088776_Lg6_155895__155895_exon1	6	40.581	HB-06-21	6	27636596
RosBREEDSNP_SNP_CT_21134048_Lg6_248164_MAF10_248164_exon2	6	40.753	HB-06-21	6	27681855
GDsnp00094	6	43.247	HB-06-22	6	28236726
RosBREEDSNP_SNP_AG_21677670_Lg6_00142_MAF50_1685978_exon2	6	43.342	HB-06-22	6	28282408
RosBREEDSNP_SNP_CA_21693978_Lg6_00142_MAF20_711715_exon2	6	43.376	HB-06-22	6	28298716
RosBREEDSNP_SNP_TC_21699479_Lg6_00142_MAF10_MDP0000312412_exon6	6	43.387	HB-06-22	6	28304230
RosBREEDSNP_SNP_AC_21727754_Lg6_00142_MAF20_1627841_exon4	6	43.442	HB-06-22	6	28322254
RosBREEDSNP_SNP_GA_22275630_Lg6_02165_MAF10_275918_exon1	6	44.503	HB-06-23	6	28969705
RosBREEDSNP_SNP_CT_22279636_Lg6_02165_MAF30_MDP0000777702_exon2	6	44.503	HB-06-23	6	28973712
RosBREEDSNP_SNP_GT_23402231_Lg6_01556_MAF20_MDP0000263165_exon15	6	45.034	HB-06-24	6	30153009
RosBREEDSNP_SNP_CA_23409284_Lg6_01556_MAF40_441066_exon1	6	45.146	HB-06-24	6	30159137
RosBREEDSNP_SNP_CT_23415983_Lg6_01556_MAF10_1645546_exon2	6	45.146	HB-06-24	6	30165834
RosBREEDSNP_SNP_AG_23422688_Lg6_01556_MAF30_344885_exon3	6	45.146	HB-06-24	6	30172539
RosBREEDSNP_SNP_TG_23449074_Lg6_01502_MAF20_1622876_exon1	6	45.554	HB-06-25	6	30211099
GDsnp01556	6	45.576	HB-06-25	6	30213192
RosBREEDSNP_SNP_AG_23453666_Lg6_01502_MAF40_1627896_exon1	6	45.576	HB-06-25	6	30215701
RosBREEDSNP_SNP_CT_23462644_Lg6_01502_MAF20_99517_exon1	6	45.576	HB-06-25	6	30224506
RosBREEDSNP_SNP_GA_16177861_Lg9_RosCOS3080_MAF20_1669257_exon1	6	46.572	HB-06-26	6	30537928
RosBREEDSNP_SNP_AG_16181043_Lg9_RosCOS3080_MAF20_1653925_exon3	6	46.572	HB-06-26	6	30541110
RosBREEDSNP_SNP_TG_16187930_Lg9_RosCOS3080_MAF30_557945_exon1	6	46.768	HB-06-26	6	30547998
RosBREEDSNP_SNP_CA_16190604_Lg9_RosCOS3080_MAF10_1624067_exon1	6	46.82	HB-06-26a	6	30550636
RosBREEDSNP_SNP_CA_16217718_Lg9_RosCOS3080_MAF40_225452_exon1	6	46.877	HB-06-26a	6	30595799
RosBREEDSNP_SNP_CT_24460651_Lg6_183359_MAF20_183359_exon4	6	47.865	HB-06-26a	6	31224484
RosBREEDSNP_SNP_TC_25205098_Lg6_258116_MAF20_258116_exon2	6	49.532	HB-06-27	6	32099503
RosBREEDSNP_SNP_CT_25205225_Lg6_258116_MAF10_258116_exon1	6	49.652	HB-06-27	6	32099630
RosBREEDSNP_SNP_GA_25319820_Lg6_01444_MAF40_340091_exon5	6	50.016	HB-06-28	6	32198107
RosBREEDSNP_SNP_AG_25323184_Lg6_01444_MAF10_MDP0000769614_exon2	6	50.016	HB-06-28	6	32219349
RosBREEDSNP_SNP_AG_25347258_Lg6_01444_MAF20_1679773_exon2	6	50.016	HB-06-28	6	32230102
RosBREEDSNP_SNP_TG_25352404_Lg6_01444_MAF20_366517_exon1	6	50.016	HB-06-28	6	32235255
GDsnp01444	6	50.016	HB-06-28	6	32266582
RosBREEDSNP_SNP_TC_25398464_Lg6_01444_MAF30_MDP0000178768_exon2	6	50.312	HB-06-29	6	32294925
GDsnp01502	6	50.535	HB-06-29	6	32314545
RosBREEDSNP_SNP_AG_25957598_Lg6_01682_MAF20_1661685_exon1	6	51.843	HB-06-30	6	32833568
RosBREEDSNP_SNP_TC_25999665_Lg6_01682_MAF10_1664107_exon2	6	51.843	HB-06-30	6	32863781
GDsnp01682	6	51.843	HB-06-30	6	32865867
RosBREEDSNP_SNP_TC_26007783_Lg6_01682_MAF40_604254_exon1	6	51.843	HB-06-30	6	32871900
RosBREEDSNP_SNP_CA_26013420_Lg6_01682_MAF30_46274_exon2	6	51.843	HB-06-30	6	32877534
RosBREEDSNP_SNP_AG_26018605_Lg6_01682_MAF30_1674330_exon1	6	51.843	HB-06-30	6	32882719
RosBREEDSNP_SNP_GA_26032137_Lg6_01682_MAF40_1654510_exon3	6	52.28	HB-06-30	6	32896238
RosBREEDSNP_SNP_CT_27051539_Lg6_327817_MAF10_327817_exon1	6	54.904	HB-06-31	6	33883200
RosBREEDSNP_SNP_TC_27104253_Lg6_327817__327817_exon1	6	54.904	HB-06-31	6	33923187
RosBREEDSNP_SNP_TG_27104408_Lg6_327817_MAF20_327817_exon1	6	54.904	HB-06-31	6	33923342
RosBREEDSNP_SNP_CT_27104569_Lg6_327817_MAF20_327817_exon1	6	54.904	HB-06-31	6	33923503
RosBREEDSNP_SNP_GA_27308621_Lg6_RosCOS1881_MAF20_1670281_exon1	6	54.904	HB-06-32	6	34165720
RosBREEDSNP_SNP_GA_27311090_Lg6_RosCOS1881_MAF20_91476_exon1	6	54.904	HB-06-32	6	34168192
RosBREEDSNP_SNP_AG_27322069_Lg6_RosCOS1881_MAF40_259381_exon1	6	54.904	HB-06-32	6	34190147
RosBREEDSNP_SNP_AG_27462705_Lg6_RosCOS1040_MAF20_351957_exon1	6	54.904	HB-06-33	6	34307526
RosBREEDSNP_SNP_GA_27497747_Lg6_RosCOS1040_MAF20_1658681_exon1	6	55.158	HB-06-33	6	34349400
RosBREEDSNP_SNP_TC_27796239_Lg6_RosCOS750_MAF20_318879_exon1	6	55.533	HB-06-34a	6	34721866
RosBREEDSNP_SNP_AC_27798613_Lg6_RosCOS750_MAF10_1646682_exon1	6	55.533	HB-06-34a	6	34724240
RosBREEDSNP_SNP_CT_27779095_Lg6_RosCOS750_MAF20_945201_exon1	6	55.545	HB-06-34a	6	34755905
RosBREEDSNP_SNP_TC_28597456_Lg6_319206_MAF30_319206_exon1	6	55.98	HB-06-34	6	35927439
RosBREEDSNP_SNP_TC_28598169_Lg6_319206_MAF20_319206_exon2	6	55.98	HB-06-34	6	35928154
RosBREEDSNP_SNP_GA_28598904_Lg6_319206_MAF20_319206_exon3	6	55.98	HB-06-34	6	35928889
RosBREEDSNP_SNP_CA_28599216_Lg6_319206_MAF30_319206_exon3	6	55.98	HB-06-34	6	35929201
RosBREEDSNP_SNP_AG_28643044_Lg6_151545_MAF20_151545_exon1	6	55.98	HB-06-34	6	35972022
RosBREEDSNP_SNP_TC_28643077_Lg6_151545_MAF20_151545_exon1	6	55.98	HB-06-34	6	35972055
RosBREEDSNP_SNP_GA_28643186_Lg6_151545_MAF30_151545_exon1	6	55.98	HB-06-34	6	35972164
RosBREEDSNP_SNP_GA_28837573_Lg6_01574_MAF30_1679148_exon3	6	56.537	HB-06-35	6	35767724
RosBREEDSNP_SNP_GA_28843825_Lg6_01574_MAF20_MDP0000238670_exon1	6	56.537	HB-06-35	6	35773964
RosBREEDSNP_SNP_GA_28845868_Lg6_01574_MAF20_MDP0000238670_exon6	6	56.537	HB-06-35	6	35775995
RosBREEDSNP_SNP_TC_28873630_Lg6_01574_MAF50_1647083_exon3	6	56.537	HB-06-35	6	35807187
RosBREEDSNP_SNP_GA_28886565_Lg6_01574_MAF10_817225_exon1	6	56.537	HB-06-35	6	35820285
RosBREEDSNP_SNP_CT_28988729_Lg6_165001_MAF20_165001_exon1	6	56.537	HB-06-35	6	36307655
RosBREEDSNP_SNP_AG_30056660_Lg6_02138_MAF20_255064_exon1	6	57.584	HB-06-36	6	36483786
RosBREEDSNP_SNP_GT_30060279_Lg6_02138_MAF20_505438_exon1	6	57.584	HB-06-36	6	36487406
RosBREEDSNP_SNP_GA_30096085_Lg6_02138_MAF10_1645834_exon6	6	57.584	HB-06-36	6	36525109
RosBREEDSNP_SNP_CT_30102301_Lg6_02138_MAF10_497873_exon5	6	57.584	HB-06-36	6	36531320
GDsnp02138	6	57.584	HB-06-36	6	36534776
RosBREEDSNP_SNP_GT_30122297_Lg6_02138_MAF50_510313_exon1	6	57.584	HB-06-37a	6	36551317
RosBREEDSNP_SNP_CT_30141206_Lg6_02138_MAF50_95555_exon1	6	57.584	HB-06-37	6	36568469
RosBREEDSNP_SNP_GT_30154941_Lg6_02138_MAF30_1650126_exon2	6	57.584	HB-06-37	6	36582207
RosBREEDSNP_SNP_AG_30289276_Lg6_MDP0000236390_MAF20_MDP0000236390_exon2	6	57.584	HB-06-38	6	36724291
RosBREEDSNP_SNP_TC_30289424_Lg6_MDP0000236390_MAF40_MDP0000236390_exon2	6	57.584	HB-06-38	6	36724439
RosBREEDSNP_SNP_CT_795182_Lg7_01172_MAF20_59127_exon1	7	0	HB-07-1	7	604186
RosBREEDSNP_SNP_TC_817042_Lg7_01172_MAF10_1651459_exon2	7	0	HB-07-2	7	626928
RosBREEDSNP_SNP_CT_823290_Lg7_01172_MAF40_1641721_exon6	7	0	HB-07-2	7	633127
GDsnp01172	7	0	HB-07-2	7	636043
RosBREEDSNP_SNP_GA_839755_Lg7_01172_MAF50_MDP0000263152_exon1	7	0	HB-07-2	7	649104
RosBREEDSNP_SNP_GT_863603_Lg7_01172_MAF10_1642130_exon1	7	0.189	HB-07-2	7	678392
RosBREEDSNP_SNP_TC_1112883_Lg7_01997_MAF20_MDP0000296109_exon3	7	2.577	HB-07-3a	7	950983
RosBREEDSNP_SNP_CT_1145997_Lg7_01997_MAF30_1662911_exon1	7	2.577	HB-07-3a	7	984321
RosBREEDSNP_SNP_CT_1191603_Lg7_01997_MAF10_1630190_exon1	7	2.577	HB-07-3a	7	1039524
RosBREEDSNP_SNP_TC_1203022_Lg7_01997_MAF10_503366_exon1	7	2.597	HB-07-3a	7	1050944
RosBREEDSNP_SNP_GA_38918173_Lg2_00995_MAF10_1686082_exon1	7	3.237	HB-07-3a	7	1538797
RosBREEDSNP_SNP_CT_1804847_Lg7_01433_MAF30_MDP0000650449_exon3	7	3.66	HB-07-3	7	1859716
RosBREEDSNP_SNP_GA_1814322_Lg7_01433_MAF40_1688446_exon6	7	3.66	HB-07-3	7	1869158
RosBREEDSNP_SNP_TC_1819499_Lg7_01433_MAF40_782087_exon2	7	3.66	HB-07-3	7	1874335
RosBREEDSNP_SNP_CA_2164889_Lg7_01994_MAF20_587697_exon1	7	3.66	HB-07-4	7	2169855
RosBREEDSNP_SNP_AG_2183945_Lg7_01994_MAF50_MDP0000243088_exon1	7	3.831	HB-07-4	7	2188892
RosBREEDSNP_SNP_TC_2194802_Lg7_01994_MAF30_MDP0000245397_exon4	7	3.831	HB-07-4	7	2205775
RosBREEDSNP_SNP_TC_2204154_Lg7_01994_MAF10_1628266_exon3	7	3.831	HB-07-4	7	2215077
RosBREEDSNP_SNP_TC_2238756_Lg7_01946_MAF40_1635878_exon3	7	3.831	HB-07-4	7	2249181
RosBREEDSNP_SNP_CT_2240795_Lg7_01946_MAF10_1661439_exon2	7	4.443	HB-07-4	7	2251220
RosBREEDSNP_SNP_CT_2244430_Lg7_01946_MAF30_1661455_exon1	7	4.443	HB-07-4	7	2254868
RosBREEDSNP_SNP_TC_2260844_Lg7_01946_MAF10_684526_exon1	7	4.443	HB-07-4	7	2275583
GDsnp01946	7	4.443	HB-07-4	7	2288398
RosBREEDSNP_SNP_TC_2298381_Lg7_01946_MAF20_469801_exon1	7	4.443	HB-07-4	7	2313188
RosBREEDSNP_SNP_CT_38084242_Lg2_10007_MAF10_1660426_exon1	7	4.905	HB-07-4a	10	19949618
RosBREEDSNP_SNP_CA_2851448_Lg7_00802_MAF30_MDP0000224757_exon1	7	5.889	HB-07-5	7	3012277
RosBREEDSNP_SNP_TC_2863328_Lg7_00802_MAF10_189782_exon1	7	5.889	HB-07-5	7	3024090
GDsnp00802	7	5.889	HB-07-5	7	3029593
RosBREEDSNP_SNP_TC_2869226_Lg7_00802_MAF50_688320_exon1	7	5.889	HB-07-5	7	3029987
RosBREEDSNP_SNP_GA_2872650_Lg7_00802_MAF10_MDP0000245985_exon4	7	5.889	HB-07-5	7	3033407
RosBREEDSNP_SNP_AG_3188606_Lg7_64581_MAF10_64581_exon1	7	6.784	HB-07-6	7	3372750
RosBREEDSNP_SNP_GA_3558655_Lg7_01717_MAF10_1620250_exon2	7	7.276	HB-07-7	7	3754149
GDsnp01717	7	7.276	HB-07-7	7	3756126
RosBREEDSNP_SNP_TC_3570969_Lg7_01717_MAF30_144235_exon1	7	7.276	HB-07-7	7	3766557
RosBREEDSNP_SNP_AC_3810018_Lg7_187559_MAF50_187559_exon3	7	7.847	HB-07-8	7	4062489
RosBREEDSNP_SNP_GA_3853696_Lg7_RosCOS418_MAF40_1655293_exon4	7	8.198	HB-07-9	7	4104290
RosBREEDSNP_SNP_GA_3862604_Lg7_RosCOS418_MAF20_MDP0000281359_exon6	7	8.276	HB-07-9	7	4113588
RosBREEDSNP_SNP_AG_3864649_Lg7_RosCOS418_MAF20_MDP0000281359_exon5	7	8.293	HB-07-9	7	4115633
RosBREEDSNP_SNP_AC_3886215_Lg7_RosCOS418_MAF10_821229_exon1	7	8.472	HB-07-9	7	4136978
RosBREEDSNP_SNP_AG_3888952_Lg7_RosCOS418_MAF50_1667898_exon1	7	8.495	HB-07-9	7	4139715
RosBREEDSNP_SNP_TC_3891341_Lg7_RosCOS418_MAF50_MDP0000862090_exon1	7	8.495	HB-07-9	7	4142104
RosBREEDSNP_SNP_GT_4074932_Lg7_108136_MAF50_108136_exon1	7	8.934	HB-07-10	7	4367435
RosBREEDSNP_SNP_TC_4120885_Lg7_RosCOS3240_MAF30_MDP0000148163_exon1	7	9.54	HB-07-11	7	8741185
RosBREEDSNP_SNP_AG_4127536_Lg7_RosCOS3240_MAF20_1640617_exon2	7	9.54	HB-07-11	7	8747825
RosBREEDSNP_SNP_CT_4130061_Lg7_RosCOS3240_MAF30_1668323_exon2	7	9.54	HB-07-11	7	8750350
RosBREEDSNP_SNP_AG_4175763_Lg7_RosCOS3240_MAF10_202061_exon1	7	9.54	HB-07-11	7	8796174
RosBREEDSNP_SNP_CT_4372277_Lg7_01170_MAF40_MDP0000213319_exon4	7	9.749	HB-07-12	7	4731424
RosBREEDSNP_SNP_CT_4377413_Lg7_01170_MAF20_1647395_exon1	7	9.749	HB-07-12	7	4736556
RosBREEDSNP_SNP_GT_4381600_Lg7_01170_MAF30_MDP0000213321_exon1	7	9.749	HB-07-12	7	4740731
RosBREEDSNP_SNP_GA_4391386_Lg7_01170_MAF40_138892_exon2	7	9.749	HB-07-12	7	4749432
RosBREEDSNP_SNP_GA_4407205_Lg7_01170_MAF10_1640275_exon1	7	9.749	HB-07-12	7	4765256
RosBREEDSNP_SNP_CT_5831303_Lg7_00658_MAF10_981215_exon1	7	10.948	HB-07-13	7	5539481
RosBREEDSNP_SNP_CT_5842594_Lg7_00658_MAF40_734558_exon3	7	10.959	HB-07-13	7	5550512
RosBREEDSNP_SNP_TC_6111697_Lg7_01988_MAF10_1634160_exon2	7	11.45	HB-07-13	7	5949498
RosBREEDSNP_SNP_AC_6171256_Lg7_01988_MAF40_1675433_exon2	7	13.583	HB-07-14	7	6006110
RosBREEDSNP_SNP_CA_32160975_Lg2_00022_MAF10_409827_exon1	7	14.38	HB-07-14	7	6486324
RosBREEDSNP_SNP_AG_7097620_Lg7_01872_MAF30_901782_exon2	7	16.016	HB-07-15	7	6885731
RosBREEDSNP_SNP_AG_7113399_Lg7_01872_MAF40_411592_exon2	7	16.351	HB-07-15	7	6901418
RosBREEDSNP_SNP_CA_2301322_Lg16_00719_MAF20_1655216_exon1	7	16.924	HB-07-15	7	6970950
RosBREEDSNP_SNP_CT_2303403_Lg16_00719_MAF30_1629301_exon14	7	16.924	HB-07-15	7	6973030
RosBREEDSNP_SNP_GT_7265453_Lg7_snpEB106582_MAF30_470278_exon1	7	16.924	HB-07-15	7	6983035
RosBREEDSNP_SNP_AG_7345098_Lg7_02853_MAF30_314779_exon1	7	16.924	HB-07-15	7	7055209
GDsnp02853	7	16.924	HB-07-15	7	7058947
RosBREEDSNP_SNP_TC_7972719_Lg7_02619_MAF30_8922_exon1	7	19.169	HB-07-16	7	7571743
RosBREEDSNP_SNP_CT_7977881_Lg7_02619_MAF30_MDP0000223306_exon2	7	19.169	HB-07-16	7	multihit
GDsnp02619	7	19.169	HB-07-16	7	7601796
RosBREEDSNP_SNP_CT_7992834_Lg7_02619_MAF50_825086_exon2	7	19.169	HB-07-16	7	7604983
RosBREEDSNP_SNP_AG_8019927_Lg7_02619_MAF10_MDP0000765480_exon2	7	19.169	HB-07-16	7	7631374
RosBREEDSNP_SNP_AG_8026567_Lg7_02619_MAF10_MDP0000322530_exon2	7	19.169	HB-07-16	7	7638021
RosBREEDSNP_SNP_CT_8158798_Lg7_263337__263337_exon4	7	21.286	HB-07-16b	7	7779859
RosBREEDSNP_SNP_GA_3123393_Lg17_01584_MAF10_1627226_exon3	7	21.286	HB-07-16b	7	7871942
RosBREEDSNP_SNP_GA_8328792_Lg7_RosCOS2129_MAF10_1658546_exon1	7	21.286	HB-07-16b	7	7930472
RosBREEDSNP_SNP_GA_8526607_Lg7_01780_MAF40_517647_exon1	7	21.286	HB-07-16a	nohit	-
RosBREEDSNP_SNP_CT_8516136_Lg7_01780_MAF10_346779_exon1	7	21.32	HB-07-17	7	8033187
RosBREEDSNP_SNP_AC_8520200_Lg7_01780_MAF30_525134_exon4	7	21.32	HB-07-17	7	8037253
RosBREEDSNP_SNP_GA_8529100_Lg7_01780_MAF20_1643257_exon1	7	21.32	HB-07-17	7	8051072
GDsnp01780	7	21.32	HB-07-17	7	8062463
RosBREEDSNP_SNP_TG_8490690_Lg7_01780_MAF30_MDP0000876438_exon1	7	21.32	HB-07-17a	7	8086106
RosBREEDSNP_SNP_AC_8493130_Lg7_01780_MAF10_439501_exon1	7	21.32	HB-07-17a	7	8088519
RosBREEDSNP_SNP_CT_9273339_Lg7_RosCOS2471_MAF30_MDP0000221553_exon1	7	21.32	HB-07-18	7	9038621
RosBREEDSNP_SNP_GA_9280656_Lg7_RosCOS2471_MAF20_MDP0000308925_exon1	7	21.32	HB-07-18	nohit	-
RosBREEDSNP_SNP_GA_9298084_Lg7_RosCOS2471_MAF40_MDP0000130967_exon1	7	21.32	HB-07-18	7	9057048
RosBREEDSNP_SNP_GA_9346488_Lg7_RosCOS2471_MAF20_MDP0000232592_exon9	7	21.32	HB-07-18	7	9107460
RosBREEDSNP_SNP_TC_10815888_Lg10_218016_MAF50_218016_exon1	7	24.553	HB-07-19	7	10157385
RosBREEDSNP_SNP_CT_9956163_Lg7_328139_MAF30_328139_exon1	7	24.553	HB-07-20	7	10968111
RosBREEDSNP_SNP_GT_9956304_Lg7_328139_MAF20_328139_exon1	7	24.553	HB-07-20	7	10968252
RosBREEDSNP_SNP_CT_11001915_Lg7_01882_MAF40_507164_exon1	7	24.553	HB-07-21	7	12613853
RosBREEDSNP_SNP_GT_11012131_Lg7_01882_MAF30_MDP0000138110_exon3	7	24.553	HB-07-21	7	12622421
RosBREEDSNP_SNP_GA_11014276_Lg7_01882_MAF30_MDP0000138110_exon10	7	24.553	HB-07-21	7	12624568
RosBREEDSNP_SNP_TC_11018166_Lg7_01882_MAF20_1660002_exon2	7	24.553	HB-07-21	7	12628461
RosBREEDSNP_SNP_GA_11025706_Lg7_01882_MAF40_MDP0000125099_exon1	7	24.553	HB-07-21	7	12636015
RosBREEDSNP_SNP_AC_11050637_Lg7_01882_MAF50_55306_exon1	7	24.553	HB-07-21	7	12659713
GDsnp01882	7	24.553	HB-07-21	7	12659830
RosBREEDSNP_SNP_GA_11383980_Lg7_02293_MAF20_MDP0000308855_exon2	7	25.013	HB-07-22	7	12965035
GDsnp02293	7	25.038	HB-07-22	7	12984987
RosBREEDSNP_SNP_CA_11564586_Lg7_266124_MAF10_266124_exon2	7	25.25	HB-07-22	7	13155463
RosBREEDSNP_SNP_AG_11718356_Lg7_155896__155896_exon1	7	25.25	HB-07-22	7	13346289
GDsnp02840	7	29.033	HB-07-23	7	17406224
RosBREEDSNP_SNP_CT_21621987_Lg11_289238_MAF20_289238_exon3	7	29.033	HB-07-23	7	17936707
RosBREEDSNP_SNP_AG_21621903_Lg11_289238_MAF20_289238_exon3	7	29.033	HB-07-23	7	17936791
GDsnp01305	7	31.342	HB-07-24	7	18792439
RosBREEDSNP_SNP_TC_17113143_Lg7_02657_MAF20_462738_exon1	7	31.342	HB-07-24	7	19058920
GDsnp02657	7	31.342	HB-07-25	7	19105962
RosBREEDSNP_SNP_CA_42962604_Lg15_RosCOS1842_MAF30_1656150_exon1	7	31.342	HB-07-24a	7	19659670
RosBREEDSNP_SNP_CT_42966846_Lg15_RosCOS1842_MAF50_1620415_exon4	7	31.342	HB-07-24a	7	19663908
RosBREEDSNP_SNP_GA_42969130_Lg15_RosCOS1842_MAF40_1620415_exon2	7	31.342	HB-07-24a	7	19666192
RosBREEDSNP_SNP_AG_42989883_Lg15_RosCOS1842_MAF10_1681181_exon6	7	31.342	HB-07-24a	7	19693411
RosBREEDSNP_SNP_CT_43012110_Lg15_RosCOS1842_MAF40_9800_exon1	7	31.342	HB-07-24a	7	19728522
RosBREEDSNP_SNP_AG_43026385_Lg15_RosCOS1842_MAF30_MDP0000173835_exon1	7	31.342	HB-07-24a	7	19742636
GDsnp02875	7	33.928	HB-07-26	7	20898081
RosBREEDSNP_SNP_CT_19090925_Lg7_02875_MAF20_MDP0000242117_exon3	7	33.973	HB-07-26	7	20923541
RosBREEDSNP_SNP_GA_19482105_Lg7_00871_MAF20_1635792_exon1	7	35.448	HB-07-27	7	21323394
RosBREEDSNP_SNP_TC_19496765_Lg7_00871_MAF30_1654588_exon1	7	35.502	HB-07-27	7	21355468
GDsnp00871	7	35.516	HB-07-27	7	21359030
RosBREEDSNP_SNP_GA_19500458_Lg7_00871_MAF20_MDP0000625344_exon4	7	35.516	HB-07-27	7	21359159
RosBREEDSNP_SNP_GT_21096889_Lg7_MDP0000194603_MAF20_MDP0000194603_exon9	7	37.723	HB-07-28	7	22180329
RosBREEDSNP_SNP_GA_21096895_Lg7_MDP0000194603_MAF30_MDP0000194603_exon9	7	37.723	HB-07-28	7	22180335
RosBREEDSNP_SNP_AC_21298099_Lg7_02600_MAF30_1621358_exon2	7	37.723	HB-07-29	7	22370960
RosBREEDSNP_SNP_CT_21308179_Lg7_02600_MAF20_MDP0000217912_exon1	7	37.723	HB-07-29	7	22381043
RosBREEDSNP_SNP_AG_21310787_Lg7_02600_MAF20_MDP0000217912_exon7	7	37.723	HB-07-29	7	22383651
RosBREEDSNP_SNP_AG_21316226_Lg7_02600_MAF10_1659961_exon2	7	37.723	HB-07-29	7	22389091
RosBREEDSNP_SNP_GA_21319195_Lg7_02600_MAF50_145089_exon2	7	37.723	HB-07-29	7	22392060
RosBREEDSNP_SNP_AC_21324274_Lg7_02600_MAF40_1643274_exon2	7	37.723	HB-07-29	7	22402338
RosBREEDSNP_SNP_TG_21327381_Lg7_02600_MAF40_1619074_exon1	7	37.723	HB-07-29	7	22405445
GDsnp02600	7	37.723	HB-07-30	7	22418485
RosBREEDSNP_SNP_CT_22928473_Lg7_RosCOS1514_MAF20_1679436_exon1	7	37.723	HB-07-30	7	23308191
RosBREEDSNP_SNP_TC_22933123_Lg7_RosCOS1514_MAF20_1619688_exon8	7	37.723	HB-07-30	7	23312830
RosBREEDSNP_SNP_CT_22935327_Lg7_RosCOS1514_MAF30_231895_exon1	7	37.723	HB-07-30	7	23315034
RosBREEDSNP_SNP_GA_22953808_Lg7_RosCOS1514_MAF10_346982_exon3	7	37.723	HB-07-30	7	23333229
GDsnp01958	7	37.723	HB-07-30	7	23335348
RosBREEDSNP_SNP_CT_22968706_Lg7_RosCOS1514_MAF10_MDP0000446270_exon1	7	37.723	HB-07-30a	7	multihit
RosBREED_SNP_AC_23834728_Lg7	7	37.723	HB-07-30a	7	23494249
RosBREEDSNP_SNP_TG_23836260_Lg7_328020_MAF20_328020_exon3	7	37.723	HB-07-30a	7	23495782
RosBREEDSNP_SNP_GA_24338969_Lg7_01756_MAF20_358510_exon1	7	37.723	HB-07-31	7	23969058
RosBREEDSNP_SNP_GT_24358333_Lg7_01756_MAF10_1622723_exon1	7	37.723	HB-07-31	7	23987877
RosBREEDSNP_SNP_GA_24383712_Lg7_01756_MAF30_893148_exon1	7	38.18	HB-07-31	7	24014923
RosBREEDSNP_SNP_CT_6963744_Lg8_RosCOS3599_MAF30_220179_exon1	7	40.307	HB-07-32	7	24913274
RosBREEDSNP_SNP_GA_6987166_Lg8_RosCOS3599_MAF50_MDP0000622743_exon3	7	40.307	HB-07-32	7	24956448
RosBREEDSNP_SNP_AG_6989961_Lg8_RosCOS3599_MAF40_1632734_exon1	7	40.307	HB-07-32	7	24959243
RosBREEDSNP_SNP_TC_6994454_Lg8_RosCOS3599_MAF30_MDP0000210032_exon8	7	40.307	HB-07-32	7	24963735
RosBREEDSNP_SNP_TG_25190375_Lg7_00699_MAF30_MDP0000285463_exon1	7	43.735	HB-07-33	7	25680083
RosBREEDSNP_SNP_AC_25194017_Lg7_00699_MAF10_266250_exon1	7	43.735	HB-07-33	7	25685325
RosBREEDSNP_SNP_GA_25209129_Lg7_00699_MAF50_257331_exon3	7	43.735	HB-07-33	7	25700423
RosBREEDSNP_SNP_GA_25223845_Lg7_00699_MAF50_1660767_exon1	7	43.735	HB-07-33	7	25715164
GDsnp00699	7	43.735	HB-07-34	7	25725556
RosBREEDSNP_SNP_CT_25399014_Lg7_02291_MAF10_30521_exon1	7	43.735	HB-07-34	7	25922815
RosBREEDSNP_SNP_GA_22544298_Lg1_RosCOS1157_MAF50_MDP0000295917_exon5	7	50.015	HB-07-35	7	27449376
RosBREEDSNP_SNP_TC_22550553_Lg1_RosCOS1157_MAF10_MDP0000199241_exon1	7	50.015	HB-07-35	7	27455631
RosBREEDSNP_SNP_GT_22552929_Lg1_RosCOS1157_MAF30_MDP0000244538_exon2	7	50.015	HB-07-35	7	27458007
RosBREEDSNP_SNP_TG_22565017_Lg1_RosCOS1157_MAF20_601265_exon1	7	50.015	HB-07-35	7	27468591
RosBREEDSNP_SNP_GA_22567735_Lg1_RosCOS1157_MAF20_1644689_exon11	7	50.015	HB-07-35	7	27471300
RosBREEDSNP_SNP_TC_22570796_Lg1_RosCOS1157_MAF40_1644689_exon1	7	50.015	HB-07-35	7	27474361
RosBREEDSNP_SNP_TC_22575578_Lg1_RosCOS1157_MAF40_1665191_exon3	7	50.015	HB-07-35	7	27479146
RosBREEDSNP_SNP_TC_22853361_Lg1_MdExp7_MAF20_1670043_exon3	7	50.52	HB-07-35	7	27788603
RosBREEDSNP_SNP_CT_22862141_Lg1_MdExp7_MAF30_1625535_exon1	7	50.52	HB-07-35	7	27799653
RosBREEDSNP_SNP_AG_22864266_Lg1_MdExp7_MAF50_1639944_exon2	7	50.52	HB-07-35	7	27801778
RosBREEDSNP_SNP_GA_27534464_Lg14_00052_MAF30_1639446_exon2	7	54.823	HB-07-36	7	28984759
RosBREEDSNP_SNP_AG_27541443_Lg14_00052_MAF20_20273_exon1	7	54.823	HB-07-36	7	28991737
RosBREEDSNP_SNP_AG_27545714_Lg14_00052_MAF20_1649685_exon1	7	54.823	HB-07-36	7	28995954
RosBREEDSNP_SNP_GA_9982432_Lg9_02031_MAF10_MDP0000277628_exon1	7	56.529	HB-07-37	3	5598222
RosBREEDSNP_SNP_GA_2780935_Lg4_RosCOS2404_MAF40_MDP0000943251_exon2	7	59.207	HB-07-37	7	30140067
RosBREEDSNP_SNP_CT_2785691_Lg4_RosCOS2404_MAF30_54757_exon1	7	59.207	HB-07-37	7	30144823
RosBREEDSNP_SNP_GA_2797918_Lg4_RosCOS2404_MAF40_523766_exon1	7	59.207	HB-07-37	7	30156957
RosBREEDSNP_SNP_TC_2918149_Lg4_327960_MAF30_327960_exon2	7	59.207	HB-07-37	nohit	-
RosBREEDSNP_SNP_AC_2919674_Lg4_244093__244093_exon1	7	59.207	HB-07-37	nohit	-
RosBREEDSNP_SNP_TC_3332227_Lg4_MDP0000187714_MAF40_MDP0000187714_exon5	7	59.207	HB-07-38a	7	30624707
RosBREEDSNP_SNP_GA_3527551_Lg4_266048_MAF30_266048_exon1	7	60.582	HB-07-38	7	30816825
RosBREEDSNP_SNP_GA_3527698_Lg4_266048_MAF30_266048_exon1	7	60.582	HB-07-38	7	30816972
RosBREEDSNP_SNP_CT_3527787_Lg4_266048_MAF30_266048_exon1	7	60.582	HB-07-38	7	30817061
RosBREEDSNP_SNP_GA_3527816_Lg4_266048_MAF30_266048_exon1	7	60.582	HB-07-38	7	30817090
RosBREEDSNP_SNP_AG_26207129_Lg7_01516_MAF50_1678315_exon4	7	60.582	HB-07-39	7	31041553
RosBREEDSNP_SNP_AC_26215685_Lg7_01516_MAF50_297285_exon1	7	60.582	HB-07-39	7	31050102
GDsnp01516	7	60.843	HB-07-39	7	31074938
RosBREEDSNP_SNP_AG_26226971_Lg7_01516_MAF20_1677467_exon1	7	61.595	HB-07-40	7	31726112
RosBREEDSNP_SNP_TG_27352323_Lg7_MDP0000159463_MAF20_MDP0000159463_exon26	7	63.548	HB-07-41	7	32572459
RosBREEDSNP_SNP_TC_27353737_Lg7_MDP0000159463_MAF10_MDP0000159463_exon18	7	63.548	HB-07-41	7	32573873
RosBREEDSNP_SNP_CT_27987569_Lg7_327620_MAF30_327620_exon1	7	65.864	HB-07-42	7	33233196
MdBFTa	7	66.386	HB-07-42	7	33427422
RosBREEDSNP_SNP_GA_28185338_Lg7_225906_MAF20_225906_exon1	7	66.386	HB-07-42	7	33429332
RosBREEDSNP_SNP_GA_28185327_Lg7_225906_MAF30_225906_exon1	7	66.386	HB-07-42	7	33429343
RosBREEDSNP_SNP_CT_28181556_Lg7_86363_MAF30_86363_exon1	7	66.386	HB-07-42	7	33433115
RosBREEDSNP_SNP_TC_28181089_Lg7_24822_MAF30_24822_exon1	7	66.386	HB-07-42	7	33433582
RosBREEDSNP_SNP_GA_28729913_Lg7_267794_MAF20_267794_exon1	7	66.791	HB-07-43	7	34004367
RosBREEDSNP_SNP_CA_29324841_Lg7_327291_MAF40_327291_exon2	7	68.44	HB-07-44	7	34681914
RosBREEDSNP_SNP_CA_29324875_Lg7_327291_MAF30_327291_exon2	7	68.44	HB-07-44	7	34681948
RosBREEDSNP_SNP_GA_29325151_Lg7_327291_MAF20_327291_exon2	7	68.44	HB-07-44	7	34682224
RosBREEDSNP_SNP_TC_29604961_Lg7_236985__236985_exon1	7	69.807	HB-07-45	7	35015293
RosBREEDSNP_SNP_CT_30627249_Lg7_MDP0000176078_MAF40_MDP0000176078_exon4	7	75.831	HB-07-46	7	36114112
RosBREED_SNP_GA_31135974_Lg7	7	75.834	HB-07-47	7	36655496
RosBREED_SNP_GA_30021_Lg8	8	0	HB-08-1	8	38960
RosBREEDSNP_SNP_GA_250595_Lg8_00301_MAF20_1634556_exon2	8	0	HB-08-1	8	284164
RosBREEDSNP_SNP_TC_266256_Lg8_00301_MAF20_1674145_exon1	8	0	HB-08-1	8	311029
RosBREEDSNP_SNP_CT_280679_Lg8_00301_MAF40_492288_exon1	8	0	HB-08-1	8	314674
RosBREEDSNP_SNP_TC_25032480_Lg4_00136_MAF30_1626114_exon1	8	0	HB-08-2	4	32054057
RosBREEDSNP_SNP_CT_282703_Lg8_00301_MAF10_516988_exon1	8	0	HB-08-2	8	316698
RosBREEDSNP_SNP_GA_619607_Lg8_00175_MAF10_MDP0000339553_exon1	8	0.99	HB-08-2	8	633132
RosBREEDSNP_SNP_CT_626221_Lg8_00175_MAF20_MDP0000312559_exon17	8	0.99	HB-08-2	8	639743
RosBREEDSNP_SNP_CT_637380_Lg8_00175_MAF30_MDP0000312559_exon8	8	0.99	HB-08-2	8	650879
GDsnp00175	8	0.99	HB-08-2	8	701513
RosBREEDSNP_SNP_GT_718350_Lg8_01670_MAF10_1633492_exon1	8	1.104	HB-08-2	8	721799
GDsnp01670	8	1.104	HB-08-2a	8	1039380
RosBREEDSNP_SNP_AG_1238322_Lg8_00487_MAF20_17999_exon1	8	1.683	HB-08-3	8	1274974
RosBREEDSNP_SNP_CT_1241072_Lg8_00487_MAF20_910039_exon1	8	1.683	HB-08-3	8	1277723
RosBREEDSNP_SNP_TG_1270708_Lg8_00487_MAF10_1662478_exon1	8	1.683	HB-08-3	8	1308288
GDsnp00487	8	1.683	HB-08-3	8	1315901
RosBREEDSNP_SNP_AC_1278661_Lg8_00487_MAF10_1637254_exon5	8	1.683	HB-08-3	8	1316240
RosBREEDSNP_SNP_GT_1286510_Lg8_00487_MAF50_MDP0000306147_exon5	8	1.683	HB-08-3	8	1324072
RosBREEDSNP_SNP_GA_1316702_Lg8_00487_MAF30_MDP0000392194_exon1	8	1.807	HB-08-3	8	1352928
RosBREEDSNP_SNP_CT_1323911_Lg8_00487_MAF40_1687140_exon1	8	1.807	HB-08-3a	8	1360127
RosBREEDSNP_SNP_AG_1622557_Lg8_00419_MAF40_220069_exon1	8	2.499	HB-08-4	8	1869416
RosBREEDSNP_SNP_CT_1624738_Lg8_00419_MAF10_MDP0000521932_exon2	8	2.541	HB-08-4	8	1871603
RosBREEDSNP_SNP_AG_1632544_Lg8_00419_MAF40_MDP0000270476_exon5	8	2.703	HB-08-4	8	1881710
RosBREEDSNP_SNP_CA_1674505_Lg8_01632_MAF20_237370_exon2	8	3.098	HB-08-4	8	1931980
GDsnp01632	8	4.097	HB-08-5	8	2680187
RosBREEDSNP_SNP_TC_6209800_Lg8_RosCOS1254_MAF30_1639968_exon1	8	6.851	HB-08-6	8	3572718
RosBREEDSNP_SNP_GA_5159668_Lg8_01378_MAF10_MDP0000150374_exon1	8	7.445	HB-08-6	8	4073031
RosBREEDSNP_SNP_CT_5166014_Lg8_01378_MAF30_1645550_exon1	8	7.445	HB-08-6	8	4079378
RosBREEDSNP_SNP_CA_8426720_Lg8_01550_MAF10_MDP0000306160_exon2	8	7.504	HB-08-6	8	4247889
RosBREEDSNP_SNP_CT_8429416_Lg8_01550_MAF20_MDP0000306160_exon1	8	7.504	HB-08-6	8	4250585
RosBREEDSNP_SNP_TC_8450890_Lg8_01550_MAF20_705344_exon1	8	7.686	HB-08-6	8	4293640
RosBREEDSNP_SNP_GA_8456044_Lg8_01550_MAF50_1659733_exon3	8	7.686	HB-08-6	8	4298794
RosBREEDSNP_SNP_GA_8812926_Lg8_MDP0000607144_MAF40_MDP0000607144_exon6	8	8.962	HB-08-6a	8	4701799
RosBREEDSNP_SNP_GT_8871869_Lg8_01614_MAF50_1645946_exon3	8	9.323	HB-08-6a	8	4750124
RosBREEDSNP_SNP_TG_8877553_Lg8_01614_MAF20_1662708_exon1	8	9.533	HB-08-6a	8	4756012
GDsnp01614	8	9.71	HB-08-7	8	4761038
RosBREEDSNP_SNP_GT_8895885_Lg8_01614_MAF20_259445_exon1	8	9.71	HB-08-7	8	4774375
RosBREEDSNP_SNP_GT_8898659_Lg8_01614_MAF40_9871_exon1	8	9.71	HB-08-7	8	4777149
RosBREEDSNP_SNP_GT_8904555_Lg8_01614_MAF50_MDP0000243374_exon4	8	9.71	HB-08-7	8	4783051
RosBREEDSNP_SNP_CA_8908991_Lg8_01614_MAF40_223797_exon1	8	9.71	HB-08-7	8	4787485
RosBREEDSNP_SNP_TC_8912899_Lg8_01614_MAF30_468282_exon1	8	9.725	HB-08-7	8	4791396
RosBREEDSNP_SNP_GA_8916202_Lg8_01614_MAF30_1632037_exon3	8	9.738	HB-08-7	8	4794602
RosBREEDSNP_SNP_CT_8972436_Lg8_26661_MAF30_26661_exon1	8	9.96	HB-08-8	8	4863466
GDsnp00215	8	10.782	HB-08-8	8	4932327
RosBREEDSNP_SNP_GA_10525398_Lg8_snpCO066276_MAF10_MDP0000252573_exon6	8	13.188	HB-08-9	8	5509980
RosBREEDSNP_SNP_GA_10528682_Lg8_snpCO066276_MAF30_334135_exon1	8	13.194	HB-08-9	8	5513260
snpCO066276	8	13.194	HB-08-9	8	5515990
RosBREEDSNP_SNP_GA_10576774_Lg8_snpCO066276_MAF10_1658361_exon6	8	13.258	HB-08-9	8	5559422
RosBREEDSNP_SNP_CT_33380919_Lg14_MDP0000223968_MAF20_MDP0000223968_exon11	8	14.211	HB-08-9	8	5715605
RosBREEDSNP_SNP_CA_12919113_Lg8_01132_MAF20_324326_exon1	8	14.629	HB-08-10	8	6019200
RosBREEDSNP_SNP_TC_12922136_Lg8_01132_MAF20_205761_exon2	8	14.629	HB-08-10	8	6022223
GDsnp01132	8	14.629	HB-08-10	8	6027633
RosBREEDSNP_SNP_TG_13348417_Lg8_RosCOS689_MAF20_1684268_exon1	8	16.447	HB-08-11	8	6480646
RosBREEDSNP_SNP_GT_23268502_Lg4_MDP0000230529_MAF20_MDP0000230529_exon18	8	16.447	HB-08-11	8	6680664
RosBREEDSNP_SNP_TC_13712652_Lg8_RosCOS256_MAF10_640679_exon1	8	16.447	HB-08-11	8	6712727
RosBREEDSNP_SNP_AC_13725102_Lg8_RosCOS256_MAF20_134783_exon1	8	16.447	HB-08-11	8	6729180
RosBREEDSNP_SNP_CT_13728010_Lg8_RosCOS256_MAF50_1635260_exon1	8	16.447	HB-08-11	8	6732079
RosBREEDSNP_SNP_TC_13739176_Lg8_RosCOS256_MAF30_MDP0000312450_exon2	8	16.447	HB-08-11	8	6741078
GDsnp00584	8	16.447	HB-08-12	8	7071792
RosBREEDSNP_SNP_GA_14278506_Lg8_RosCOS761_MAF20_1680712_exon5	8	16.447	HB-08-12	8	multihit
RosBREEDSNP_SNP_CT_14285661_Lg8_RosCOS761_MAF10_490231_exon2	8	16.447	HB-08-12	8	7129268
RosBREEDSNP_SNP_AC_14288481_Lg8_RosCOS761_MAF30_366358_exon2	8	16.569	HB-08-13	8	7132099
RosBREEDSNP_SNP_CT_14298908_Lg8_RosCOS761_MAF40_MDP0000306801_exon2	8	16.569	HB-08-13	8	7142498
RosBREEDSNP_SNP_GT_14528619_Lg8_00639_MAF20_865874_exon1	8	17.345	HB-08-14	8	7356704
GDsnp00639	8	17.345	HB-08-14	8	7357008
RosBREEDSNP_SNP_GA_14572969_Lg8_00639_MAF40_452573_exon1	8	17.706	HB-08-14	8	7396323
RosBREEDSNP_SNP_AC_15006641_Lg8_152401__152401_exon1	8	18.286	HB-08-15	8	7968643
RosBREEDSNP_SNP_GT_15240237_Lg8_00354_MAF40_359397_exon1	8	19.514	HB-08-16	15	5440926
RosBREEDSNP_SNP_TC_15251985_Lg8_00354_MAF10_753213_exon1	8	20.423	HB-08-16	8	8224987
GDsnp00354	8	20.423	HB-08-16	8	8225330
RosBREEDSNP_SNP_GA_15259509_Lg8_00354_MAF50_MDP0000136520_exon1	8	20.423	HB-08-17	8	8237414
RosBREEDSNP_SNP_AG_17934305_Lg7_01919_MAF20_MDP0000311801_exon9	8	21.283	HB-08-17	8	8761867
RosBREEDSNP_SNP_AC_17936323_Lg7_01919_MAF30_1632463_exon1	8	21.283	HB-08-17	8	8763884
GDsnp00086	8	21.283	HB-08-17	8	9419615
RosBREEDSNP_SNP_GA_16535826_Lg8_02022_MAF20_1637535_exon1	8	25.043	HB-08-18	8	10068536
RosBREEDSNP_SNP_GA_16577884_Lg8_02022_MAF40_1640897_exon5	8	25.043	HB-08-18	8	10122497
RosBREEDSNP_SNP_GA_16583813_Lg8_02022_MAF10_509499_exon3	8	25.043	HB-08-18	8	10128418
RosBREEDSNP_SNP_GA_16591000_Lg8_02022_MAF50_MDP0000317385_exon2	8	25.043	HB-08-18	8	10135606
RosBREEDSNP_SNP_CT_16663918_Lg8_01768_MAF30_1672957_exon1	8	25.759	HB-08-18	8	10207081
RosBREEDSNP_SNP_CT_17343145_Lg8_01370_MAF20_MDP0000769686_exon3	8	26.519	HB-08-19	8	11006715
RosBREEDSNP_SNP_CT_17361806_Lg8_01370_MAF10_MDP0000220614_exon3	8	26.519	HB-08-19	8	11027624
RosBREEDSNP_SNP_TC_17364174_Lg8_01370_MAF20_MDP0000195444_exon17	8	26.519	HB-08-19	8	11029992
RosBREEDSNP_SNP_TC_17392486_Lg8_01370_MAF30_1660200_exon1	8	26.519	HB-08-19	8	11058165
GDsnp02022	8	26.519	HB-08-20	8	11611613
RosBREEDSNP_SNP_AG_18181838_Lg8_02689_MAF20_493804_exon1	8	29.189	HB-08-21	8	12014924
RosBREEDSNP_SNP_GT_18189098_Lg8_02689_MAF20_1674587_exon2	8	29.189	HB-08-21	8	12022171
RosBREEDSNP_SNP_CT_18192194_Lg8_02689_MAF50_MDP0000284531_exon10	8	29.189	HB-08-21	8	12025278
GDsnp01768	8	29.189	HB-08-21	8	12637244
GDsnp02689	8	30.833	HB-08-22	8	12805629
RosBREEDSNP_SNP_TC_19621603_Lg8_00862_MAF50_MDP0000189560_exon1	8	30.833	HB-08-22	8	12808753
RosBREEDSNP_SNP_TG_19624882_Lg8_00862_MAF30_MDP0000288621_exon1	8	30.833	HB-08-22	8	12812160
RosBREEDSNP_SNP_AC_19648880_Lg8_00862_MAF20_1679861_exon1	8	30.833	HB-08-23	8	12829743
RosBREEDSNP_SNP_GA_19657174_Lg8_00862_MAF40_604326_exon1	8	30.833	HB-08-23	8	12838023
GDsnp00862	8	30.833	HB-08-23	8	12839204
RosBREEDSNP_SNP_GA_19672029_Lg8_00862_MAF10_MDP0000314135_exon6	8	31.052	HB-08-23	8	12849030
RosBREEDSNP_SNP_GA_19687572_Lg8_00862_MAF10_1639307_exon1	8	31.138	HB-08-23	8	12864597
RosBREEDSNP_SNP_CA_15882944_Lg12_138007__138007_exon1	8	31.709	HB-08-24	8	13423944
RosBREEDSNP_SNP_CT_15882904_Lg12_138007_MAF40_138007_exon1	8	31.709	HB-08-24	8	13423984
RosBREEDSNP_SNP_AG_20059898_Lg8_00311_MAF20_1624740_exon1	8	32.096	HB-08-25	8	14227087
GDsnp00311	8	32.099	HB-08-26	8	14229871
RosBREEDSNP_SNP_AG_20065241_Lg8_00311_MAF20_1688636_exon2	8	32.099	HB-08-26	8	14232423
RosBREEDSNP_SNP_TC_20088635_Lg8_00311_MAF30_473110_exon1	8	32.099	HB-08-26	8	14268352
RosBREEDSNP_SNP_GT_21571716_Lg8_02685_MAF20_1664096_exon1	8	32.099	HB-08-26	8	multihit
RosBREEDSNP_SNP_GT_21599529_Lg8_02685_MAF20_MDP0000492694_exon1	8	32.099	HB-08-26	8	14686628
RosBREEDSNP_SNP_TC_23228275_Lg8_00975_MAF40_17265_exon1	8	32.715	HB-08-26a	8	17181901
RosBREEDSNP_SNP_AC_23224503_Lg8_00975_MAF10_767505_exon1	8	32.715	HB-08-26a	8	17185674
RosBREEDSNP_SNP_AG_22201754_Lg8_01148_MAF50_MDP0000283297_exon1	8	32.836	HB-08-26a	8	15382501
RosBREEDSNP_SNP_GA_22216481_Lg8_01148_MAF20_MDP0000228182_exon3	8	32.836	HB-08-26a	8	15397955
RosBREEDSNP_SNP_TG_22219984_Lg8_01148_MAF30_MDP0000296798_exon9	8	32.836	HB-08-26a	8	15401459
RosBREEDSNP_SNP_CA_22524542_Lg8_01479_MAF20_MDP0000300644_exon2	8	34.33	HB-08-27a	8	17359552
RosBREEDSNP_SNP_GA_22533617_Lg8_01479_MAF20_MDP0000205444_exon4	8	34.33	HB-08-27a	8	17368569
RosBREEDSNP_SNP_GT_22558109_Lg8_01479_MAF30_MDP0000403868_exon3	8	34.353	HB-08-27	8	17398284
RosBREEDSNP_SNP_GA_22563379_Lg8_01479_MAF30_1645084_exon1	8	34.353	HB-08-27	8	17403554
GDsnp01479	8	34.353	HB-08-27	8	17405206
RosBREEDSNP_SNP_GT_23464386_Lg8_00542_MAF40_513840_exon1	8	34.829	HB-08-28	8	16583418
GDsnp00542	8	34.829	HB-08-28	8	16584481
RosBREEDSNP_SNP_CT_23713008_Lg8_00157_MAF30_MDP0000704193_exon1	8	34.829	HB-08-28	8	16671463
RosBREEDSNP_SNP_TG_23752885_Lg8_00157_MAF50_MDP0000167286_exon7	8	34.92	HB-08-29	8	16708830
RosBREEDSNP_SNP_CA_23754916_Lg8_00157_MAF20_157405_exon1	8	34.92	HB-08-29	8	16710862
GDsnp00157	8	34.92	HB-08-29	8	16713277
RosBREEDSNP_SNP_AG_23899578_Lg8_RosCOS3331_MAF50_891011_exon1	8	35.054	HB-08-29a	8	16871584
RosBREEDSNP_SNP_AG_25209816_Lg8_01598_MAF30_MDP0000536665_exon1	8	35.112	HB-08-30	8	18472838
MdPI	8	35.112	HB-08-30	nohit	-
RosBREEDSNP_SNP_GA_28767016_Lg12_RosCOS3117_MAF40_MDP0000174338_exon5	8	35.285	HB-08-30	8	19721286
RosBREEDSNP_SNP_TC_28778930_Lg12_RosCOS3117_MAF20_1623181_exon11	8	35.285	HB-08-30	8	19733154
GDsnp01148	8	35.285	HB-08-30	8	20310149
RosBREEDSNP_SNP_AC_27610478_Lg8_01862_MAF20_1651176_exon2	8	38.37	HB-08-31	8	21105415
RosBREEDSNP_SNP_GA_27300439_Lg8_328026_MAF40_328026_exon1	8	38.808	HB-08-32	8	21371449
RosBREEDSNP_SNP_CT_27300417_Lg8_328026_MAF40_328026_exon1	8	38.808	HB-08-32	8	21371471
RosBREEDSNP_SNP_GA_28158121_Lg8_00293_MAF40_666415_exon1	8	40.327	HB-08-33	8	21966190
RosBREEDSNP_SNP_CT_28160723_Lg8_00293_MAF20_1625146_exon4	8	40.327	HB-08-33	8	21968792
RosBREEDSNP_SNP_AG_28172464_Lg8_00293_MAF20_1656835_exon1	8	40.327	HB-08-33	8	21980481
RosBREEDSNP_SNP_TC_28185282_Lg8_00293_MAF50_MDP0000183649_exon1	8	40.327	HB-08-33	8	21993301
RosBREEDSNP_SNP_GA_28243778_Lg8_00636_MAF30_1686210_exon2	8	40.327	HB-08-33a	8	22102103
RosBREEDSNP_SNP_TC_28263232_Lg8_00636_MAF20_1651668_exon1	8	40.327	HB-08-33a	8	22120502
GDsnp00636	8	40.327	HB-08-33a	8	22120807
RosBREEDSNP_SNP_CT_28268497_Lg8_00636_MAF10_1679449_exon1	8	40.327	HB-08-33a	8	22125767
RosBREEDSNP_SNP_AG_31310980_Lg11_72762__72762_exon1	8	42.63	HB-08-34	8	23525755
RosBREEDSNP_SNP_CT_32227451_Lg5_RosCOS2881_MAF40_1654780_exon1	8	43.918	HB-08-35	8	23874123
RosBREEDSNP_SNP_AG_32221496_Lg5_RosCOS2881_MAF30_421306_exon3	8	43.918	HB-08-35	8	23880078
RosBREEDSNP_SNP_CA_32216879_Lg5_RosCOS2881_MAF20_MDP0000118986_exon2	8	43.918	HB-08-35	8	23884695
RosBREEDSNP_SNP_CT_32212124_Lg5_RosCOS2881_MAF30_218311_exon1	8	43.918	HB-08-35	8	23889475
RosBREEDSNP_SNP_CT_24501732_Lg3_RosCOS430_MAF30_MDP0000406735_exon1	8	44.195	HB-08-36	8	24278625
RosBREEDSNP_SNP_CT_26282208_Lg7_01516_MAF10_MDP0000199627_exon1	8	45.15	HB-08-37	8	24534434
RosBREEDSNP_SNP_TC_28804875_Lg8_MDP0000319749_MAF40_MDP0000319749_exon1	8	45.15	HB-08-37	8	24885401
RosBREEDSNP_SNP_CT_29503558_Lg8_02575_MAF10_1664069_exon1	8	47.469	HB-08-38	8	25678108
GDsnp01764	8	49.252	HB-08-39a	8	26589453
RosBREEDSNP_SNP_CT_30212661_Lg8_01764_MAF30_1666066_exon1	8	49.742	HB-08-39a	8	26626124
RosBREEDSNP_SNP_AG_30400322_Lg8_00342_MAF20_505993_exon1	8	49.742	HB-08-39	8	26855770
RosBREEDSNP_SNP_AG_30403968_Lg8_00342_MAF30_1619977_exon6	8	49.742	HB-08-39	8	26859440
RosBREEDSNP_SNP_TG_30420390_Lg8_00342_MAF20_444762_exon1	8	49.742	HB-08-39	8	26876131
GDsnp00342	8	49.742	HB-08-39	8	26894083
RosBREEDSNP_SNP_TG_30479542_Lg8_00342_MAF30_570403_exon2	8	50.504	HB-08-40	8	26961364
GDsnp00293	8	50.504	HB-08-40	8	27415829
RosBREEDSNP_SNP_TG_31137343_Lg8_01576_MAF20_1645315_exon2	8	50.504	HB-08-40	8	27485728
RosBREEDSNP_SNP_CT_31145617_Lg8_01576_MAF50_410454_exon1	8	50.504	HB-08-40	8	27493482
GDsnp01576	8	51.024	HB-08-41	8	27516348
RosBREEDSNP_SNP_TC_32812193_Lg8_01182_MAF30_MDP0000647918_exon1	8	54.51	HB-08-42	8	28287028
RosBREEDSNP_SNP_CT_32814468_Lg8_01182_MAF50_170823_exon1	8	54.51	HB-08-42	8	28289303
RosBREEDSNP_SNP_GT_32828726_Lg8_01182_MAF40_492090_exon1	8	54.51	HB-08-42	8	28300551
GDsnp01182	8	54.819	HB-08-42	8	28323756
RosBREEDSNP_SNP_TG_32856152_Lg8_01182_MAF20_528574_exon1	8	54.819	HB-08-42	8	28329144
RosBREEDSNP_SNP_GT_7724567_Lg2_MDP0000843352_MAF40_MDP0000843352_exon1	8	55.758	HB-08-43	8	28531726
GDsnp01905	8	56.879	HB-08-44	8	29374080
RosBREEDSNP_SNP_AG_27845733_Lg9_02482_MAF50_MDP0000184435_exon1	8	58.512	HB-08-44	8	29818620
RosBREEDSNP_SNP_GA_27849559_Lg9_02482_MAF30_175649_exon1	8	58.512	HB-08-44	8	29822307
GDsnp00246	8	59.324	HB-08-45	8	30408376
RosBREEDSNP_SNP_CT_35058728_Lg8_00299_MAF20_1651802_exon1	8	62.949	HB-08-45	8	30817681
RosBREEDSNP_SNP_GA_35118186_Lg8_00299_MAF10_MDP0000215722_exon1	8	63.696	HB-08-45	8	30875531
RosBREEDSNP_SNP_GA_381619_Lg9_01189_MAF40_1669262_exon1	9	0	HB-09-1	9	327669
RosBREEDSNP_SNP_AG_408438_Lg9_01189_MAF10_1622919_exon1	9	0	HB-09-1	9	363697
GDsnp00463	9	0	HB-09-1	9	398300
RosBREEDSNP_SNP_TC_447971_Lg9_01189_MAF50_1629646_exon1	9	0	HB-09-1	9	402487
RosBREEDSNP_SNP_TC_465054_Lg9_01189_MAF30_1648409_exon1	9	0	HB-09-1	9	425223
RosBREEDSNP_SNP_GA_493410_Lg9_01891_MAF30_721732_exon1	9	0.188	HB-09-1	9	452619
RosBREEDSNP_SNP_GA_495579_Lg9_01891_MAF30_MDP0000272868_exon11	9	0.188	HB-09-1	9	454788
RosBREEDSNP_SNP_GA_498570_Lg9_01891_MAF20_1629474_exon4	9	0.188	HB-09-1	9	457727
GDsnp01891	9	0.188	HB-09-1	9	459978
RosBREEDSNP_SNP_CA_506758_Lg9_01891_MAF40_MDP0000309381_exon3	9	0.188	HB-09-1	9	466032
RosBREEDSNP_SNP_AG_516728_Lg9_01891_MAF40_492039_exon1	9	0.188	HB-09-1	9	476003
RosBREEDSNP_SNP_TC_558868_Lg9_MDP0000441376_MAF50_MDP0000441376_exon1	9	0.188	HB-09-1	9	511008
RosBREEDSNP_SNP_TC_561080_Lg9_MDP0000441376_MAF50_MDP0000441376_exon2	9	0.188	HB-09-1	9	513217
GDsnp01189	9	0.188	HB-09-1	9	533169
RosBREED_SNP_AG_989405_Lg9	9	1.522	HB-09-2	9	934603
GDsnp01328	9	1.53	HB-09-2	9	956277
RosBREEDSNP_SNP_TG_1005241_Lg9_01328_MAF30_1648178_exon2	9	1.532	HB-09-2	9	961986
RosBREEDSNP_SNP_GA_1273803_Lg9_02013_MAF20_MDP0000312439_exon4	9	1.64	HB-09-3	9	1263394
RosBREEDSNP_SNP_AG_1276715_Lg9_02013_MAF50_1684547_exon1	9	1.64	HB-09-3	9	1266307
RosBREEDSNP_SNP_AG_1287577_Lg9_02013_MAF20_239644_exon1	9	1.64	HB-09-3	9	1276590
RosBREEDSNP_SNP_TC_1299140_Lg9_02013_MAF10_530534_exon1	9	1.64	HB-09-3	9	1277968
GDsnp02013	9	1.64	HB-09-3	9	1278803
RosBREEDSNP_SNP_TC_1312317_Lg9_02013_MAF30_484528_exon1	9	1.64	HB-09-3	9	1291104
RosBREEDSNP_SNP_GA_1433030_Lg9_01339_MAF30_MDP0000316472_exon1	9	1.96	HB-09-3	9	1374178
RosBREEDSNP_SNP_AG_1502793_Lg9_01339_MAF40_1648141_exon3	9	1.96	HB-09-3	9	1681448
GDsnp01339	9	1.96	HB-09-3a	9	1739760
RosBREEDSNP_SNP_TC_1722307_Lg9_00169_MAF50_778505_exon1	9	2.18	HB-09-3b	9	1846122
RosBREEDSNP_SNP_TG_1733945_Lg9_00169_MAF40_1643553_exon2	9	2.18	HB-09-4	9	1855680
RosBREEDSNP_SNP_GA_1743002_Lg9_00169_MAF20_336788_exon1	9	2.18	HB-09-4	9	1866544
RosBREEDSNP_SNP_CT_1759426_Lg9_00169_MAF20_1645481_exon2	9	2.18	HB-09-4	9	1881728
RosBREEDSNP_SNP_CT_1765225_Lg9_00169_MAF30_1671820_exon2	9	2.18	HB-09-4	9	1887536
GDsnp00169	9	2.18	HB-09-4a	9	1888192
RosBREEDSNP_SNP_GA_1782044_Lg9_00169_MAF30_MDP0000633848_exon3	9	2.18	HB-09-4a	9	1902653
RosBREEDSNP_SNP_CT_1804187_Lg9_00169_MAF40_MDP0000207352_exon2	9	2.18	HB-09-4a	9	1944913
RosBREEDSNP_SNP_TC_1964204_Lg9_01573_MAF40_1682696_exon1	9	2.591	HB-09-5	9	2089727
RosBREEDSNP_SNP_GT_1966323_Lg9_01573_MAF20_940073_exon1	9	2.591	HB-09-5	9	2091842
RosBREEDSNP_SNP_CT_1969453_Lg9_01573_MAF20_MDP0000597821_exon3	9	2.591	HB-09-5	9	2095139
RosBREEDSNP_SNP_CT_1976103_Lg9_01573_MAF40_1639517_exon1	9	2.591	HB-09-5	9	2112644
GDsnp01573	9	2.885	HB-09-6	9	2139711
RosBREEDSNP_SNP_TG_2019400_Lg9_01573_MAF50_894690_exon2	9	2.885	HB-09-6	9	2151730
RosBREEDSNP_SNP_TG_2021603_Lg9_01573_MAF50_MDP0000291802_exon9	9	2.885	HB-09-6	9	2153933
RosBREEDSNP_SNP_CA_2050220_Lg9_01573_MAF10_MDP0000197725_exon1	9	2.885	HB-09-6	9	2181552
GDsnp02134	9	3.702	HB-09-6	9	2515565
RosBREEDSNP_SNP_CA_2386872_Lg9_02134_MAF40_MDP0000307387_exon4	9	3.938	HB-09-7a	9	2518006
RosBREEDSNP_SNP_GA_2397565_Lg9_02134_MAF10_1638179_exon1	9	3.938	HB-09-7	9	2528708
RosBREEDSNP_SNP_AG_6486826_Lg16_01866_MAF20_1661948_exon2	9	3.938	HB-09-7	9	2764710
RosBREEDSNP_SNP_TC_3010059_Lg9_00679_MAF20_1665403_exon1	9	4.738	HB-09-7	9	3280744
RosBREEDSNP_SNP_TG_3023374_Lg9_00679_MAF20_487850_exon1	9	4.738	HB-09-7	9	3293979
RosBREEDSNP_SNP_TC_3026196_Lg9_00679_MAF10_1628394_exon4	9	4.738	HB-09-7	9	3296767
RosBREEDSNP_SNP_GA_3028463_Lg9_00679_MAF10_MDP0000127856_exon3	9	4.738	HB-09-7	9	3299038
RosBREEDSNP_SNP_CT_3036440_Lg9_00679_MAF30_462560_exon1	9	4.738	HB-09-7	9	3306620
GDsnp00679	9	4.738	HB-09-7	9	3311991
RosBREEDSNP_SNP_AC_3051524_Lg9_00679_MAF40_5583_exon1	9	4.821	HB-09-8	9	3319822
RosBREEDSNP_SNP_AG_3064284_Lg9_00679_MAF30_1641781_exon4	9	4.821	HB-09-8	9	3331934
RosBREEDSNP_SNP_AC_3543417_Lg9_325712_MAF30_325712_exon2	9	6.281	HB-09-9	9	3744176
RosBREEDSNP_SNP_GA_3728049_Lg9_00605_MAF30_MDP0000205248_exon2	9	6.94	HB-09-9	9	3940484
RosBREEDSNP_SNP_GA_3751782_Lg9_00605_MAF10_1631038_exon1	9	7.602	HB-09-10a	9	4163804
RosBREEDSNP_SNP_CT_3771454_Lg9_00605_MAF20_303099_exon1	9	7.602	HB-09-10a	9	4185744
RosBREEDSNP_SNP_CA_3783110_Lg9_00605_MAF10_1663341_exon1	9	7.602	HB-09-10a	9	4197098
GDsnp01524	9	7.602	HB-09-10	9	4198310
RosBREEDSNP_SNP_GA_3788429_Lg9_00605_MAF40_382876_exon1	9	7.602	HB-09-10	9	4202428
RosBREEDSNP_SNP_AG_3790925_Lg9_00605_MAF20_MDP0000264662_exon16	9	7.602	HB-09-10	9	4204932
RosBREEDSNP_SNP_GA_3797355_Lg9_00605_MAF40_359797_exon2	9	7.602	HB-09-10	9	4211349
RosBREEDSNP_SNP_AG_3818449_Lg9_01524_MAF50_MDP0000305191_exon1	9	7.602	HB-09-10	9	4228824
RosBREEDSNP_SNP_AG_4441709_Lg9_RosCOS1285_MAF20_329154_exon2	9	9.216	HB-09-11	9	5141573
RosBREEDSNP_SNP_CA_4435852_Lg9_RosCOS1285_MAF30_470258_exon1	9	9.216	HB-09-11	9	5157228
RosBREEDSNP_SNP_CA_4673470_Lg9_RosCOS3253_MAF30_1678232_exon1	9	9.216	HB-09-11	9	5400551
RosBREEDSNP_SNP_CT_4685551_Lg9_RosCOS3253_MAF30_MDP0000321404_exon7	9	9.216	HB-09-12	9	5412312
RosBREEDSNP_SNP_GA_4699317_Lg9_RosCOS3253_MAF50_1669813_exon1	9	9.216	HB-09-12	9	5425945
RosBREEDSNP_SNP_CT_4724101_Lg9_RosCOS3253_MAF10_MDP0000291561_exon9	9	9.453	HB-09-12	9	5467458
RosBREEDSNP_SNP_TC_4757607_Lg9_RosCOS3253_MAF40_1655086_exon1	9	9.771	HB-09-13	9	5500764
RosBREEDSNP_SNP_CT_4764340_Lg9_RosCOS3253_MAF10_1652159_exon1	9	9.771	HB-09-13	9	5507543
RosBREEDSNP_SNP_TG_5372070_Lg9_00514_MAF20_1646977_exon3	9	11.021	HB-09-14	9	6069922
RosBREEDSNP_SNP_CT_5387010_Lg9_00514_MAF40_377304_exon1	9	11.021	HB-09-14	9	6084623
RosBREEDSNP_SNP_TC_5399131_Lg9_00514_MAF30_1663095_exon2	9	11.021	HB-09-14	9	6097384
RosBREEDSNP_SNP_CT_5412776_Lg9_00514_MAF10_1684807_exon3	9	11.021	HB-09-14	9	6111639
GDsnp00514	9	11.048	HB-09-14	9	6119628
RosBREEDSNP_SNP_CT_5961724_Lg9_01603_MAF10_MDP0000282003_exon1	9	11.719	HB-09-15	9	6775807
RosBREEDSNP_SNP_TC_5964010_Lg9_01603_MAF40_1673906_exon4	9	11.719	HB-09-15	9	6778100
RosBREEDSNP_SNP_CT_5966501_Lg9_01603_MAF30_26840_exon1	9	11.719	HB-09-15	9	6780589
RosBREEDSNP_SNP_TC_5969202_Lg9_01603_MAF20_583681_exon4	9	11.719	HB-09-15	9	6783292
RosBREEDSNP_SNP_AG_5973848_Lg9_01603_MAF30_1675553_exon1	9	11.949	HB-09-15	9	6787938
RosBREEDSNP_SNP_GT_5979429_Lg9_01603_MAF10_1639378_exon2	9	12.412	HB-09-16	9	6793503
RosBREEDSNP_SNP_CT_5981805_Lg9_01603_MAF50_1683899_exon3	9	12.412	HB-09-16	9	6795880
RosBREEDSNP_SNP_AG_6024891_Lg9_01603_MAF40_1683715_exon1	9	12.412	HB-09-17	9	6847858
RosBREEDSNP_SNP_CA_6287531_Lg9_209697_MAF20_209697_exon1	9	12.412	HB-09-17	9	7095619
RosBREEDSNP_SNP_CT_6288877_Lg9_209697_MAF50_209697_exon3	9	12.412	HB-09-17	9	7096964
RosBREEDSNP_SNP_TC_6744368_Lg9_00280_MAF10_412950_exon1	9	14.763	HB-09-18	9	7548727
RosBREEDSNP_SNP_CT_6752047_Lg9_00280_MAF10_MDP0000301510_exon3	9	14.763	HB-09-18	9	7556401
RosBREEDSNP_SNP_TC_6757616_Lg9_00280_MAF30_1630208_exon3	9	14.763	HB-09-18	9	7561969
RosBREEDSNP_SNP_AG_6778759_Lg9_00280_MAF40_MDP0000764434_exon1	9	14.763	HB-09-18	9	7583782
GDsnp00280	9	14.833	HB-09-18	9	7594519
RosBREEDSNP_SNP_TG_6833796_Lg9_00280_MAF50_MDP0000232355_exon1	9	15.122	HB-09-18	9	7638729
RosBREEDSNP_SNP_GA_7211083_Lg9_01706_MAF40_MDP0000177114_exon2	9	15.787	HB-09-19	9	8034209
RosBREEDSNP_SNP_TC_7216327_Lg9_01706_MAF30_135524_exon2	9	15.787	HB-09-19	9	8039417
RosBREEDSNP_SNP_AG_7228622_Lg9_01706_MAF10_1681738_exon2	9	15.787	HB-09-19	9	8051731
GDsnp01706	9	15.787	HB-09-19	9	8065148
RosBREEDSNP_SNP_TG_7255390_Lg9_01706_MAF50_MDP0000322282_exon8	9	15.787	HB-09-19	9	8078872
RosBREEDSNP_SNP_GA_7643163_Lg9_00893_MAF10_6268_exon1	9	16.835	HB-09-20	9	8536066
GDsnp00893	9	16.835	HB-09-20	9	8536504
RosBREEDSNP_SNP_CT_7662205_Lg9_00893_MAF10_728787_exon1	9	16.835	HB-09-20	9	8555125
RosBREEDSNP_SNP_CT_7678687_Lg9_01858_MAF20_1662839_exon5	9	17.037	HB-09-20	9	8568925
RosBREEDSNP_SNP_AG_7685092_Lg9_01858_MAF10_326877_exon1	9	17.063	HB-09-20	9	8575326
RosBREEDSNP_SNP_TC_7696891_Lg9_01858_MAF30_196200_exon1	9	17.063	HB-09-20	9	8587123
RosBREEDSNP_SNP_AG_7699964_Lg9_01858_MAF10_1668945_exon1	9	17.286	HB-09-21	9	8590188
RosBREEDSNP_SNP_GA_7727491_Lg9_01858_MAF40_1671555_exon1	9	17.286	HB-09-21	9	8617144
RosBREEDSNP_SNP_TC_8291226_Lg9_00337_MAF10_MDP0000130028_exon1	9	18.554	HB-09-22	9	9159975
RosBREEDSNP_SNP_AC_8273556_Lg9_00337_MAF20_374425_exon1	9	18.615	HB-09-22	9	9177600
RosBREEDSNP_SNP_TC_8265232_Lg9_00337_MAF20_27248_exon1	9	18.644	HB-09-22	9	9185924
RosBREEDSNP_SNP_TG_8236405_Lg9_00337_MAF40_207976_exon1	9	18.744	HB-09-22	9	9214686
RosBREEDSNP_SNP_AG_8229716_Lg9_00337_MAF30_1667271_exon1	9	18.744	HB-09-22	9	9220670
RosBREEDSNP_SNP_GT_10476886_Lg9_MDP0000222000__MDP0000222000_exon1	9	19.379	HB-09-22a	9	9717332
GDsnp00400	9	20.02	HB-09-22a	9	9928463
GDsnp02031	9	20.63	HB-09-23	9	10333981
RosBREEDSNP_SNP_TC_10002102_Lg9_02031_MAF30_1658767_exon1	9	20.63	HB-09-23	9	10335246
RosBREEDSNP_SNP_GA_10025924_Lg9_02031_MAF30_1681985_exon3	9	21.081	HB-09-23	9	10358198
RosBREEDSNP_SNP_GA_7944905_Lg7_02619_MAF50_MDP0000256195_exon1	9	22.617	HB-09-24	9	multihit
RosBREEDSNP_SNP_TC_11711622_Lg9_01755_MAF30_1643950_exon1	9	23.925	HB-09-25	9	11398909
RosBREEDSNP_SNP_CA_11719235_Lg9_01755_MAF20_45574_exon1	9	23.925	HB-09-25	9	11406532
RosBREEDSNP_SNP_AG_11723269_Lg9_01755_MAF20_580362_exon1	9	23.925	HB-09-25	9	11410566
RosBREEDSNP_SNP_GA_11726505_Lg9_01755_MAF30_1681471_exon1	9	23.925	HB-09-25	9	11413803
RosBREEDSNP_SNP_GA_11729185_Lg9_01755_MAF40_508139_exon1	9	23.925	HB-09-25	9	11416483
RosBREEDSNP_SNP_AG_11731639_Lg9_01755_MAF40_1652052_exon2	9	23.925	HB-09-25	9	11418937
GDsnp00947	9	25.206	HB-09-26	9	11981411
RosBREEDSNP_SNP_GA_12825468_Lg9_00331_MAF30_1670288_exon2	9	26.484	HB-09-27	9	12525212
RosBREEDSNP_SNP_AC_12845175_Lg9_00331_MAF20_267702_exon2	9	26.484	HB-09-27	9	12544970
RosBREEDSNP_SNP_TC_12849756_Lg9_00331_MAF20_267702_exon1	9	26.484	HB-09-27	9	12549580
GDsnp00331	9	26.484	HB-09-27	9	12564619
RosBREEDSNP_SNP_AG_12880004_Lg9_00331_MAF10_1627920_exon2	9	26.484	HB-09-27	9	12570572
RosBREEDSNP_SNP_CA_12886110_Lg9_00331_MAF10_505681_exon2	9	26.484	HB-09-27	9	12576707
RosBREEDSNP_SNP_CA_14233188_Lg9_00958_MAF40_1625086_exon4	9	28.326	HB-09-28	9	13320205
RosBREEDSNP_SNP_TG_14235655_Lg9_00958_MAF20_1625086_exon1	9	28.326	HB-09-28	9	13322675
GDsnp00958	9	28.326	HB-09-28	9	13328116
RosBREEDSNP_SNP_TC_14241533_Lg9_00958_MAF30_1654980_exon3	9	28.326	HB-09-28	9	13328505
RosBREEDSNP_SNP_CT_14350830_Lg9_02046_MAF20_MDP0000159004_exon2	9	31.719	HB-09-28	9	13461416
RosBREEDSNP_SNP_CA_18224270_Lg9_00109_MAF30_682493_exon1	9	33.083	HB-09-29	9	14492278
RosBREEDSNP_SNP_AG_18226904_Lg9_00109_MAF40_1670050_exon1	9	33.083	HB-09-29	9	14494912
RosBREEDSNP_SNP_AG_18239523_Lg9_00109_MAF30_1625354_exon9	9	33.083	HB-09-29	9	14507518
RosBREEDSNP_SNP_GA_18243159_Lg9_00109_MAF20_221824_exon1	9	33.083	HB-09-29	9	14511154
RosBREEDSNP_SNP_AG_18245302_Lg9_00109_MAF10_1687543_exon1	9	33.083	HB-09-29	9	14513297
RosBREEDSNP_SNP_CT_18272664_Lg9_00109_MAF40_515039_exon1	9	33.11	HB-09-29	9	14554872
RosBREEDSNP_SNP_TC_18277441_Lg9_00109_MAF20_MDP0000197208_exon10	9	33.11	HB-09-29	9	14559648
RosBREEDSNP_SNP_GA_18289707_Lg9_00109_MAF50_813711_exon1	9	34.086	HB-09-29	9	14568980
RosBREEDSNP_SNP_CA_18520824_Lg9_328022_MAF40_328022_exon1	9	37.037	HB-09-30	9	14795397
RosBREEDSNP_SNP_AG_34418005_Lg13_MDP0000243533_MAF20_MDP0000243533_exon1	9	40.803	HB-09-30a	9	15791118
RosBREEDSNP_SNP_AG_33270813_Lg13_02487_MAF50_1618604_exon3	9	41.45	HB-09-31	9	17091320
RosBREEDSNP_SNP_CT_33217975_Lg13_02487_MAF40_394887_exon1	9	41.979	HB-09-31	9	17236052
RosBREEDSNP_SNP_GA_33208975_Lg13_02487_MAF30_262927_exon1	9	41.979	HB-09-31	11	36704641
RosBREEDSNP_SNP_TC_33199372_Lg13_02487_MAF20_678754_exon1	9	42.228	HB-09-31	9	17261050
RosBREEDSNP_SNP_CA_33196042_Lg13_02487_MAF10_1623658_exon2	9	42.314	HB-09-31	9	17264380
RosBREEDSNP_SNP_CT_33192423_Lg13_02487_MAF20_1641985_exon2	9	42.408	HB-09-31	9	17267999
RosBREEDSNP_SNP_CT_33188075_Lg13_02487_MAF40_MDP0000158474_exon1	9	42.521	HB-09-31	9	17272348
RosBREEDSNP_SNP_TC_33175592_Lg13_02487_MAF10_MDP0000731011_exon2	9	42.521	HB-09-31	9	17284862
RosBREEDSNP_SNP_AG_32880805_Lg13_02890_MAF30_1665365_exon8	9	43.091	HB-09-31	9	17493625
RosBREEDSNP_SNP_CA_19536792_Lg9_268341_MAF20_268341_exon1	9	44.447	HB-09-32	9	17903318
RosBREEDSNP_SNP_GA_19768504_Lg9_02460_MAF20_MDP0000125339_exon1	9	44.447	HB-09-32	9	18137785
RosBREEDSNP_SNP_AG_19972431_Lg9_02100_MAF10_211759_exon1	9	44.447	HB-09-32	9	18310307
RosBREEDSNP_SNP_CA_19974933_Lg9_02100_MAF20_449660_exon1	9	44.447	HB-09-32	9	18312811
RosBREEDSNP_SNP_GA_19977586_Lg9_02100_MAF40_MDP0000137341_exon4	9	44.447	HB-09-32	9	18319553
RosBREEDSNP_SNP_GA_20009061_Lg9_02100_MAF10_447206_exon1	9	45.348	HB-09-32	9	18347773
RosBREEDSNP_SNP_CT_20014165_Lg9_02100_MAF50_1682157_exon2	9	45.351	HB-09-32	9	18352876
GDsnp01648	9	46.667	HB-09-33	9	18908068
RosBREEDSNP_SNP_TC_20549523_Lg9_02451_MAF20_MDP0000167588_exon1	9	46.667	HB-09-33	9	18981617
RosBREEDSNP_SNP_AC_20564976_Lg9_02451_MAF30_MDP0000266844_exon5	9	46.667	HB-09-33	9	18999662
RosBREEDSNP_SNP_GT_22371843_Lg9_MDP0000313059_MAF20_MDP0000313059_exon19	9	46.667	HB-09-34	9	19576305
RosBREEDSNP_SNP_AC_22376133_Lg9_MDP0000313059_MAF10_MDP0000313059_exon10	9	46.667	HB-09-34	9	19580595
RosBREEDSNP_SNP_TG_22421601_Lg9_127717_MAF20_127717_exon1	9	46.667	HB-09-34	9	19626080
GDsnp02451	9	46.667	HB-09-34	9	19817108
RosBREED_SNP_GT_21216802_Lg9	9	47.168	HB-09-35	9	19824467
RosBREEDSNP_SNP_GA_21568369_Lg9_02230_MAF20_1650236_exon1	9	47.168	HB-09-35	9	20173268
RosBREEDSNP_SNP_GA_21570393_Lg9_02230_MAF30_1625063_exon9	9	47.168	HB-09-35	9	20175292
RosBREEDSNP_SNP_AG_21581072_Lg9_02230_MAF40_1686242_exon1	9	47.168	HB-09-35	9	20185798
RosBREEDSNP_SNP_AG_21614543_Lg9_02230_MAF30_MDP0000651477_exon1	9	47.168	HB-09-35	9	20219779
GDsnp02230	9	47.168	HB-09-35	9	20222582
RosBREEDSNP_SNP_CT_21618606_Lg9_02230_MAF50_MDP0000320823_exon3	9	47.168	HB-09-35	9	20223842
RosBREEDSNP_SNP_CA_21623475_Lg9_02230_MAF40_1683198_exon1	9	47.168	HB-09-35	9	20228708
RosBREED_SNP_GA_21608122_Lg12	9	47.652	HB-09-35	9	20263347
RosBREEDSNP_SNP_TG_13612293_Lg5_00978_MAF30_MDP0000427354_exon3	9	47.652	HB-09-35	nohit	-
RosBREEDSNP_SNP_GT_14845083_Lg1_01500_MAF30_1624704_exon3	9	47.652	HB-09-35	9	21037293
GDsnp00053	9	47.652	HB-09-35	9	25961454
RosBREEDSNP_SNP_GA_24193344_Lg9_00053_MAF20_MDP0000253632_exon25	9	47.652	HB-09-35	9	25981758
RosBREEDSNP_SNP_GT_24188449_Lg9_00053_MAF20_1629721_exon5	9	47.652	HB-09-35	9	25986653
RosBREEDSNP_SNP_TG_24185419_Lg9_00053_MAF10_1637605_exon4	9	47.652	HB-09-35	9	25989685
RosBREEDSNP_SNP_AG_25675248_Lg1_00087_MAF20_MDP0000250276_exon1	9	48.343	HB-09-36	9	21587951
RosBREEDSNP_SNP_GA_25688049_Lg1_00087_MAF30_1632262_exon1	9	48.343	HB-09-36	9	21600850
RosBREEDSNP_SNP_CA_25690200_Lg1_00087_MAF30_1632262_exon3	9	48.343	HB-09-36	9	21602998
RosBREEDSNP_SNP_CT_25741771_Lg1_00087_MAF50_MDP0000240636_exon1	9	48.343	HB-09-36	9	21652716
RosBREEDSNP_SNP_AG_35144416_Lg2_86472_MAF20_86472_exon1	9	48.343	HB-09-36	9	22428991
RosBREEDSNP_SNP_TC_35144180_Lg2_86472__86472_exon2	9	48.343	HB-09-36	9	22429227
RosBREEDSNP_SNP_TC_23300633_Lg3_00663_MAF40_42969_exon1	9	49.233	HB-09-37	9	27919136
RosBREEDSNP_SNP_GA_29723225_Lg9_02437_MAF20_327956_exon1	9	50.112	HB-09-37	9	29365422
RosBREEDSNP_SNP_TC_29726331_Lg9_02437_MAF50_327956_exon1	9	50.112	HB-09-37	9	29368534
RosBREEDSNP_SNP_AG_29730777_Lg9_02437_MAF40_478494_exon2	9	50.112	HB-09-37	9	29372925
RosBREEDSNP_SNP_CT_29747015_Lg9_02437_MAF10_398286_exon1	9	50.112	HB-09-37	9	29385185
GDsnp02437	9	50.112	HB-09-37	9	29386401
RosBREEDSNP_SNP_GA_29766970_Lg9_00467_MAF30_MDP0000131783_exon2	9	50.112	HB-09-37	9	29399639
RosBREEDSNP_SNP_TC_29773504_Lg9_00467_MAF20_MDP0000245153_exon1	9	50.112	HB-09-37	9	29406172
RosBREEDSNP_SNP_CT_29778441_Lg9_00467_MAF40_MDP0000245153_exon5	9	50.112	HB-09-37	9	29411323
RosBREEDSNP_SNP_AG_29781241_Lg9_00467_MAF40_MDP0000508369_exon2	9	50.112	HB-09-37	9	29414123
RosBREEDSNP_SNP_CT_29807663_Lg9_00467_MAF30_MDP0000294547_exon4	9	50.112	HB-09-37	9	29439222
RosBREEDSNP_SNP_AC_29824342_Lg9_00467_MAF50_1670978_exon1	9	50.112	HB-09-37	9	29455547
[truncated: 1,859 more rows]
