# Supplementary material for: High-quality, genome-wide SNP genotypic data for pedigreed germplasm of the diploid outbreeding species apple, peach, and sweet cherry through a common workflow
Source: PLoS One. 2019 Jun 27;14(6):e0210928. doi: 10.1371/journal.pone.0210928 (PMC6597046; doi:10.1371/journal.pone.0210928)
Supplement: S6 Table — For each marker, genetic position, associated haploblock, and physical position based on the peach v2 genome are given. (XLSX) [file pone.0210928.s006.xlsx]

## Sheet: Sheet1
High-quality, genome-wide SNP genotypic data for pedigreed germplasm of the diploid outbreeding species apple, peach, and sweet cherry through a common workflow
Stijn Vanderzande, Nicholas P Howard, Lichun Cai, Cassia Da Silva Linge, Laima Antanaviciute, Marco CAM Bink, Johannes W Kruisselbrink, Nahla Bassil, Ksenija Gasic, Amy Iezzoni, Eric Van de Weg, Cameron Peace
S6 Table. Final genetic map used for peach during data curation. For each marker, genetic position, associated haploblock, and physical position based on the peach v2 genome are given.
SNPName	Linkage Group	Genetic Position (cM)	Haploblock	Chromosome_Peach V2	Physical Position_Peach V2 (bp)
ss_679	1	0	HB-01-1	1	94644
ss_1003	1	0.6	HB-01-1	1	149550
ss_1103	1	0.74	HB-01-1	1	186181
ss_1129	1	0.84	HB-01-1	1	209701
ss_1455	1	1.46	HB-01-1	1	365032
ss_2006	1	2.54	HB-01-1	1	635137
ss_2056	1	2.56	HB-01-1	1	639476
ss_2061	1	2.56	HB-01-1	1	640894
ss_2651	1	3.53	HB-01-1	1	883576
ss_2670	1	3.58	HB-01-1	1	894020
ss_2742	1	3.64	HB-01-1	1	910113
ss_2791	1	3.67	HB-01-1	1	917314
ss_2832	1	3.69	HB-01-1	1	922264
ss_2932	1	3.79	HB-01-1	1	948415
ss_2938	1	3.8	HB-01-1	1	949162
ss_3108	1	4.3	HB-01-1	1	1075441
ss_3717	1	5.14	HB-01-1	1	1285400
ss_3770	1	5.16	HB-01-1	1	1289897
ss_3800	1	5.17	HB-01-1	1	1292751
ss_3806	1	5.17	HB-01-1	1	1293726
ss_3859	1	5.21	HB-01-1	1	1303168
ss_3866	1	5.22	HB-01-1	1	1305011
ss_3931	1	5.34	HB-01-1	1	1335246
ss_4008	1	5.46	HB-01-1	1	1364569
ss_4137	1	5.64	HB-01-1	1	1410204
ss_4435	1	5.92	HB-01-1	1	1479828
ss_4544	1	6.02	HB-01-1	1	1503780
ss_4610	1	6.16	HB-01-1	1	1538862
ss_4808	1	6.63	HB-01-1	1	1656910
ss_4906	1	6.78	HB-01-1	1	1695984
ss_5258	1	7.11	HB-01-1	1	1777788
ss_5278	1	7.12	HB-01-1	1	1780975
ss_5675	1	7.38	HB-01-1	1	1845444
ss_5726	1	7.53	HB-01-1	1	1883585
ss_5891	1	7.83	HB-01-1	1	1956920
ss_6055	1	8.02	HB-01-1	1	2005484
ss_6633	1	8.51	HB-01-1	1	2127675
ss_6796	1	8.58	HB-01-1	1	2145319
ss_6853	1	8.67	HB-01-1	1	2167920
ss_6972	1	8.71	HB-01-1	1	2177793
ss_7066	1	8.78	HB-01-1	1	2194983
ss_7119	1	8.93	HB-01-2	1	2231729
ss_7524	1	9.34	HB-01-2	1	2335065
ss_7706	1	9.5	HB-01-2	1	2375637
ss_7738	1	9.55	HB-01-2	1	2388475
ss_7895	1	9.84	HB-01-2	1	2458924
ss_7992	1	10.07	HB-01-2	1	2518043
ss_8257	1	10.53	HB-01-2	1	2633450
ss_8948	1	11.32	HB-01-2	1	2829979
ss_9197	1	11.86	HB-01-2	1	2965472
ss_9580	1	12.38	HB-01-2	1	3095892
ss_9695	1	12.49	HB-01-2	1	3121768
ss_9745	1	12.54	HB-01-2	1	3134752
ss_10171	1	13.28	HB-01-2	1	3318869
ss_10361	1	13.57	HB-01-2	1	3391266
ss_10520	1	13.73	HB-01-2	1	3433078
ss_10635	1	14.06	HB-01-2	1	3515828
ss_10658	1	14.08	HB-01-2	1	3519019
ss_10702	1	14.1	HB-01-2	1	3525907
ss_10792	1	14.25	HB-01-2	1	3563475
ss_10938	1	14.44	HB-01-2	1	3609869
ss_11094	1	14.64	HB-01-2	1	3659780
ss_11106	1	14.64	HB-01-2	1	3660418
ss_11130	1	14.71	HB-01-2	1	3678347
ss_11879	1	15.39	HB-01-2	1	3846620
ss_12214	1	15.92	HB-01-2	1	3979931
ss_12367	1	16.17	HB-01-2	1	4043111
ss_12402	1	16.19	HB-01-2	1	4047466
ss_12519	1	16.25	HB-01-2	1	4062238
ss_13689	1	17.24	HB-01-3	1	4308915
ss_16897	1	18.1	HB-01-3	1	4524835
ss_16101	1	19.35	HB-01-3	1	4837621
ss_15977	1	19.53	HB-01-3	1	4881766
ss_15539	1	20	HB-01-3	1	4998752
ss_15268	1	20.36	HB-01-3	1	5090296
ss_14813	1	20.99	HB-01-3	1	5248199
ss_14438	1	21.68	HB-01-3	1	5418830
Pp20Cl	1	21.94	HB-01-3	1	5483781
ss_435668	1	22.38	HB-01-3	1	5595695
ss_435720	1	22.43	HB-01-3	1	5607744
ss_436092	1	23.36	HB-01-3	1	5840862
ss_17419	1	24	HB-01-3	1	6000280
ss_17833	1	25.01	HB-01-3	1	6252790
ss_18074	1	25.34	HB-01-3	1	6334696
ss_18927	1	26.84	HB-01-3	1	6709282
ss_19393	1	27.44	HB-01-3	1	6861098
ss_19514	1	27.49	HB-01-3	1	6872054
ss_19818	1	27.81	HB-01-3	1	6951668
ss_22603	1	31.8	HB-01-4	1	7949418
ss_23251	1	32.92	HB-01-4	1	8229667
ss_23357	1	33.01	HB-01-4	1	8251862
ss_23453	1	33.18	HB-01-4	1	8293842
ss_23476	1	33.2	HB-01-4	1	8299133
ss_23572	1	33.34	HB-01-4	1	8333988
ss_24260	1	35.23	HB-01-5	1	8806675
ss_24318	1	35.48	HB-01-5	1	8869657
ss_24481	1	35.74	HB-01-5	1	8934939
ss_24703	1	35.93	HB-01-5	1	8983056
ss_24812	1	36.01	HB-01-5	1	9003392
ss_24980	1	36.18	HB-01-5	1	9043794
ss_25435	1	37.08	HB-01-5	1	9270728
ss_25530	1	37.25	HB-01-5	1	9313048
ss_26053	1	37.9	HB-01-5	1	9476056
ss_26500	1	38.83	HB-01-5	1	9708199
ss_26796	1	39.37	HB-01-5	1	9842227
ss_26876	1	39.44	HB-01-5	1	9860838
ss_27852	1	41.32	HB-01-5	1	10329034
ss_28066	1	41.51	HB-01-5	1	10377404
ss_28112	1	41.55	HB-01-5	1	10388329
ss_28130	1	41.6	HB-01-5	1	10399077
ss_28275	1	42.06	HB-01-5	1	10515971
ss_28294	1	42.08	HB-01-5	1	10521046
ss_28465	1	42.5	HB-01-5	1	10625804
ss_29009	1	44.35	HB-01-5	1	11087699
ss_29904	1	46.29	HB-01-5	1	11571929
ss_29920	1	46.32	HB-01-5	1	11579018
ss_30043	1	46.61	HB-01-5	1	11652991
ss_30092	1	46.79	HB-01-5	1	11696757
ss_30620	1	47.78	HB-01-5	1	11944696
Pp9Cl	1	48.15	HB-01-5	1	12037320
ss_31001	1	48.38	HB-01-5	1	12095424
ss_31072	1	48.42	HB-01-5	1	12105194
ss_31108	1	48.44	HB-01-5	1	12111150
ss_31469	1	48.63	HB-01-5	1	12156747
ss_31646	1	48.75	HB-01-5	1	12187249
ss_31721	1	48.78	HB-01-5	1	12195634
Pp15Cl	1	48.85	HB-01-5	1	12212915
ss_32535	1	49.04	HB-01-5	1	12259009
ss_32548	1	49.04	HB-01-5	1	12260754
ss_32705	1	49.13	HB-01-5	1	12283035
ss_33253	1	49.37	HB-01-5	1	12342177
ss_34297	1	49.85	HB-01-5	1	12462382
ss_34306	1	49.85	HB-01-5	1	12463210
ss_34709	1	50.09	HB-01-5	1	12522351
ss_34964	1	50.16	HB-01-5	1	12540802
ss_34985	1	50.17	HB-01-5	1	12542607
ss_35020	1	50.19	HB-01-5	1	12546354
ss_35067	1	50.19	HB-01-5	1	12548547
ss_35442	1	50.42	HB-01-5	1	12604264
ss_35586	1	50.5	HB-01-5	1	12624018
ss_35681	1	50.56	HB-01-5	1	12639875
ss_36109	1	50.79	HB-01-5	1	12697843
ss_36555	1	50.96	HB-01-5	1	12739844
ss_36595	1	50.97	HB-01-5	1	12741848
ss_36653	1	50.99	HB-01-5	1	12746338
ss_36663	1	50.99	HB-01-5	1	12747180
ss_36893	1	51.09	HB-01-5	1	12772570
ss_36898	1	51.09	HB-01-5	1	12772973
ss_36903	1	51.09	HB-01-5	1	12773117
ss_36910	1	51.1	HB-01-5	1	12773896
ss_36973	1	51.19	HB-01-5	1	12796276
ss_37531	1	51.94	HB-01-5	1	12986035
ss_37651	1	52.16	HB-01-5	1	13039894
ss_37664	1	52.17	HB-01-5	1	13042093
ss_37843	1	52.36	HB-01-5	1	13089667
ss_37907	1	52.4	HB-01-5	1	13099606
ss_38020	1	52.46	HB-01-5	1	13114877
ss_38273	1	52.54	HB-01-5	1	13134250
ss_38386	1	52.56	HB-01-5	1	13139965
ss_38403	1	52.56	HB-01-5	1	13140767
ss_38730	1	52.78	HB-01-5	1	13194171
ss_38736	1	52.78	HB-01-5	1	13194686
ss_38748	1	52.78	HB-01-5	1	13195557
ss_38752	1	52.79	HB-01-5	1	13196672
ss_38953	1	52.86	HB-01-5	1	13215987
ss_38958	1	52.86	HB-01-5	1	13216159
ss_38971	1	52.87	HB-01-5	1	13217563
ss_38993	1	52.88	HB-01-6	1	13218759
ss_39104	1	52.98	HB-01-6	1	13245758
ss_39717	1	53.47	HB-01-6	1	13367604
ss_40030	1	53.64	HB-01-6	1	13410436
ss_40295	1	53.84	HB-01-6	1	13459887
ss_40342	1	53.99	HB-01-6	1	13496531
ss_40406	1	54.11	HB-01-6	1	13527092
ss_918311	1	54.4	HB-01-6	1	13600477
ss_919869	1	55.21	HB-01-6	1	13801919
ss_40766	1	56.54	HB-01-6	1	14135941
ss_44068	1	60.14	HB-01-7	1	15035403
ss_46594	1	63.61	HB-01-7	1	15902936
ss_46754	1	63.82	HB-01-8	1	15954607
ss_46773	1	63.82	HB-01-9	1	15955575
ss_46788	1	63.82	HB-01-9	1	15955789
ss_47540	1	64.14	HB-01-9	1	16033911
ss_47595	1	64.2	HB-01-9	1	16049459
ss_47604	1	64.2	HB-01-9	1	16051074
ss_48586	1	64.83	HB-01-9	1	16208688
ss_53531	1	66.9	HB-01-9	1	16724584
snp_1_15750387	1	66.9	HB-01-9	1	16724688
ss_54631	1	67.28	HB-01-9	1	16818822
ss_54637	1	67.28	HB-01-9	1	16819054
ss_55903	1	67.46	HB-01-9	1	16864858
ss_55908	1	67.46	HB-01-9	1	16865293
ss_55918	1	67.46	HB-01-9	1	16865873
ss_55923	1	67.46	HB-01-9	1	16865968
ss_56020	1	67.49	HB-01-9	1	16872251
ss_56163	1	67.53	HB-01-9	1	16881328
ss_56198	1	67.53	HB-01-9	1	16883300
ss_56436	1	67.72	HB-01-9	1	16930541
ss_57051	1	68.64	HB-01-9	1	17160475
ss_57241	1	68.71	HB-01-9	1	17176561
ss_57544	1	69.45	HB-01-9	1	17363365
ss_57793	1	69.6	HB-01-9	1	17400346
ss_58626	1	70.16	HB-01-9	1	17538855
ss_60299	1	72.6	HB-01-9	1	18149172
ss_60323	1	72.6	HB-01-9	1	18150079
ss_63603	1	78.14	HB-01-9	1	19534781
ss_63638	1	78.18	HB-01-9	1	19545904
ss_63746	1	78.29	HB-01-9	1	19572604
ss_63776	1	78.31	HB-01-9	1	19577554
ss_65286	1	79.54	HB-01-9	1	19885574
ss_65694	1	80.21	HB-01-9	1	20053342
ss_66456	1	80.48	HB-01-9	1	20118826
ss_66839	1	80.63	HB-01-9	1	20156342
ss_66864	1	80.64	HB-01-9	1	20159845
ss_67137	1	80.88	HB-01-9	1	20219128
ss_67265	1	80.89	HB-01-9	1	20223302
ss_67270	1	80.89	HB-01-9	1	20223483
ss_67620	1	81.15	HB-01-9	1	20287777
ss_78367	1	92.32	HB-01-10	1	23079765
ss_78954	1	93.22	HB-01-10	1	23305178
ss_79455	1	94.12	HB-01-10	1	23529157
ss_79719	1	94.53	HB-01-10	1	23633569
ss_79809	1	94.81	HB-01-10	1	23701878
ss_81682	1	97.31	HB-01-10	1	24326549
ss_84324	1	101.93	HB-01-10	1	25482112
ss_84580	1	102.17	HB-01-10	1	25541717
ss_86483	1	105.78	HB-01-10	1	26444910
ss_86925	1	106.48	HB-01-10	1	26618897
ss_86968	1	106.56	HB-01-10	1	26640558
ss_87433	1	107.13	HB-01-10	1	26783135
ss_87572	1	107.31	HB-01-10	1	26826305
ss_87577	1	107.31	HB-01-10	1	26826779
ss_87659	1	107.38	HB-01-10	1	26844366
ss_87668	1	107.38	HB-01-10	1	26844762
ss_87674	1	107.38	HB-01-10	1	26845072
ss_87680	1	107.38	HB-01-10	1	26845167
ss_87685	1	107.38	HB-01-10	1	26845346
ss_87689	1	107.38	HB-01-10	1	26845540
ss_87695	1	107.38	HB-01-10	1	26845894
ss_88028	1	107.57	HB-01-10	1	26891721
ss_88046	1	107.59	HB-01-10	1	26896332
ss_88751	1	108.23	HB-01-10	1	27057490
ss_89105	1	108.78	HB-01-10	1	27194372
ss_89193	1	108.98	HB-01-10	1	27244316
ss_89532	1	109.24	HB-01-10	1	27308913
ss_89808	1	109.49	HB-01-10	1	27372935
ss_90213	1	109.82	HB-01-10	1	27454128
ss_91050	1	111.08	HB-01-10	1	27770607
ss_91252	1	111.36	HB-01-10	1	27839074
ss_92138	1	112.5	HB-01-10	1	28125395
Pp7Cl	1	112.74	HB-01-10	1	28184376
ss_92681	1	113.33	HB-01-10	1	28333574
snp_1_27368782	1	113.37	HB-01-10	1	28343393
ss_93479	1	114.39	HB-01-10	1	28598649
ss_93589	1	114.51	HB-01-10	1	28626343
ss_93768	1	114.76	HB-01-10	1	28690524
ss_94887	1	116.47	HB-01-11	1	29116355
ss_95095	1	116.99	HB-01-11	1	29248221
ss_95375	1	117.28	HB-01-11	1	29319919
ss_95389	1	117.28	HB-01-11	1	29321009
ss_95412	1	117.3	HB-01-11	1	29324635
ss_95417	1	117.3	HB-01-11	1	29325021
ss_95421	1	117.3	HB-01-11	1	29325144
ss_95426	1	117.3	HB-01-11	1	29325494
ss_95715	1	117.58	HB-01-11	1	29395166
ss_96046	1	118.03	HB-01-12	1	29508091
ss_96088	1	118.06	HB-01-12	1	29514558
ss_96144	1	118.08	HB-01-12	1	29521244
ss_96172	1	118.1	HB-01-12	1	29525628
ss_96232	1	118.23	HB-01-12	1	29557834
ss_96539	1	118.54	HB-01-12	1	29636040
ss_96544	1	118.55	HB-01-12	1	29637780
ss_96555	1	118.61	HB-01-12	1	29651327
ss_97128	1	119.49	HB-01-12	1	29873217
ss_97245	1	119.99	HB-01-12	1	29997078
ss_97257	1	119.99	HB-01-12	1	29998225
ss_97351	1	120.23	HB-01-12	1	30058294
ss_97637	1	121.05	HB-01-12	1	30263221
ss_97747	1	121.15	HB-01-12	1	30288603
ss_97802	1	121.26	HB-01-12	1	30314738
ss_97931	1	121.51	HB-01-12	1	30377401
ss_98042	1	121.71	HB-01-12	1	30427190
ss_98170	1	121.96	HB-01-12	1	30490945
ss_98340	1	122.28	HB-01-12	1	30569343
ss_98623	1	122.58	HB-01-12	1	30644296
ss_98960	1	123.16	HB-01-12	1	30788988
ss_99110	1	123.46	HB-01-12	1	30864365
ss_99943	1	125.08	HB-01-12	1	31269248
ss_100353	1	126.3	HB-01-12	1	31575640
ss_101065	1	128.55	HB-01-12	1	32136433
ss_101106	1	128.72	HB-01-12	1	32179338
ss_101331	1	129.32	HB-01-12	1	32331125
ss_101451	1	129.7	HB-01-12	1	32425512
ss_101467	1	129.73	HB-01-12	1	32433702
ss_101476	1	129.78	HB-01-12	1	32444016
ss_101507	1	129.83	HB-01-12	1	32457421
ss_101538	1	129.92	HB-01-12	1	32479670
ss_101751	1	130.07	HB-01-12	1	32516332
ss_101845	1	130.54	HB-01-12	1	32636134
ss_102335	1	131.37	HB-01-12	1	32843748
ss_102464	1	131.55	HB-01-12	1	32887700
ss_102577	1	131.83	HB-01-12	1	32957010
ss_102807	1	132.17	HB-01-12	1	33042500
ss_102819	1	132.19	HB-01-12	1	33048038
ss_103381	1	134.04	HB-01-13	1	33510762
ss_103422	1	134.13	HB-01-13	1	33531389
ss_103507	1	134.43	HB-01-13	1	33608365
ss_103712	1	134.83	HB-01-13	1	33707632
ss_103771	1	134.98	HB-01-13	1	33744976
ss_103900	1	135.12	HB-01-13	1	33780559
ss_103917	1	135.18	HB-01-13	1	33794212
ss_103965	1	135.39	HB-01-13	1	33848509
ss_104030	1	135.58	HB-01-13	1	33894567
ss_104108	1	135.73	HB-01-13	1	33933159
ss_104167	1	135.94	HB-01-13	1	33984643
ss_104180	1	135.96	HB-01-13	1	33989703
ss_104324	1	136.32	HB-01-13	1	34079472
ss_104332	1	136.32	HB-01-13	1	34080812
ss_104455	1	136.49	HB-01-13	1	34122904
ss_104466	1	136.51	HB-01-13	1	34128181
ss_104812	1	137.3	HB-01-13	1	34324185
ss_104819	1	137.3	HB-01-13	1	34325189
ss_104857	1	137.39	HB-01-13	1	34348489
ss_104890	1	137.62	HB-01-13	1	34404100
ss_105106	1	137.84	HB-01-13	1	34459569
ss_105122	1	137.85	HB-01-13	1	34463626
ss_105206	1	137.93	HB-01-13	1	34481973
ss_105536	1	138.44	HB-01-13	1	34610781
ss_105878	1	138.95	HB-01-13	1	34737844
ss_105890	1	138.98	HB-01-13	1	34744559
ss_106000	1	139.32	HB-01-13	1	34830062
ss_106146	1	139.51	HB-01-13	1	34877986
ss_106177	1	139.53	HB-01-13	1	34882909
ss_106673	1	140.36	HB-01-13	1	35090296
ss_106756	1	140.4	HB-01-13	1	35100462
ss_106841	1	140.5	HB-01-13	1	35124612
ss_107029	1	140.75	HB-01-13	1	35186885
ss_107581	1	142.05	HB-01-13	1	35511337
ss_107619	1	142.12	HB-01-13	1	35529762
ss_107745	1	142.31	HB-01-13	1	35577822
ss_108053	1	142.7	HB-01-14	1	35673916
ss_108171	1	142.95	HB-01-14	1	35737938
ss_108299	1	143.14	HB-01-14	1	35785216
ss_108317	1	143.16	HB-01-14	1	35790143
ss_108532	1	143.42	HB-01-14	1	35854290
ss_109276	1	144.81	HB-01-14	1	36201800
ss_109283	1	144.82	HB-01-14	1	36204651
ss_109287	1	144.82	HB-01-14	1	36205411
ss_109353	1	144.97	HB-01-14	1	36241956
ss_109406	1	144.98	HB-01-14	1	36245941
ss_109922	1	145.69	HB-01-14	1	36421647
ss_110041	1	145.93	HB-01-15	1	36482331
ss_110634	1	146.59	HB-01-15	1	36646945
ss_110638	1	146.59	HB-01-15	1	36647046
ss_110712	1	146.68	HB-01-15	1	36670774
ss_110845	1	146.89	HB-01-15	1	36722447
ss_110863	1	146.91	HB-01-15	1	36728160
ss_110973	1	147.06	HB-01-15	1	36765579
ss_110977	1	147.07	HB-01-15	1	36766943
ss_111017	1	147.09	HB-01-15	1	36771628
ss_111026	1	147.09	HB-01-15	1	36773575
ss_111054	1	147.22	HB-01-15	1	36805333
ss_111259	1	148.16	HB-01-15	1	37040892
ss_111307	1	148.26	HB-01-15	1	37065225
ss_111314	1	148.26	HB-01-15	1	37066136
ss_111329	1	148.29	HB-01-15	1	37071398
ss_111539	1	148.97	HB-01-15	1	37242573
ss_111755	1	149.23	HB-01-15	1	37306897
ss_111858	1	149.49	HB-01-15	1	37373183
ss_111882	1	149.56	HB-01-15	1	37390261
ss_111946	1	149.7	HB-01-15	1	37425560
ss_112042	1	150	HB-01-15	1	37501233
ss_112112	1	150.14	HB-01-15	1	37534135
ss_112351	1	150.69	HB-01-15	1	37672019
ss_112376	1	150.7	HB-01-15	1	37675584
ss_112450	1	150.8	HB-01-15	1	37699129
ss_112531	1	150.84	HB-01-15	1	37709537
ss_112550	1	150.85	HB-01-15	1	37711479
ss_112556	1	150.85	HB-01-15	1	37713108
ss_112690	1	150.93	HB-01-15	1	37732185
ss_112698	1	150.94	HB-01-15	1	37734647
ss_112924	1	151.22	HB-01-15	1	37804784
ss_113033	1	151.35	HB-01-15	1	37837517
ss_113039	1	151.35	HB-01-15	1	37838303
ss_113314	1	151.68	HB-01-15	1	37920831
ss_113348	1	151.75	HB-01-15	1	37937694
ss_113361	1	151.78	HB-01-15	1	37944213
ss_113449	1	152	HB-01-15	1	37999979
ss_113519	1	152.13	HB-01-15	1	38032494
ss_113582	1	152.27	HB-01-15	1	38067987
ss_113607	1	152.33	HB-01-15	1	38082541
ss_113678	1	152.5	HB-01-15	1	38124403
ss_113947	1	152.89	HB-01-15	1	38222294
ss_113971	1	152.92	HB-01-15	1	38230978
ss_114094	1	153.15	HB-01-15	1	38287001
ss_114146	1	153.21	HB-01-15	1	38302464
ss_114192	1	153.23	HB-01-15	1	38306794
ss_114234	1	153.29	HB-01-15	1	38322971
ss_114286	1	153.45	HB-01-15	1	38363273
ss_114495	1	153.59	HB-01-15	1	38398691
ss_114581	1	153.76	HB-01-15	1	38440239
ss_114684	1	153.87	HB-01-15	1	38468451
ss_114741	1	153.94	HB-01-15	1	38484194
ss_114770	1	154.05	HB-01-15	1	38511277
ss_114898	1	154.24	HB-01-15	1	38560322
ss_115151	1	154.88	HB-01-15	1	38719128
ss_115560	1	155.59	HB-01-16	1	38898358
ss_115726	1	155.87	HB-01-16	1	38966259
ss_115957	1	156.35	HB-01-16	1	39087086
ss_115971	1	156.35	HB-01-16	1	39087503
ss_115975	1	156.35	HB-01-16	1	39087697
ss_117999	1	160.12	HB-01-16	1	40030680
snp_1_39059187	1	160.13	HB-01-16	1	40032555
ss_118058	1	160.14	HB-01-16	1	40036034
ss_118212	1	160.34	HB-01-16	1	40085751
ss_118371	1	160.72	HB-01-16	1	40178780
ss_118639	1	161.13	HB-01-16	1	40283671
ss_118784	1	161.41	HB-01-16	1	40352725
ss_119391	1	162.48	HB-01-16	1	40620294
ss_120003	1	163.96	HB-01-16	1	40990021
ss_120057	1	164.11	HB-01-17	1	41027825
ss_120784	1	165.65	HB-01-17	1	41413142
ss_120926	1	166	HB-01-17	1	41498792
ss_121073	1	166.06	HB-01-17	1	41513908
ss_121212	1	166.34	HB-01-17	1	41585471
ss_121401	1	166.6	HB-01-17	1	41649424
ss_121413	1	166.61	HB-01-17	1	41652745
ss_121659	1	166.84	HB-01-17	1	41709139
ss_121740	1	166.94	HB-01-17	1	41735317
ss_121817	1	167.17	HB-01-17	1	41792820
ss_121865	1	167.27	HB-01-17	1	41818269
ss_122047	1	167.92	HB-01-17	1	41980790
ss_123023	1	171.02	HB-01-18	1	42754924
ss_123089	1	171.18	HB-01-18	1	42795711
ss_123180	1	171.61	HB-01-18	1	42902626
ss_136096	1	171.88	HB-01-18	1	42968916
ss_136005	1	172.05	HB-01-18	1	43013277
snp_1_46757382	1	172.23	HB-01-18	1	43058300
ss_135737	1	172.44	HB-01-18	1	43109980
ss_135241	1	173.09	HB-01-18	1	43271317
ss_135229	1	173.09	HB-01-18	1	43271586
ss_135224	1	173.09	HB-01-18	1	43271711
ss_135202	1	173.09	HB-01-18	1	43272556
ss_135137	1	173.35	HB-01-18	1	43337658
ss_135006	1	173.69	HB-01-18	1	43421329
ss_134923	1	173.96	HB-01-18	1	43491158
ss_134854	1	174.06	HB-01-18	1	43515708
ss_134730	1	174.31	HB-01-18	1	43578596
ss_134631	1	174.71	HB-01-18	1	43678270
ss_134518	1	174.97	HB-01-18	1	43743451
ss_134484	1	175.12	HB-01-18	1	43779641
ss_133606	1	176.28	HB-01-18	1	44069867
ss_133183	1	177.14	HB-01-18	1	44284671
ss_133115	1	177.28	HB-01-18	1	44320716
ss_132974	1	177.38	HB-01-18	1	44346062
ss_132901	1	177.4	HB-01-18	1	44350825
ss_132888	1	177.41	HB-01-18	1	44351342
ss_132883	1	177.41	HB-01-18	1	44351415
ss_132855	1	177.41	HB-01-18	1	44352561
ss_132843	1	177.41	HB-01-18	1	44352748
ss_132155	1	179.52	HB-01-18	1	44879796
ss_132047	1	179.62	HB-01-19	1	44904968
ss_131988	1	179.65	HB-01-19	1	44913729
ss_131801	1	180.02	HB-01-19	1	45004037
ss_131746	1	180.04	HB-01-19	1	45008832
ss_131740	1	180.04	HB-01-19	1	45009054
ss_131644	1	180.08	HB-01-19	1	45019530
ss_131589	1	180.09	HB-01-19	1	45021914
ss_131571	1	180.09	HB-01-19	1	45022200
ss_131557	1	180.09	HB-01-19	1	45022954
ss_131324	1	180.21	HB-01-19	1	45053469
ss_131284	1	180.23	HB-01-19	1	45057152
ss_131130	1	180.33	HB-01-19	1	45083225
ss_131037	1	180.37	HB-01-19	1	45092724
ss_130925	1	180.5	HB-01-19	1	45125156
ss_130764	1	180.58	HB-01-19	1	45145386
ss_130493	1	180.95	HB-01-19	1	45237616
ss_130229	1	181.4	HB-01-19	1	45350266
ss_129512	1	181.79	HB-01-19	1	45448596
ss_129422	1	181.84	HB-01-19	1	45459468
ss_128925	1	182.11	HB-01-19	1	45526898
ss_128625	1	182.32	HB-01-19	1	45581205
ss_128603	1	182.34	HB-01-19	1	45586061
ss_128189	1	183.01	HB-01-19	1	45753343
ss_128148	1	183.06	HB-01-19	1	45764232
ss_127836	1	183.28	HB-01-19	1	45821173
ss_127673	1	183.37	HB-01-19	1	45841357
ss_127323	1	183.6	HB-01-19	1	45900381
ss_127181	1	184.05	HB-01-19	1	46012310
ss_126857	1	184.5	HB-01-19	1	46125525
ss_126668	1	184.9	HB-01-19	1	46225560
ss_126158	1	185.72	HB-01-19	1	46430951
ss_126124	1	185.74	HB-01-19	1	46434126
ss_125219	1	187.94	HB-01-19	1	46984218
ss_125029	1	188.3	HB-01-19	1	47074731
ss_124778	1	188.75	HB-01-19	1	47187541
ss_124689	1	188.79	HB-01-19	1	47196747
ss_124639	1	188.8	HB-01-19	1	47200674
ss_124466	1	188.89	HB-01-19	1	47222386
ss_124160	1	189.69	HB-01-20	1	47422241
ss_123834	1	189.88	HB-01-20	1	47470681
ss_123766	1	189.96	HB-01-20	1	47489467
ss_123719	1	190.13	HB-01-20	1	47532400
ss_123671	1	190.2	HB-01-20	1	47550728
ss_238423	2	0	HB-02-1	2	201667
ss_238375	2	0.91	HB-02-1	2	227114
ss_238135	2	0.97	HB-02-1	2	241474
ss_238108	2	0.98	HB-02-1	2	244002
ss_238101	2	0.98	HB-02-1	2	244399
ss_238077	2	0.99	HB-02-1	2	246414
ss_237930	2	1.02	HB-02-1	2	253759
ss_237902	2	1.03	HB-02-1	2	256365
ss_237679	2	1.2	HB-02-1	2	298785
ss_237339	2	1.51	HB-02-1	2	378366
ss_237273	2	1.59	HB-02-1	2	397976
ss_237020	2	1.72	HB-02-1	2	429643
ss_236873	2	1.77	HB-02-1	2	443078
ss_236666	2	1.84	HB-02-1	2	460506
ss_236630	2	1.86	HB-02-1	2	463961
ss_236414	2	1.9	HB-02-1	2	475594
ss_236409	2	1.9	HB-02-1	2	475884
ss_236179	2	1.95	HB-02-1	2	486877
ss_236039	2	1.98	HB-02-1	2	495441
ss_235684	2	2.32	HB-02-1	2	580587
ss_235284	2	2.73	HB-02-1	2	682093
ss_235188	2	2.8	HB-02-1	2	700091
ss_235112	2	2.87	HB-02-1	2	716532
ss_234465	2	3.15	HB-02-1	2	788109
ss_234414	2	3.19	HB-02-1	2	796774
ss_233804	2	3.59	HB-02-1	2	897200
ss_233375	2	3.72	HB-02-1	2	929698
ss_232903	2	4.24	HB-02-1	2	1060183
ss_230378	2	5.36	HB-02-1	2	1339715
ss_230309	2	5.38	HB-02-1	2	1344910
ss_230290	2	5.39	HB-02-1	2	1346909
ss_230270	2	5.4	HB-02-1	2	1349947
ss_230195	2	5.46	HB-02-1	2	1365678
ss_229259	2	6.07	HB-02-2	2	1517856
ss_229027	2	6.21	HB-02-2	2	1552252
ss_229004	2	6.21	HB-02-2	2	1552838
ss_137253	2	8.83	HB-02-2	2	2207319
ss_137745	2	9.04	HB-02-2	2	2258763
ss_137839	2	9.1	HB-02-2	2	2275555
ss_138722	2	9.58	HB-02-2	2	2394887
ss_138882	2	9.6	HB-02-2	2	2400306
Pp25Cl	2	9.61	HB-02-2	2	2401721
ss_139036	2	9.63	HB-02-2	2	2407957
ss_139270	2	9.75	HB-02-2	2	2438078
ss_139433	2	9.8	HB-02-2	2	2449019
ss_139468	2	9.81	HB-02-2	2	2452185
ss_139612	2	9.84	HB-02-2	2	2459158
ss_139783	2	9.87	HB-02-2	2	2467918
ss_140089	2	9.91	HB-02-2	2	2478637
ss_140097	2	9.92	HB-02-2	2	2479028
ss_140105	2	9.92	HB-02-2	2	2479212
ss_140352	2	9.95	HB-02-2	2	2487397
ss_140371	2	9.96	HB-02-2	2	2491139
ss_140441	2	9.98	HB-02-2	2	2494820
ss_141624	2	10.51	HB-02-2	2	2627431
ss_141858	2	10.63	HB-02-2	2	2657912
ss_142214	2	10.75	HB-02-2	2	2687246
ss_142231	2	10.75	HB-02-2	2	2688685
ss_142473	2	10.83	HB-02-2	2	2708050
ss_142530	2	10.86	HB-02-2	2	2715748
ss_142599	2	10.89	HB-02-2	2	2722993
ss_143002	2	11.03	HB-02-2	2	2758026
ss_143150	2	11.08	HB-02-2	2	2769853
ss_143246	2	11.1	HB-02-2	2	2775897
ss_143260	2	11.11	HB-02-2	2	2776511
ss_143346	2	11.12	HB-02-2	2	2780221
ss_143360	2	11.13	HB-02-2	2	2781336
ss_143917	2	11.22	HB-02-2	2	2803873
ss_144833	2	11.42	HB-02-2	2	2855201
ss_144878	2	11.45	HB-02-2	2	2862318
ss_144902	2	11.46	HB-02-2	2	2863865
ss_144913	2	11.46	HB-02-2	2	2864771
ss_144919	2	11.46	HB-02-2	2	2865217
ss_144961	2	11.47	HB-02-2	2	2868304
ss_145303	2	11.54	HB-02-2	2	2885559
ss_145447	2	11.58	HB-02-2	2	2895768
ss_145505	2	11.61	HB-02-2	2	2903590
ss_145514	2	11.63	HB-02-2	2	2907127
ss_145601	2	11.65	HB-02-2	2	2912275
ss_145717	2	11.68	HB-02-2	2	2920993
ss_146220	2	11.74	HB-02-2	2	2936109
ss_146706	2	11.87	HB-02-2	2	2967450
ss_146765	2	11.88	HB-02-2	2	2969445
ss_148760	2	12.44	HB-02-2	2	3109681
ss_148770	2	12.44	HB-02-2	2	3110417
ss_148777	2	12.44	HB-02-2	2	3110884
ss_149668	2	12.74	HB-02-2	2	3185530
ss_149868	2	12.82	HB-02-2	2	3205510
ss_149957	2	12.85	HB-02-2	2	3213504
ss_150673	2	13.11	HB-02-2	2	3277607
ss_150678	2	13.11	HB-02-2	2	3277794
ss_150857	2	13.19	HB-02-2	2	3298665
ss_150874	2	13.2	HB-02-2	2	3299064
ss_151067	2	13.24	HB-02-2	2	3310858
ss_151613	2	13.56	HB-02-2	2	3389258
ss_152082	2	13.78	HB-02-2	2	3445500
ss_152111	2	13.79	HB-02-2	2	3448029
ss_152301	2	13.84	HB-02-2	2	3461234
ss_152320	2	13.85	HB-02-2	2	3462775
ss_152325	2	13.85	HB-02-2	2	3463376
ss_152330	2	13.85	HB-02-2	2	3463605
ss_152651	2	13.98	HB-02-2	2	3494948
ss_152660	2	13.98	HB-02-2	2	3495140
ss_152809	2	14.01	HB-02-2	2	3501593
ss_152969	2	14.03	HB-02-2	2	3507122
ss_152976	2	14.03	HB-02-2	2	3507281
ss_153346	2	14.1	HB-02-2	2	3524590
ss_153388	2	14.11	HB-02-2	2	3527513
ss_153443	2	14.12	HB-02-2	2	3530395
ss_153548	2	14.17	HB-02-2	2	3541528
ss_153556	2	14.17	HB-02-2	2	3542674
ss_153560	2	14.17	HB-02-2	2	3542773
ss_153679	2	14.2	HB-02-2	2	3549818
ss_153686	2	14.2	HB-02-2	2	3550557
ss_153773	2	14.24	HB-02-2	2	3559366
ss_153785	2	14.24	HB-02-2	2	3560862
ss_154038	2	14.3	HB-02-2	2	3573856
ss_154354	2	14.53	HB-02-2	2	3633443
ss_154600	2	14.57	HB-02-2	2	3643728
ss_155407	2	14.7	HB-02-2	2	3675060
ss_155433	2	14.7	HB-02-2	2	3675767
ss_155461	2	14.71	HB-02-2	2	3676558
ss_155673	2	14.78	HB-02-2	2	3693801
ss_155680	2	14.78	HB-02-2	2	3695502
ss_155982	2	14.86	HB-02-2	2	3716056
ss_156002	2	14.87	HB-02-2	2	3718034
ss_156070	2	14.9	HB-02-2	2	3725516
ss_156095	2	14.91	HB-02-2	2	3727492
ss_156313	2	15.02	HB-02-2	2	3754468
ss_156774	2	15.16	HB-02-2	2	3789203
ss_157034	2	15.21	HB-02-2	2	3801537
ss_157433	2	15.36	HB-02-2	2	3840440
ss_157529	2	15.44	HB-02-2	2	3860770
ss_157556	2	15.46	HB-02-2	2	3865662
ss_157644	2	15.52	HB-02-2	2	3880140
ss_157737	2	15.57	HB-02-2	2	3891971
ss_159268	2	16.04	HB-02-2	2	4010913
ss_159789	2	16.28	HB-02-2	2	4068923
ss_159811	2	16.28	HB-02-2	2	4070791
ss_159829	2	16.29	HB-02-2	2	4071331
ss_159849	2	16.29	HB-02-2	2	4071669
ss_159858	2	16.29	HB-02-2	2	4071905
ss_160222	2	16.48	HB-02-2	2	4119043
ss_160343	2	16.52	HB-02-2	2	4130313
ss_160938	2	16.69	HB-02-2	2	4172141
ss_161939	2	16.9	HB-02-2	2	4224893
ss_163222	2	17.26	HB-02-2	2	4314052
ss_163292	2	17.27	HB-02-2	2	4316476
ss_163339	2	17.27	HB-02-2	2	4318175
ss_163542	2	17.37	HB-02-2	2	4343366
ss_163588	2	17.39	HB-02-2	2	4347958
ss_163716	2	17.42	HB-02-2	2	4354000
ss_163725	2	17.42	HB-02-2	2	4354493
ss_164367	2	17.68	HB-02-2	2	4419209
ss_164844	2	17.87	HB-02-2	2	4467301
ss_165322	2	18.03	HB-02-2	2	4506646
ss_165352	2	18.03	HB-02-2	2	4508312
ss_165503	2	18.1	HB-02-2	2	4524343
ss_165885	2	18.22	HB-02-2	2	4554518
ss_166043	2	18.28	HB-02-2	2	4569237
ss_166330	2	18.41	HB-02-2	2	4602439
ss_166779	2	18.56	HB-02-2	2	4639854
ss_166896	2	18.59	HB-02-2	2	4647354
ss_166901	2	18.59	HB-02-2	2	4648349
ss_167438	2	18.78	HB-02-2	2	4694064
ss_167466	2	18.78	HB-02-2	2	4695267
ss_167473	2	18.78	HB-02-2	2	4695621
ss_167776	2	18.85	HB-02-2	2	4712851
ss_167905	2	18.88	HB-02-2	2	4720630
ss_167929	2	18.89	HB-02-2	2	4721370
ss_167934	2	18.89	HB-02-2	2	4721586
ss_168362	2	19.03	HB-02-2	2	4758542
ss_168371	2	19.04	HB-02-2	2	4759480
ss_168380	2	19.04	HB-02-2	2	4760060
ss_168389	2	19.04	HB-02-2	2	4760755
ss_168406	2	19.05	HB-02-2	2	4761702
ss_168413	2	19.05	HB-02-2	2	4761924
ss_168457	2	19.06	HB-02-2	2	4764072
ss_168462	2	19.06	HB-02-2	2	4764248
ss_169076	2	19.14	HB-02-2	2	4783841
ss_170097	2	19.31	HB-02-2	2	4827711
ss_170129	2	19.32	HB-02-2	2	4829886
ss_170137	2	19.32	HB-02-2	2	4830032
ss_170392	2	19.39	HB-02-2	2	4846304
ss_170968	2	19.51	HB-02-2	2	4877158
ss_171044	2	19.52	HB-02-2	2	4879821
ss_171092	2	19.53	HB-02-2	2	4881548
ss_171112	2	19.53	HB-02-2	2	4883075
ss_171141	2	19.54	HB-02-2	2	4884907
ss_171584	2	19.6	HB-02-2	2	4900714
ss_171909	2	19.65	HB-02-2	2	4913749
ss_171984	2	19.67	HB-02-2	2	4916796
ss_172653	2	19.75	HB-02-2	2	4938668
ss_172993	2	19.9	HB-02-2	2	4974083
ss_173418	2	19.95	HB-02-3	2	4986802
ss_173422	2	19.95	HB-02-3	2	4986854
ss_174747	2	20.15	HB-02-3	2	5038230
ss_174897	2	20.22	HB-02-3	2	5054749
ss_174929	2	20.22	HB-02-3	2	5056209
ss_174941	2	20.23	HB-02-3	2	5056852
ss_174947	2	20.23	HB-02-3	2	5057214
ss_174955	2	20.23	HB-02-3	2	5057520
ss_175265	2	20.31	HB-02-3	2	5077587
ss_175675	2	20.4	HB-02-3	2	5100396
ss_175990	2	20.57	HB-02-3	2	5142545
ss_176218	2	20.7	HB-02-3	2	5175622
ss_176711	2	20.93	HB-02-3	2	5231299
ss_176737	2	20.93	HB-02-3	2	5233735
ss_176750	2	20.94	HB-02-3	2	5235254
ss_176807	2	20.96	HB-02-3	2	5239595
ss_176900	2	21.02	HB-02-3	2	5255775
ss_177649	2	21.24	HB-02-3	2	5309425
ss_177692	2	21.25	HB-02-3	2	5311548
ss_177709	2	21.25	HB-02-3	2	5311974
ss_178504	2	21.49	HB-02-3	2	5373320
ss_179038	2	21.65	HB-02-3	2	5411547
ss_179122	2	21.7	HB-02-3	2	5423981
ss_179356	2	21.79	HB-02-3	2	5447582
ss_179577	2	21.86	HB-02-3	2	5464664
Pp5Cl	2	21.86	HB-02-3	2	5464838
ss_179626	2	21.87	HB-02-3	2	5466732
ss_179640	2	21.87	HB-02-3	2	5467549
ss_179644	2	21.87	HB-02-3	2	5467809
Pp1Cl	2	21.87	HB-02-3	2	5468647
ss_180079	2	21.93	HB-02-3	2	5482444
ss_180355	2	22	HB-02-3	2	5499854
ss_180421	2	22.01	HB-02-3	2	5502534
ss_180426	2	22.01	HB-02-3	2	5502893
ss_180431	2	22.01	HB-02-3	2	5503386
ss_180512	2	22.03	HB-02-3	2	5506291
ss_180628	2	22.05	HB-02-3	2	5513154
ss_180845	2	22.09	HB-02-3	2	5522500
ss_180853	2	22.09	HB-02-3	2	5523028
ss_181266	2	22.17	HB-02-3	2	5542722
ss_181324	2	22.17	HB-02-3	2	5543611
ss_181392	2	22.18	HB-02-3	2	5544807
ss_181402	2	22.18	HB-02-3	2	5544943
ss_181521	2	22.19	HB-02-3	2	5547958
ss_181527	2	22.19	HB-02-3	2	5548028
ss_181795	2	22.23	HB-02-3	2	5557591
ss_181812	2	22.24	HB-02-3	2	5559245
ss_181830	2	22.24	HB-02-3	2	5560721
ss_181880	2	22.26	HB-02-3	2	5564966
ss_182333	2	22.37	HB-02-3	2	5591372
ss_182419	2	22.38	HB-02-3	2	5595245
ss_182561	2	22.4	HB-02-3	2	5600969
ss_182566	2	22.4	HB-02-3	2	5601103
ss_182585	2	22.41	HB-02-3	2	5601791
ss_182590	2	22.41	HB-02-3	2	5601917
ss_182612	2	22.41	HB-02-3	2	5602749
ss_182832	2	22.47	HB-02-3	2	5617210
ss_182838	2	22.47	HB-02-3	2	5617439
ss_182843	2	22.47	HB-02-3	2	5617841
ss_182848	2	22.47	HB-02-3	2	5618206
ss_183126	2	22.57	HB-02-3	2	5641250
ss_183210	2	22.58	HB-02-3	2	5644717
ss_183730	2	22.66	HB-02-3	2	5665194
ss_183737	2	22.66	HB-02-3	2	5665619
ss_183743	2	22.66	HB-02-3	2	5666026
ss_183833	2	22.68	HB-02-3	2	5670087
ss_184157	2	22.8	HB-02-3	2	5700668
ss_184162	2	22.8	HB-02-3	2	5700824
ss_184177	2	22.81	HB-02-3	2	5701939
ss_184182	2	22.81	HB-02-3	2	5702205
ss_184544	2	22.87	HB-02-3	2	5717835
ss_184675	2	22.92	HB-02-3	2	5728896
ss_184725	2	22.93	HB-02-3	2	5731974
ss_184732	2	22.93	HB-02-3	2	5732272
ss_184738	2	22.93	HB-02-3	2	5732765
ss_184750	2	22.94	HB-02-3	2	5733777
ss_185056	2	23.01	HB-02-3	2	5751663
ss_185597	2	23.09	HB-02-3	2	5771590
ss_185608	2	23.09	HB-02-3	2	5772285
ss_185638	2	23.1	HB-02-3	2	5774561
ss_185721	2	23.11	HB-02-3	2	5778677
ss_186785	2	23.44	HB-02-3	2	5860644
ss_186803	2	23.45	HB-02-3	2	5862201
ss_186819	2	23.45	HB-02-3	2	5863596
ss_186899	2	23.47	HB-02-3	2	5868415
ss_186905	2	23.47	HB-02-3	2	5868481
ss_187399	2	23.61	HB-02-3	2	5903294
ss_187486	2	23.73	HB-02-3	2	5931569
ss_187679	2	23.9	HB-02-4	2	5976198
ss_187693	2	23.91	HB-02-4	2	5977416
ss_188199	2	24.06	HB-02-4	2	6014692
ss_188331	2	24.09	HB-02-4	2	6022881
ss_188434	2	24.11	HB-02-4	2	6027299
ss_188472	2	24.12	HB-02-4	2	6029902
ss_188478	2	24.12	HB-02-4	2	6030216
ss_188519	2	24.13	HB-02-4	2	6031712
ss_188524	2	24.13	HB-02-4	2	6031862
ss_188540	2	24.13	HB-02-4	2	6032310
ss_188736	2	24.17	HB-02-4	2	6043326
ss_188920	2	24.23	HB-02-4	2	6056729
ss_189085	2	24.24	HB-02-4	2	6061178
ss_189122	2	24.25	HB-02-4	2	6062332
ss_189129	2	24.25	HB-02-4	2	6062548
ss_189146	2	24.25	HB-02-4	2	6062850
ss_189181	2	24.26	HB-02-4	2	6064442
ss_189962	2	24.42	HB-02-4	2	6104864
ss_191614	2	24.84	HB-02-4	2	6211027
ss_192621	2	25.04	HB-02-4	2	6261247
ss_192643	2	25.05	HB-02-4	2	6261644
ss_193650	2	25.48	HB-02-4	2	6370020
ss_193945	2	25.72	HB-02-4	2	6429077
ss_193969	2	25.72	HB-02-4	2	6430229
ss_194037	2	25.85	HB-02-4	2	6461998
ss_194041	2	25.85	HB-02-4	2	6462267
ss_194054	2	25.85	HB-02-4	2	6462693
ss_194061	2	25.85	HB-02-4	2	6462955
ss_194068	2	25.85	HB-02-4	2	6463201
ss_194080	2	25.85	HB-02-4	2	6463491
ss_194090	2	25.85	HB-02-4	2	6463660
ss_194097	2	25.86	HB-02-4	2	6463793
ss_194110	2	25.86	HB-02-4	2	6464247
ss_194334	2	25.9	HB-02-4	2	6476097
ss_194408	2	25.92	HB-02-4	2	6481039
ss_194416	2	25.93	HB-02-4	2	6481518
ss_194572	2	25.96	HB-02-4	2	6490248
ss_195069	2	26.17	HB-02-4	2	6542937
ss_195134	2	26.18	HB-02-4	2	6545323
ss_195139	2	26.18	HB-02-4	2	6545496
ss_195145	2	26.18	HB-02-4	2	6546105
ss_195150	2	26.19	HB-02-4	2	6546350
ss_195166	2	26.19	HB-02-4	2	6547067
ss_195176	2	26.19	HB-02-4	2	6547244
ss_196803	2	26.55	HB-02-4	2	6636560
ss_196845	2	26.55	HB-02-4	2	6638063
ss_196851	2	26.55	HB-02-4	2	6638133
ss_196879	2	26.56	HB-02-4	2	6639087
ss_196907	2	26.56	HB-02-4	2	6640367
ss_196912	2	26.56	HB-02-4	2	6640623
ss_197184	2	26.6	HB-02-4	2	6649362
ss_197190	2	26.6	HB-02-4	2	6649687
ss_197202	2	26.6	HB-02-4	2	6649942
ss_197214	2	26.6	HB-02-4	2	6650126
ss_197236	2	26.6	HB-02-4	2	6650921
ss_197242	2	26.6	HB-02-4	2	6651014
ss_197246	2	26.6	HB-02-4	2	6651116
ss_197262	2	26.6	HB-02-4	2	6651245
ss_197266	2	26.61	HB-02-4	2	6651292
ss_197361	2	26.62	HB-02-4	2	6654007
ss_197705	2	26.72	HB-02-4	2	6680865
ss_197717	2	26.73	HB-02-5	2	6681686
ss_197725	2	26.73	HB-02-5	2	6681809
ss_2_4947054	2	26.77	HB-02-5	2	6692098
ss_198090	2	26.82	HB-02-5	2	6704441
ss_198315	2	26.91	HB-02-5	2	6727502
ss_198324	2	26.91	HB-02-5	2	6727694
ss_198339	2	26.91	HB-02-5	2	6728294
ss_198659	2	27.01	HB-02-5	2	6751435
ss_198668	2	27.01	HB-02-5	2	6751763
ss_198677	2	27.01	HB-02-5	2	6752232
ss_198691	2	27.01	HB-02-5	2	6753400
ss_198699	2	27.01	HB-02-5	2	6753677
ss_198723	2	27.02	HB-02-5	2	6754600
ss_198937	2	27.06	HB-02-5	2	6764663
ss_199043	2	27.08	HB-02-5	2	6770795
ss_201952	2	27.61	HB-02-5	2	6901447
ss_203091	2	28.3	HB-02-6	2	7075381
ss_204240	2	28.62	HB-02-6	2	7155357
ss_204969	2	28.86	HB-02-6	2	7215749
ss_205001	2	28.87	HB-02-6	2	7217184
ss_205696	2	28.95	HB-02-6	2	7236611
ss_205742	2	28.96	HB-02-6	2	7239737
ss_206197	2	29.31	HB-02-6	2	7327299
ss_206245	2	29.33	HB-02-6	2	7331786
ss_206250	2	29.33	HB-02-6	2	7333335
ss_206477	2	29.72	HB-02-6	2	7428855
ss_206649	2	29.84	HB-02-6	2	7460702
ss_207592	2	30.44	HB-02-6	2	7609681
ss_207600	2	30.44	HB-02-6	2	7610099
ss_207765	2	30.54	HB-02-6	2	7634688
ss_207948	2	30.65	HB-02-6	2	7662160
ss_208462	2	30.82	HB-02-6	2	7704800
ss_208760	2	31.04	HB-02-6	2	7760204
ss_209271	2	31.62	HB-02-6	2	7905751
ss_210222	2	32.23	HB-02-6	2	8058324
ss_214542	2	34.25	HB-02-6	2	8562494
ss_214576	2	34.3	HB-02-6	2	8573843
ss_214594	2	34.3	HB-02-6	2	8575875
ss_215563	2	34.99	HB-02-6	2	8748723
ss_217686	2	35.75	HB-02-6	2	8937623
ss_217696	2	35.75	HB-02-6	2	8938317
ss_217794	2	35.8	HB-02-6	2	8950628
ss_217815	2	35.82	HB-02-6	2	8955153
ss_218596	2	36.13	HB-02-6	2	9031544
ss_218801	2	36.21	HB-02-6	2	9053696
ss_222757	2	38.87	HB-02-6	2	9716810
ss_223473	2	39.26	HB-02-6	2	9814447
ss_223483	2	39.26	HB-02-6	2	9815330
ss_223668	2	39.43	HB-02-6	2	9858560
ss_223676	2	39.44	HB-02-6	2	9859122
snp_4_22274908	2	43.04	HB-02-7	2	10760340
ss_464190	2	43.12	HB-02-7	2	10779546
ss_463805	2	43.54	HB-02-7	2	10884624
ss_463646	2	43.74	HB-02-7	2	10935878
ss_461613	2	45.67	HB-02-7	2	11416853
ss_460591	2	46.21	HB-02-7	2	11551542
ss_459355	2	47.45	HB-02-7	2	11861342
ss_459301	2	47.46	HB-02-7	2	11864049
ss_458918	2	47.55	HB-02-7	2	11888575
ss_458902	2	47.57	HB-02-7	2	11892128
ss_458185	2	48.03	HB-02-7	2	12006742
ss_457956	2	48.19	HB-02-7	2	12048280
ss_457217	2	48.44	HB-02-7	2	12110846
ss_457171	2	48.46	HB-02-7	2	12113818
ss_456943	2	48.52	HB-02-7	2	12129454
ss_456657	2	48.61	HB-02-7	2	12153094
ss_456647	2	48.61	HB-02-7	2	12153354
ss_456642	2	48.61	HB-02-7	2	12153402
ss_456637	2	48.61	HB-02-7	2	12153506
ss_456226	2	48.76	HB-02-7	2	12190022
ss_456188	2	48.77	HB-02-7	2	12191712
ss_455724	2	48.93	HB-02-7	2	12233051
ss_455330	2	49.2	HB-02-7	2	12300852
ss_905196	2	52.72	HB-02-7	2	13180940
ss_906871	2	53.47	HB-02-7	2	13368555
ss_240162	2	53.95	HB-02-7	2	13486292
ss_240333	2	54.15	HB-02-7	2	13538167
ss_240770	2	54.39	HB-02-7	2	13596264
ss_241722	2	54.63	HB-02-7	2	13657480
ss_242118	2	54.87	HB-02-7	2	13717350
ss_244140	2	55.8	HB-02-7	2	13949324
ss_244705	2	56.13	HB-02-7	2	14033067
ss_244951	2	56.36	HB-02-7	2	14090202
ss_245182	2	56.59	HB-02-7	2	14147049
ss_245204	2	56.59	HB-02-7	2	14147600
ss_245214	2	56.59	HB-02-7	2	14148007
ss_245232	2	56.6	HB-02-7	2	14149633
ss_245946	2	57.28	HB-02-7	2	14320631
ss_246838	2	58	HB-02-7	2	14499552
ss_248434	2	59.28	HB-02-7	2	14819294
ss_248528	2	59.39	HB-02-7	2	14847997
ss_249273	2	59.92	HB-02-7	2	14979078
ss_249781	2	60.87	HB-02-7	2	15218516
ss_249804	2	60.89	HB-02-7	2	15223119
ss_249849	2	60.97	HB-02-7	2	15242439
ss_250558	2	61.9	HB-02-7	2	15474980
ss_250658	2	61.94	HB-02-7	2	15484608
ss_250856	2	62.04	HB-02-7	2	15510061
ss_250870	2	62.05	HB-02-7	2	15512862
ss_251253	2	62.54	HB-02-7	2	15636127
ss_251591	2	62.78	HB-02-7	2	15694046
ss_252165	2	62.98	HB-02-7	2	15744138
ss_252287	2	63.14	HB-02-7	2	15784654
ss_252301	2	63.15	HB-02-7	2	15787334
ss_252305	2	63.15	HB-02-7	2	15787443
ss_252310	2	63.15	HB-02-7	2	15787614
ss_252317	2	63.15	HB-02-7	2	15787855
ss_252365	2	63.19	HB-02-7	2	15797761
ss_252569	2	63.29	HB-02-7	2	15822465
ss_252707	2	63.36	HB-02-7	2	15840241
ss_252916	2	63.39	HB-02-7	2	15847774
ss_252937	2	63.4	HB-02-7	2	15848915
ss_252943	2	63.4	HB-02-7	2	15849155
ss_252957	2	63.4	HB-02-7	2	15849694
ss_253034	2	63.46	HB-02-7	2	15866144
ss_253070	2	63.55	HB-02-7	2	15886613
ss_253074	2	63.55	HB-02-7	2	15886843
ss_253223	2	63.6	HB-02-7	2	15899694
ss_253228	2	63.6	HB-02-7	2	15900344
ss_255903	2	65.14	HB-02-7	2	16284778
ss_258340	2	68.16	HB-02-7	2	17040217
ss_258558	2	68.72	HB-02-7	2	17181233
ss_258854	2	68.88	HB-02-7	2	17219077
ss_258978	2	68.94	HB-02-7	2	17234033
ss_258996	2	68.96	HB-02-7	2	17241241
ss_259741	2	69.71	HB-02-7	2	17427335
ss_260053	2	69.87	HB-02-7	2	17467689
ss_260354	2	70.2	HB-02-7	2	17550111
ss_260361	2	70.21	HB-02-7	2	17551347
ss_260373	2	70.21	HB-02-7	2	17552314
ss_260384	2	70.21	HB-02-7	2	17552721
ss_261034	2	70.56	HB-02-7	2	17640835
ss_261135	2	70.62	HB-02-7	2	17654575
ss_261410	2	70.72	HB-02-7	2	17680477
ss_261581	2	70.75	HB-02-7	2	17688481
ss_261588	2	70.76	HB-02-7	2	17689903
ss_261595	2	70.76	HB-02-7	2	17691161
ss_261606	2	70.77	HB-02-7	2	17692613
ss_261611	2	70.78	HB-02-7	2	17693915
ss_261865	2	70.99	HB-02-7	2	17748552
ss_261920	2	71.05	HB-02-7	2	17762876
ss_261985	2	71.09	HB-02-7	2	17771697
ss_262078	2	71.11	HB-02-7	2	17778080
ss_262277	2	71.45	HB-02-7	2	17863248
ss_765601	2	73.37	HB-02-7	2	18341769
ss_765789	2	73.51	HB-02-7	2	18376473
ss_765970	2	73.63	HB-02-8	2	18406286
ss_766339	2	73.87	HB-02-8	2	18466867
ss_766847	2	74.33	HB-02-8	2	18581967
ss_766862	2	74.33	HB-02-8	2	18583170
ss_766870	2	74.33	HB-02-8	2	18583359
ss_766992	2	74.45	HB-02-8	2	18613550
ss_767724	2	74.95	HB-02-8	2	18737677
ss_263042	2	75.84	HB-02-8	2	18958881
ss_263098	2	76	HB-02-8	2	19001210
ss_263828	2	76.93	HB-02-8	2	19233500
ss_264149	2	77.56	HB-02-9	2	19390416
ss_264220	2	77.62	HB-02-9	2	19404885
ss_264293	2	77.69	HB-02-9	2	19423538
ss_264399	2	77.87	HB-02-9	2	19466555
ss_264409	2	77.88	HB-02-9	2	19470301
ss_264590	2	78.11	HB-02-9	2	19527264
ss_265240	2	78.7	HB-02-9	2	19674157
ss_265471	2	78.78	HB-02-9	2	19694229
ss_265517	2	78.79	HB-02-9	2	19698519
ss_265528	2	78.8	HB-02-9	2	19698823
ss_265783	2	78.88	HB-02-9	2	19719152
ss_266017	2	78.94	HB-02-9	2	19735297
ss_266058	2	78.97	HB-02-9	2	19743536
ss_266063	2	78.98	HB-02-9	2	19744284
ss_266305	2	79.11	HB-02-9	2	19776973
ss_266317	2	79.11	HB-02-9	2	19778181
ss_266322	2	79.12	HB-02-9	2	19778958
ss_266359	2	79.14	HB-02-9	2	19785133
ss_266411	2	79.19	HB-02-9	2	19797245
ss_268131	2	80.33	HB-02-10	2	20081282
ss_268182	2	80.38	HB-02-10	2	20094959
ss_268215	2	80.41	HB-02-10	2	20101838
ss_269074	2	82.76	HB-02-10	2	20689203
ss_269093	2	82.77	HB-02-10	2	20693168
ss_269160	2	82.85	HB-02-10	2	20713718
ss_269232	2	83.09	HB-02-10	2	20772666
ss_269327	2	83.21	HB-02-10	2	20801760
ss_269403	2	83.44	HB-02-10	2	20861232
ss_269409	2	83.45	HB-02-10	2	20861823
ss_269416	2	83.45	HB-02-10	2	20862174
ss_269432	2	83.48	HB-02-10	2	20869573
ss_269660	2	83.92	HB-02-10	2	20980884
ss_270116	2	84.43	HB-02-10	2	21107115
ss_270199	2	84.44	HB-02-10	2	21109279
ss_270445	2	84.54	HB-02-10	2	21134084
ss_270459	2	84.54	HB-02-10	2	21134777
ss_272087	2	85.15	HB-02-10	2	21287111
ss_272162	2	85.17	HB-02-10	2	21293473
ss_272372	2	85.26	HB-02-10	2	21315836
ss_272504	2	85.47	HB-02-10	2	21368008
ss_272597	2	85.64	HB-02-10	2	21410479
ss_2_18006017	2	86.33	HB-02-10	2	21582296
ss_273623	2	87.03	HB-02-10	2	21757389
ss_273894	2	87.27	HB-02-10	2	21818397
ss_273993	2	87.42	HB-02-10	2	21854619
ss_274016	2	87.44	HB-02-10	2	21859914
ss_274133	2	87.57	HB-02-10	2	21893084
ss_274142	2	87.57	HB-02-10	2	21893276
ss_274187	2	87.58	HB-02-10	2	21894387
ss_274310	2	87.59	HB-02-10	2	21897299
ss_274331	2	87.59	HB-02-10	2	21898312
ss_274867	2	88.18	HB-02-10	2	22045337
ss_275057	2	88.4	HB-02-10	2	22100585
ss_275189	2	88.78	HB-02-10	2	22195492
ss_275341	2	88.99	HB-02-10	2	22246297
ss_275364	2	89.04	HB-02-10	2	22260069
ss_275481	2	89.13	HB-02-10	2	22283128
ss_275502	2	89.21	HB-02-10	2	22301505
ss_275642	2	89.33	HB-02-10	2	22333667
ss_276426	2	89.86	HB-02-10	2	22465363
ss_276571	2	90.11	HB-02-10	2	22528170
ss_276840	2	90.47	HB-02-10	2	22618261
ss_277102	2	91.38	HB-02-10	2	22844191
ss_277273	2	91.84	HB-02-10	2	22960663
ss_277336	2	92.04	HB-02-10	2	23010596
ss_277343	2	92.05	HB-02-10	2	23012055
ss_277359	2	92.08	HB-02-10	2	23020462
ss_277378	2	92.09	HB-02-10	2	23023244
ss_277471	2	92.2	HB-02-10	2	23050601
ss_277616	2	92.66	HB-02-10	2	23165331
ss_278061	2	93.81	HB-02-11	2	23453432
ss_281266	2	99.38	HB-02-11	2	24845912
ss_282671	2	102.29	HB-02-11	2	25571682
ss_286335	2	112.22	HB-02-11	2	28055346
ss_286418	2	112.75	HB-02-11	2	28186294
ss_287581	2	115.15	HB-02-11	2	28786623
ss_287629	2	115.23	HB-02-12	2	28808464
ss_287842	2	115.45	HB-02-12	2	28863393
ss_287846	2	115.46	HB-02-12	2	28864396
ss_287875	2	115.54	HB-02-12	2	28885199
ss_287919	2	115.68	HB-02-12	2	28921027
ss_288000	2	115.86	HB-02-12	2	28966007
ss_288054	2	115.99	HB-02-12	2	28997843
ss_288098	2	116.01	HB-02-12	2	29001997
ss_288187	2	116.13	HB-02-12	2	29032418
ss_288267	2	116.35	HB-02-12	2	29088081
ss_288668	2	116.97	HB-02-12	2	29241773
ss_288752	2	117.13	HB-02-12	2	29282888
ss_288845	2	117.51	HB-02-12	2	29376788
ss_288893	2	117.58	HB-02-12	2	29396183
ss_288975	2	117.85	HB-02-12	2	29462315
ss_289364	2	119.01	HB-02-12	2	29752357
ss_289486	2	119.3	HB-02-12	2	29824510
ss_289567	2	119.42	HB-02-12	2	29853834
ss_289644	2	119.52	HB-02-12	2	29880522
ss_290175	2	120.71	HB-02-12	2	30177191
ss_290243	2	120.85	HB-02-12	2	30212930
ss_290277	2	120.95	HB-02-12	2	30238542
snp_2_26731591	2	121.32	HB-02-12	2	30329738
ss_897342	3	0	HB-03-1	3	63954
ss_898654	3	2.97	HB-03-1	3	742389
ss_291021	3	3.7	HB-03-2	3	924446
ss_291055	3	3.72	HB-03-2	3	929735
ss_3_118265	3	3.92	HB-03-2	3	980103
ss_3_130507	3	3.97	HB-03-2	3	992345
ss_3_146105	3	4.03	HB-03-2	3	1007943
ss_291248	3	4.17	HB-03-2	3	1041872
ss_291987	3	5.04	HB-03-2	3	1260092
ss_292008	3	5.06	HB-03-2	3	1265195
ss_292179	3	5.16	HB-03-2	3	1290796
ss_292185	3	5.17	HB-03-2	3	1291496
ss_292215	3	5.19	HB-03-2	3	1297579
ss_292238	3	5.21	HB-03-2	3	1302228
ss_292307	3	5.27	HB-03-2	3	1316668
ss_292384	3	5.44	HB-03-3	3	1360669
ss_292965	3	6.7	HB-03-3	3	1674537
ss_293254	3	7.3	HB-03-3	3	1823794
ss_293290	3	7.31	HB-03-3	3	1827175
ss_293318	3	7.35	HB-03-3	3	1838599
ss_293522	3	7.76	HB-03-4	3	1939056
ss_293909	3	8.2	HB-03-4	3	2050064
ss_293925	3	8.22	HB-03-4	3	2054358
ss_294410	3	8.85	HB-03-4	3	2213320
ss_294513	3	8.98	HB-03-4	3	2246149
ss_294533	3	9.01	HB-03-4	3	2252377
ss_294651	3	9.05	HB-03-4	3	2263737
ss_294747	3	9.16	HB-03-4	3	2290410
ss_295433	3	11.36	HB-03-4	3	2839269
ss_295440	3	11.36	HB-03-4	3	2840350
ss_295584	3	11.58	HB-03-4	3	2895781
ss_295644	3	11.61	HB-03-4	3	2902509
ss_295649	3	11.61	HB-03-4	3	2902943
ss_295658	3	11.61	HB-03-4	3	2903469
ss_295664	3	11.62	HB-03-4	3	2904624
ss_295679	3	11.64	HB-03-4	3	2909563
ss_295763	3	11.69	HB-03-4	3	2922341
ss_295913	3	12.07	HB-03-4	3	3018515
ss_295978	3	12.24	HB-03-4	3	3058863
ss_296203	3	12.59	HB-03-4	3	3148187
ss_296290	3	12.78	HB-03-4	3	3195219
ss_296355	3	12.83	HB-03-4	3	3207060
ss_296553	3	12.95	HB-03-4	3	3238014
ss_296562	3	12.96	HB-03-4	3	3240554
ss_296682	3	13.19	HB-03-4	3	3297999
ss_296886	3	13.54	HB-03-4	3	3384939
ss_296900	3	13.56	HB-03-4	3	3390662
ss_297128	3	14.03	HB-03-4	3	3507642
ss_297349	3	14.41	HB-03-4	3	3601861
ss_297363	3	14.43	HB-03-4	3	3606280
ss_297495	3	14.54	HB-03-4	3	3634503
ss_297497	3	14.54	HB-03-4	3	3635392
ss_297507	3	14.55	HB-03-4	3	3636637
ss_297841	3	15.21	HB-03-4	3	3802524
ss_298007	3	15.4	HB-03-4	3	3849042
ss_298109	3	15.54	HB-03-4	3	3884262
ss_298139	3	15.57	HB-03-4	3	3892167
ss_298154	3	15.58	HB-03-4	3	3895956
ss_298287	3	15.7	HB-03-4	3	3923841
ss_298293	3	15.7	HB-03-4	3	3924440
ss_298308	3	15.7	HB-03-4	3	3925205
ss_298409	3	15.73	HB-03-4	3	3931443
ss_298417	3	15.73	HB-03-4	3	3932359
ss_298449	3	15.74	HB-03-4	3	3934669
ss_298541	3	15.8	HB-03-4	3	3948839
ss_298575	3	15.81	HB-03-4	3	3951918
ss_298580	3	15.81	HB-03-4	3	3952054
ss_298589	3	15.81	HB-03-4	3	3952780
ss_298636	3	15.82	HB-03-4	3	3955088
ss_298785	3	15.86	HB-03-4	3	3965622
ss_298790	3	15.86	HB-03-4	3	3965925
ss_298802	3	15.87	HB-03-4	3	3967730
ss_298853	3	15.89	HB-03-4	3	3973015
ss_298935	3	15.96	HB-03-4	3	3989094
ss_298943	3	15.96	HB-03-4	3	3989754
ss_299003	3	15.99	HB-03-4	3	3996613
ss_299091	3	16.1	HB-03-4	3	4024362
ss_299341	3	16.32	HB-03-4	3	4078942
ss_299532	3	16.49	HB-03-4	3	4123541
ss_299796	3	16.84	HB-03-4	3	4209014
ss_300098	3	17.01	HB-03-4	3	4253071
ss_300331	3	17.35	HB-03-4	3	4338580
ss_300389	3	17.4	HB-03-4	3	4349089
ss_300546	3	17.53	HB-03-4	3	4382308
ss_300851	3	17.79	HB-03-4	3	4447524
ss_300877	3	17.86	HB-03-4	3	4465511
ss_300953	3	17.91	HB-03-4	3	4477028
ss_301265	3	18.18	HB-03-4	3	4544835
ss_301444	3	18.31	HB-03-4	3	4577935
ss_301473	3	18.35	HB-03-4	3	4586701
ss_301707	3	18.53	HB-03-4	3	4633314
ss_301723	3	18.55	HB-03-4	3	4637892
ss_301843	3	18.61	HB-03-4	3	4652712
ss_301903	3	18.62	HB-03-4	3	4655855
ss_301913	3	18.62	HB-03-4	3	4656100
ss_301946	3	18.64	HB-03-4	3	4659285
ss_301956	3	18.64	HB-03-4	3	4659802
ss_3_3799106	3	18.64	HB-03-4	3	4659991
ss_302042	3	18.72	HB-03-4	3	4679428
ss_302772	3	19.06	HB-03-4	3	4764398
ss_303514	3	19.38	HB-03-4	3	4845567
ss_303527	3	19.39	HB-03-4	3	4847278
ss_303535	3	19.39	HB-03-4	3	4848339
ss_303564	3	19.4	HB-03-4	3	4850180
ss_304082	3	19.64	HB-03-4	3	4909251
ss_304157	3	19.74	HB-03-4	3	4934496
ss_304227	3	19.76	HB-03-4	3	4940656
ss_304307	3	19.79	HB-03-4	3	4946629
ss_304755	3	20.22	HB-03-4	3	5054189
ss_304773	3	20.23	HB-03-4	3	5058030
ss_304790	3	20.25	HB-03-4	3	5061816
ss_304835	3	20.28	HB-03-4	3	5071190
ss_304930	3	20.36	HB-03-4	3	5090436
ss_305427	3	20.76	HB-03-4	3	5189172
ss_305449	3	20.8	HB-03-4	3	5199286
ss_305762	3	21.12	HB-03-4	3	5279843
ss_305895	3	21.32	HB-03-4	3	5330033
ss_306024	3	21.46	HB-03-4	3	5365326
ss_306147	3	21.76	HB-03-4	3	5439416
ss_306593	3	22.63	HB-03-4	3	5656350
ss_306604	3	22.65	HB-03-4	3	5663242
ss_306624	3	22.67	HB-03-4	3	5667062
ss_306640	3	22.68	HB-03-4	3	5670995
ss_306650	3	22.69	HB-03-4	3	5673399
ss_306687	3	22.73	HB-03-4	3	5681659
ss_306856	3	22.81	HB-03-4	3	5702142
ss_306900	3	22.86	HB-03-4	3	5715583
ss_307037	3	23.06	HB-03-4	3	5763928
ss_307230	3	23.22	HB-03-4	3	5805089
ss_307422	3	23.56	HB-03-4	3	5889021
ss_307596	3	23.69	HB-03-4	3	5921975
ss_307918	3	24.38	HB-03-4	3	6095233
ss_307983	3	24.43	HB-03-4	3	6106525
ss_308290	3	25.02	HB-03-4	3	6256189
ss_308291	3	25.03	HB-03-4	3	6258523
ss_308522	3	25.14	HB-03-4	3	6284739
ss_308528	3	25.14	HB-03-4	3	6284978
ss_308756	3	25.46	HB-03-4	3	6365282
ss_309116	3	25.88	HB-03-4	3	6470387
ss_309280	3	26.03	HB-03-4	3	6507505
ss_309333	3	26.08	HB-03-4	3	6518784
ss_309338	3	26.08	HB-03-4	3	6518986
ss_309473	3	26.29	HB-03-4	3	6571458
ss_309554	3	26.39	HB-03-4	3	6596824
ss_309635	3	26.41	HB-03-4	3	6602423
ss_309737	3	26.47	HB-03-4	3	6616690
ss_309872	3	26.55	HB-03-4	3	6638641
ss_309881	3	26.56	HB-03-4	3	6640591
ss_310057	3	26.82	HB-03-4	3	6704799
ss_310338	3	27	HB-03-4	3	6750086
ss_310356	3	27.02	HB-03-4	3	6753798
ss_310361	3	27.02	HB-03-4	3	6754745
ss_310467	3	27.15	HB-03-4	3	6786896
ss_310548	3	27.28	HB-03-4	3	6819079
ss_310553	3	27.28	HB-03-4	3	6819539
ss_310566	3	27.28	HB-03-4	3	6819673
ss_310760	3	27.33	HB-03-4	3	6832779
ss_310982	3	27.44	HB-03-4	3	6859561
ss_311011	3	27.44	HB-03-4	3	6860966
ss_311016	3	27.45	HB-03-4	3	6861429
ss_311192	3	27.56	HB-03-4	3	6888998
ss_311196	3	27.56	HB-03-4	3	6890057
ss_311300	3	27.65	HB-03-4	3	6912897
ss_311537	3	28.01	HB-03-4	3	7001781
ss_311645	3	28.06	HB-03-4	3	7014144
ss_311856	3	28.16	HB-03-4	3	7041237
ss_311941	3	28.24	HB-03-4	3	7059470
ss_312052	3	28.35	HB-03-5	3	7088012
ss_312409	3	28.57	HB-03-5	3	7143135
ss_313117	3	29.24	HB-03-5	3	7311014
ss_313464	3	29.48	HB-03-5	3	7369774
ss_313615	3	29.62	HB-03-5	3	7405545
ss_313623	3	29.63	HB-03-5	3	7406427
ss_314353	3	30.3	HB-03-5	3	7575504
ss_314404	3	30.43	HB-03-5	3	7608000
ss_314503	3	30.56	HB-03-5	3	7640844
ss_314509	3	30.57	HB-03-5	3	7641411
ss_314521	3	30.57	HB-03-5	3	7642274
ss_314544	3	30.58	HB-03-5	3	7644164
ss_314588	3	30.59	HB-03-5	3	7647606
ss_314598	3	30.59	HB-03-5	3	7648401
ss_314631	3	30.61	HB-03-5	3	7652977
ss_315040	3	31	HB-03-5	3	7749877
ss_315837	3	31.56	HB-03-5	3	7889958
ss_315904	3	31.61	HB-03-5	3	7903220
ss_316025	3	31.76	HB-03-5	3	7938854
ss_316047	3	31.77	HB-03-5	3	7943434
ss_316301	3	32.04	HB-03-5	3	8010393
ss_316315	3	32.1	HB-03-5	3	8025771
ss_316615	3	32.58	HB-03-5	3	8145641
ss_316877	3	32.78	HB-03-5	3	8194489
snp_3_7344624	3	32.82	HB-03-5	3	8204420
ss_317001	3	32.86	HB-03-5	3	8214876
ss_317114	3	32.92	HB-03-5	3	8230912
ss_317281	3	33.04	HB-03-5	3	8258867
ss_317307	3	33.06	HB-03-5	3	8264353
ss_317404	3	33.13	HB-03-5	3	8281465
ss_317767	3	33.82	HB-03-5	3	8456152
ss_317774	3	33.83	HB-03-5	3	8456789
ss_319280	3	34.86	HB-03-5	3	8714889
ss_319294	3	34.86	HB-03-5	3	8716156
ss_319344	3	34.88	HB-03-5	3	8720269
ss_320248	3	36.31	HB-03-5	3	9077130
ss_320761	3	37.13	HB-03-5	3	9282024
ss_322698	3	39.65	HB-03-5	3	9911321
ss_322702	3	39.65	HB-03-5	3	9911351
ss_322801	3	39.67	HB-03-5	3	9916964
ss_322925	3	39.72	HB-03-5	3	9930816
ss_324067	3	40.76	HB-03-5	3	10189798
ss_324340	3	40.89	HB-03-5	3	10222618
ss_434331	3	43.09	HB-03-5	3	10773572
ss_434231	3	43.13	HB-03-5	3	10782351
Pp12Cl	3	43.52	HB-03-5	3	10879473
ss_433772	3	43.52	HB-03-5	3	10880145
ss_433760	3	43.52	HB-03-5	3	10881026
ss_433600	3	43.56	HB-03-5	3	10890773
ss_433596	3	43.56	HB-03-5	3	10890870
ss_433588	3	43.56	HB-03-5	3	10891061
ss_433575	3	43.57	HB-03-5	3	10891448
ss_433555	3	43.57	HB-03-5	3	10891953
ss_433302	3	43.6	HB-03-5	3	10900061
ss_433205	3	43.63	HB-03-5	3	10908409
ss_433197	3	43.64	HB-03-5	3	10908868
ss_433191	3	43.64	HB-03-5	3	10909597
ss_433063	3	43.7	HB-03-5	3	10925646
ss_433059	3	43.7	HB-03-5	3	10925749
ss_433050	3	43.7	HB-03-5	3	10926063
ss_433045	3	43.7	HB-03-5	3	10926129
ss_433036	3	43.71	HB-03-5	3	10926370
ss_432632	3	43.81	HB-03-5	3	10952105
ss_432536	3	43.83	HB-03-5	3	10957370
ss_432422	3	43.86	HB-03-5	3	10964527
ss_432304	3	43.91	HB-03-5	3	10977128
ss_432210	3	44.06	HB-03-6	3	11016243
ss_431468	3	44.84	HB-03-6	3	11209305
ss_431437	3	44.85	HB-03-6	3	11211896
ss_429668	3	46.02	HB-03-6	3	11504891
ss_429299	3	46.26	HB-03-6	3	11564178
ss_429127	3	46.44	HB-03-6	3	11610241
ss_428088	3	47.49	HB-03-6	3	11872272
ss_428056	3	47.51	HB-03-6	3	11876389
ss_428047	3	47.52	HB-03-6	3	11880354
ss_913769	3	50.11	HB-03-6	3	12526639
ss_916433	3	51.62	HB-03-6	3	12905117
ss_894039	3	54.66	HB-03-6	3	13664157
ss_325166	3	61.72	HB-03-6	3	15430887
ss_325305	3	61.78	HB-03-6	3	15446050
ss_325427	3	61.81	HB-03-6	3	15451538
ss_325433	3	61.81	HB-03-6	3	15452000
ss_327678	3	62.7	HB-03-6	3	15675561
ss_328607	3	63.65	HB-03-6	3	15912019
ss_330713	3	64.78	HB-03-6	3	16195795
ss_330725	3	64.79	HB-03-6	3	16198112
ss_330917	3	64.95	HB-03-6	3	16236799
ss_338533	3	69.58	HB-03-6	3	17394493
ss_338615	3	69.65	HB-03-6	3	17411354
ss_339037	3	69.8	HB-03-6	3	17449378
ss_339170	3	69.82	HB-03-6	3	17455218
ss_339178	3	69.82	HB-03-6	3	17456131
ss_339568	3	70.14	HB-03-6	3	17534780
ss_339586	3	70.19	HB-03-6	3	17546326
ss_339719	3	70.28	HB-03-6	3	17569078
ss_340016	3	70.39	HB-03-7	3	17598599
ss_340919	3	70.83	HB-03-7	3	17707725
ss_341962	3	72.72	HB-03-7	3	18179421
snp_3_12878608	3	72.89	HB-03-7	3	18221847
ss_343288	3	74.67	HB-03-7	3	18666687
ss_343311	3	74.68	HB-03-7	3	18669458
ss_343432	3	74.72	HB-03-7	3	18681162
ss_343501	3	74.77	HB-03-7	3	18693355
ss_343872	3	75.13	HB-03-7	3	18782863
ss_344064	3	75.32	HB-03-7	3	18831134
Pp19Cl	3	75.39	HB-03-7	3	18847472
ss_344612	3	76.4	HB-03-7	3	19098840
ss_344628	3	76.41	HB-03-7	3	19101956
ss_344712	3	76.63	HB-03-7	3	19158086
ss_344755	3	76.72	HB-03-7	3	19180727
ss_344789	3	76.94	HB-03-7	3	19234280
ss_345419	3	77.24	HB-03-7	3	19310469
ss_345436	3	77.24	HB-03-7	3	19311112
ss_345666	3	77.4	HB-03-7	3	19349654
ss_345700	3	77.46	HB-03-7	3	19365471
ss_345704	3	77.46	HB-03-7	3	19365522
ss_345797	3	77.52	HB-03-7	3	19379124
ss_345809	3	77.52	HB-03-7	3	19379729
ss_346164	3	77.89	HB-03-7	3	19471832
ss_346196	3	77.91	HB-03-7	3	19476844
ss_346432	3	78.1	HB-03-7	3	19526247
ss_346440	3	78.11	HB-03-7	3	19528055
ss_346608	3	78.28	HB-03-7	3	19570000
ss_346651	3	78.31	HB-03-7	3	19577183
ss_346745	3	78.46	HB-03-7	3	19614789
ss_347013	3	78.56	HB-03-7	3	19639098
ss_347158	3	78.63	HB-03-7	3	19657793
ss_347293	3	78.76	HB-03-7	3	19689494
ss_347325	3	78.77	HB-03-7	3	19691905
ss_347331	3	78.77	HB-03-7	3	19691971
ss_347402	3	78.79	HB-03-7	3	19696519
ss_347459	3	78.9	HB-03-7	3	19725056
ss_347468	3	78.9	HB-03-7	3	19725332
ss_347580	3	78.92	HB-03-7	3	19729171
ss_347646	3	78.98	HB-03-7	3	19745200
ss_347792	3	79.12	HB-03-7	3	19779044
ss_347807	3	79.12	HB-03-7	3	19779612
ss_347845	3	79.16	HB-03-7	3	19790364
ss_347862	3	79.17	HB-03-7	3	19791748
ss_347906	3	79.19	HB-03-7	3	19798324
ss_347911	3	79.2	HB-03-7	3	19799101
ss_348084	3	79.47	HB-03-7	3	19868304
ss_348418	3	79.99	HB-03-7	3	19996497
ss_348533	3	80.02	HB-03-7	3	20004089
ss_349097	3	80.96	HB-03-7	3	20241224
ss_349233	3	81.2	HB-03-7	3	20300608
ss_349682	3	81.56	HB-03-7	3	20389527
ss_349707	3	81.69	HB-03-7	3	20422232
ss_349757	3	81.72	HB-03-7	3	20430729
ss_349831	3	81.89	HB-03-7	3	20473077
ss_349861	3	81.92	HB-03-7	3	20479030
ss_350137	3	82.3	HB-03-7	3	20574302
ss_350280	3	82.64	HB-03-7	3	20659407
ss_350328	3	82.75	HB-03-7	3	20688433
ss_350488	3	82.8	HB-03-7	3	20699393
ss_350620	3	82.84	HB-03-7	3	20710440
ss_350827	3	83.16	HB-03-8	3	20790422
ss_350842	3	83.17	HB-03-8	3	20792283
ss_350909	3	83.27	HB-03-8	3	20817996
ss_351038	3	83.45	HB-03-8	3	20861373
ss_351542	3	83.75	HB-03-8	3	20938726
ss_351548	3	83.76	HB-03-8	3	20939955
ss_351567	3	83.77	HB-03-8	3	20941614
ss_351612	3	83.84	HB-03-8	3	20960378
ss_352618	3	85.74	HB-03-8	3	21435411
ss_352749	3	85.82	HB-03-8	3	21455715
ss_352789	3	85.85	HB-03-8	3	21462203
ss_352841	3	85.92	HB-03-8	3	21480491
ss_352942	3	86.02	HB-03-8	3	21504956
ss_353088	3	86.12	HB-03-8	3	21530438
ss_353324	3	86.28	HB-03-8	3	21569239
ss_353328	3	86.28	HB-03-8	3	21570009
ss_353369	3	86.3	HB-03-8	3	21574569
ss_353395	3	86.36	HB-03-8	3	21591154
ss_353457	3	86.44	HB-03-8	3	21609438
ss_353556	3	86.55	HB-03-8	3	21637789
ss_353674	3	86.78	HB-03-8	3	21694223
ss_353861	3	86.84	HB-03-8	3	21710009
ss_353937	3	86.88	HB-03-8	3	21719670
ss_354000	3	86.95	HB-03-8	3	21738585
ss_354028	3	86.97	HB-03-8	3	21741954
ss_354229	3	87.16	HB-03-8	3	21790295
ss_354647	3	88.01	HB-03-8	3	22001863
ss_354802	3	88.33	HB-03-8	3	22082341
ss_354950	3	88.37	HB-03-8	3	22093557
ss_354980	3	88.39	HB-03-8	3	22098605
ss_355382	3	88.5	HB-03-8	3	22125126
ss_355498	3	88.58	HB-03-8	3	22144613
ss_355590	3	88.74	HB-03-8	3	22185909
ss_355801	3	88.98	HB-03-8	3	22245528
ss_355814	3	89.03	HB-03-8	3	22257373
ss_355981	3	89.07	HB-03-8	3	22267954
ss_356128	3	89.1	HB-03-8	3	22276102
ss_356344	3	89.31	HB-03-9	3	22328362
ss_356407	3	89.38	HB-03-9	3	22345881
ss_356442	3	89.45	HB-03-9	3	22363154
ss_356469	3	89.5	HB-03-9	3	22374219
ss_356484	3	89.51	HB-03-9	3	22378606
ss_356701	3	89.61	HB-03-9	3	22403170
ss_356713	3	89.62	HB-03-9	3	22404772
ss_356767	3	89.75	HB-03-9	3	22437217
ss_356864	3	89.81	HB-03-9	3	22453019
ss_356939	3	89.85	HB-03-9	3	22463349
ss_356947	3	89.86	HB-03-9	3	22463867
ss_357156	3	90.27	HB-03-9	3	22567250
ss_357169	3	90.27	HB-03-9	3	22568098
ss_357326	3	90.44	HB-03-9	3	22608995
ss_357335	3	90.44	HB-03-9	3	22609126
ss_357353	3	90.44	HB-03-9	3	22609504
ss_357381	3	90.45	HB-03-9	3	22611495
ss_357396	3	90.45	HB-03-9	3	22613528
ss_357409	3	90.46	HB-03-9	3	22614343
ss_357415	3	90.46	HB-03-9	3	22614598
ss_357423	3	90.52	HB-03-9	3	22629773
ss_357931	3	90.89	HB-03-9	3	22722513
ss_358033	3	90.99	HB-03-9	3	22748202
ss_358339	3	91.43	HB-03-9	3	22856957
ss_358419	3	91.55	HB-03-9	3	22886477
ss_358448	3	91.6	HB-03-9	3	22899346
ss_358498	3	91.63	HB-03-9	3	22908728
ss_3_17617694	3	91.84	HB-03-9	3	22960356
ss_358726	3	92.08	HB-03-9	3	23020670
ss_358781	3	92.12	HB-03-9	3	23028795
ss_3_17724051	3	92.27	HB-03-9	3	23066713
ss_358948	3	92.42	HB-03-9	3	23103799
ss_359035	3	92.5	HB-03-9	3	23125167
ss_359261	3	92.95	HB-03-9	3	23236828
ss_359447	3	93.22	HB-03-9	3	23305031
ss_359462	3	93.26	HB-03-9	3	23313820
ss_359875	3	94.13	HB-03-9	3	23531813
ss_359881	3	94.13	HB-03-9	3	23533116
ss_360734	3	95.11	HB-03-9	3	23777072
ss_360916	3	95.5	HB-03-9	3	23876039
ss_361247	3	96.04	HB-03-9	3	24009584
ss_361595	3	96.39	HB-03-9	3	24098416
ss_362571	3	98.92	HB-03-10	3	24730776
ss_362723	3	98.98	HB-03-10	3	24744467
ss_363060	3	99.57	HB-03-10	3	24891500
ss_363081	3	99.59	HB-03-10	3	24898379
ss_363089	3	99.6	HB-03-10	3	24899277
ss_363203	3	99.76	HB-03-10	3	24940260
ss_363408	3	100.04	HB-03-10	3	25009525
ss_363595	3	100.25	HB-03-10	3	25062868
ss_363732	3	100.42	HB-03-10	3	25105201
ss_363920	3	100.71	HB-03-10	3	25177624
ss_364036	3	101.03	HB-03-10	3	25258726
ss_364066	3	101.11	HB-03-10	3	25278056
ss_364100	3	101.18	HB-03-10	3	25296052
ss_364119	3	101.21	HB-03-10	3	25302232
ss_364138	3	101.25	HB-03-10	3	25313742
ss_364330	3	101.44	HB-03-10	3	25359487
ss_364370	3	101.48	HB-03-10	3	25368982
ss_364441	3	101.71	HB-03-10	3	25426981
ss_364502	3	101.76	HB-03-10	3	25438785
ss_364517	3	101.76	HB-03-10	3	25440837
ss_364562	3	101.8	HB-03-10	3	25448805
ss_364601	3	101.83	HB-03-10	3	25457488
ss_364777	3	102.13	HB-03-10	3	25532580
ss_364833	3	102.22	HB-03-10	3	25554013
ss_364978	3	102.39	HB-03-10	3	25596377
ss_365048	3	102.48	HB-03-10	3	25620660
ss_365146	3	102.6	HB-03-10	3	25650703
ss_365173	3	102.62	HB-03-10	3	25654287
ss_365180	3	102.62	HB-03-10	3	25655025
ss_365200	3	102.63	HB-03-10	3	25658134
ss_365357	3	103.07	HB-03-10	3	25768590
ss_365389	3	103.12	HB-03-10	3	25779077
ss_365455	3	103.27	HB-03-10	3	25817589
ss_365485	3	103.32	HB-03-10	3	25829460
ss_365557	3	103.42	HB-03-10	3	25854881
ss_365647	3	103.52	HB-03-10	3	25879794
ss_365780	3	103.91	HB-03-10	3	25978457
ss_365854	3	104.12	HB-03-10	3	26030677
ss_365933	3	104.25	HB-03-10	3	26061895
ss_366041	3	104.37	HB-03-10	3	26092752
ss_366141	3	104.44	HB-03-10	3	26109846
ss_366151	3	104.44	HB-03-10	3	26111164
ss_366158	3	104.47	HB-03-10	3	26117225
ss_366194	3	104.56	HB-03-10	3	26140317
ss_366233	3	104.78	HB-03-10	3	26195619
ss_366354	3	105.04	HB-03-10	3	26258949
ss_366432	3	105.22	HB-03-10	3	26305727
ss_366639	3	105.51	HB-03-10	3	26378711
ss_366997	3	106.57	HB-03-10	3	26642299
ss_367214	3	107.4	HB-03-10	3	26849962
ss_367325	3	107.58	HB-03-10	3	26894937
ss_367351	3	107.59	HB-03-10	3	26896749
ss_367359	3	107.59	HB-03-10	3	26898275
ss_367365	3	107.59	HB-03-10	3	26898684
ss_367373	3	107.62	HB-03-10	3	26904500
ss_367533	3	107.99	HB-03-10	3	26997210
ss_367604	3	108.12	HB-03-10	3	27028967
ss_367668	3	108.39	HB-03-10	3	27096339
ss_367684	3	108.43	HB-03-10	3	27106808
ss_367728	3	108.56	HB-03-10	3	27140481
ss_367738	3	108.6	HB-03-10	3	27150922
ss_367844	3	108.89	HB-03-10	3	27222414
snp_3_21905073	3	108.99	HB-03-10	3	27247536
ss_368077	3	109.24	HB-03-10	3	27310139
ss_368627	4	0	HB-04-1	4	117381
ss_368650	4	0.56	HB-04-1	4	140435
ss_368724	4	0.91	HB-04-1	4	226925
ss_368926	4	1.63	HB-04-1	4	407324
ss_369001	4	1.77	HB-04-1	4	441934
ss_369261	4	1.97	HB-04-2	4	492102
ss_369531	4	2.14	HB-04-2	4	536049
ss_369675	4	2.2	HB-04-2	4	549735
ss_369889	4	2.3	HB-04-2	4	574755
ss_370194	4	2.43	HB-04-2	4	607467
ss_370266	4	2.46	HB-04-2	4	614901
ss_370357	4	2.5	HB-04-2	4	625744
ss_370445	4	2.53	HB-04-2	4	631368
ss_370454	4	2.53	HB-04-2	4	632023
ss_370513	4	2.55	HB-04-2	4	637666
ss_370540	4	2.56	HB-04-2	4	639721
ss_370547	4	2.56	HB-04-2	4	640170
ss_370553	4	2.56	HB-04-2	4	640827
ss_370575	4	2.57	HB-04-2	4	643522
ss_370640	4	2.6	HB-04-2	4	649614
ss_370703	4	2.61	HB-04-2	4	652776
ss_370729	4	2.62	HB-04-2	4	655042
ss_370744	4	2.63	HB-04-2	4	657214
ss_370755	4	2.63	HB-04-2	4	657576
ss_370997	4	2.7	HB-04-2	4	674124
ss_371134	4	2.73	HB-04-2	4	682354
ss_371231	4	2.76	HB-04-2	4	689184
ss_371270	4	2.77	HB-04-2	4	692341
ss_371303	4	2.78	HB-04-2	4	695615
ss_371399	4	2.85	HB-04-2	4	713692
ss_371476	4	2.88	HB-04-2	4	719561
ss_371511	4	2.89	HB-04-2	4	722284
ss_371588	4	2.92	HB-04-2	4	729137
ss_371627	4	2.93	HB-04-2	4	732728
ss_371680	4	2.95	HB-04-2	4	738673
ss_371825	4	3.04	HB-04-2	4	759147
ss_371870	4	3.05	HB-04-2	4	763633
ss_371955	4	3.09	HB-04-2	4	771316
ss_371966	4	3.09	HB-04-2	4	772552
ss_372014	4	3.11	HB-04-2	4	776580
ss_372155	4	3.14	HB-04-2	4	785122
ss_372171	4	3.15	HB-04-2	4	786517
ss_372220	4	3.16	HB-04-2	4	789536
ss_372238	4	3.17	HB-04-2	4	791697
ss_372258	4	3.18	HB-04-2	4	793790
ss_372276	4	3.18	HB-04-2	4	795068
ss_372281	4	3.18	HB-04-2	4	795263
ss_372286	4	3.18	HB-04-2	4	795607
ss_372291	4	3.18	HB-04-2	4	795826
ss_372303	4	3.19	HB-04-2	4	796716
ss_372337	4	3.2	HB-04-2	4	800212
ss_372489	4	3.23	HB-04-2	4	807345
ss_372556	4	3.24	HB-04-2	4	809526
ss_372679	4	3.26	HB-04-2	4	814313
ss_372684	4	3.26	HB-04-2	4	814598
ss_372703	4	3.27	HB-04-2	4	816357
ss_372791	4	3.29	HB-04-2	4	822655
ss_372801	4	3.3	HB-04-2	4	824472
ss_372881	4	3.32	HB-04-2	4	829727
ss_372899	4	3.32	HB-04-2	4	830932
ss_373170	4	3.39	HB-04-2	4	847811
ss_373262	4	3.42	HB-04-2	4	854849
ss_373296	4	3.43	HB-04-2	4	857651
ss_373301	4	3.43	HB-04-2	4	857894
ss_373394	4	3.46	HB-04-2	4	865823
ss_373403	4	3.47	HB-04-2	4	866941
ss_373439	4	3.49	HB-04-2	4	871920
ss_373457	4	3.49	HB-04-2	4	873186
ss_373482	4	3.5	HB-04-2	4	874691
ss_373489	4	3.5	HB-04-2	4	874928
ss_373500	4	3.5	HB-04-2	4	875633
ss_373538	4	3.51	HB-04-2	4	877079
ss_373564	4	3.52	HB-04-2	4	878875
ss_373569	4	3.52	HB-04-2	4	879226
ss_373595	4	3.53	HB-04-2	4	883332
ss_373806	4	3.66	HB-04-2	4	916204
ss_374121	4	3.75	HB-04-2	4	937311
ss_374152	4	3.76	HB-04-2	4	939658
ss_374185	4	3.77	HB-04-2	4	941970
ss_374190	4	3.77	HB-04-2	4	942541
ss_374407	4	3.9	HB-04-2	4	973935
ss_374412	4	3.9	HB-04-2	4	974712
ss_374434	4	3.91	HB-04-2	4	977306
ss_374447	4	3.92	HB-04-2	4	979351
ss_374460	4	3.92	HB-04-2	4	980904
ss_374466	4	3.93	HB-04-2	4	981900
ss_374524	4	3.95	HB-04-2	4	986584
ss_374530	4	3.95	HB-04-2	4	988135
ss_374610	4	3.98	HB-04-2	4	994306
ss_374630	4	3.98	HB-04-2	4	995992
ss_374647	4	3.99	HB-04-2	4	998704
ss_374724	4	4.02	HB-04-2	4	1005253
ss_374931	4	4.09	HB-04-2	4	1022738
ss_375010	4	4.12	HB-04-2	4	1030216
ss_375045	4	4.13	HB-04-2	4	1032591
ss_375054	4	4.13	HB-04-2	4	1033347
ss_375067	4	4.14	HB-04-2	4	1034038
ss_375076	4	4.14	HB-04-2	4	1034357
ss_375133	4	4.16	HB-04-2	4	1038905
ss_375163	4	4.16	HB-04-2	4	1040808
ss_375224	4	4.17	HB-04-2	4	1043599
ss_375263	4	4.18	HB-04-2	4	1046211
ss_375338	4	4.22	HB-04-2	4	1054922
ss_375390	4	4.23	HB-04-2	4	1057646
ss_375442	4	4.24	HB-04-2	4	1060975
ss_375447	4	4.25	HB-04-2	4	1061269
ss_375451	4	4.25	HB-04-2	4	1061452
ss_375505	4	4.26	HB-04-2	4	1065870
ss_375539	4	4.29	HB-04-2	4	1071434
ss_375637	4	4.32	HB-04-2	4	1080649
ss_375678	4	4.34	HB-04-2	4	1085566
ss_375685	4	4.35	HB-04-2	4	1086412
ss_375716	4	4.35	HB-04-2	4	1088609
ss_375754	4	4.37	HB-04-2	4	1091690
ss_375759	4	4.37	HB-04-2	4	1092141
ss_375785	4	4.38	HB-04-2	4	1094708
ss_375799	4	4.39	HB-04-2	4	1096965
ss_375846	4	4.41	HB-04-2	4	1102638
ss_375917	4	4.47	HB-04-2	4	1117073
ss_375991	4	4.51	HB-04-2	4	1128234
ss_376004	4	4.52	HB-04-2	4	1129356
ss_376017	4	4.52	HB-04-2	4	1130914
ss_376040	4	4.53	HB-04-2	4	1133528
ss_376064	4	4.55	HB-04-2	4	1136660
ss_376104	4	4.57	HB-04-2	4	1142055
ss_376139	4	4.59	HB-04-2	4	1146301
ss_376155	4	4.59	HB-04-2	4	1148318
ss_376160	4	4.6	HB-04-2	4	1148929
ss_376220	4	4.61	HB-04-2	4	1153320
ss_376238	4	4.62	HB-04-2	4	1154423
ss_376344	4	4.64	HB-04-2	4	1158809
ss_376396	4	4.65	HB-04-2	4	1163002
ss_376402	4	4.66	HB-04-2	4	1163860
ss_376489	4	4.69	HB-04-2	4	1171556
ss_376494	4	4.69	HB-04-2	4	1172646
ss_376579	4	4.72	HB-04-2	4	1180060
ss_376672	4	4.75	HB-04-2	4	1188596
ss_376713	4	4.77	HB-04-2	4	1192373
ss_376761	4	4.78	HB-04-2	4	1196075
ss_376771	4	4.79	HB-04-2	4	1197033
ss_376816	4	4.8	HB-04-2	4	1198856
ss_376863	4	4.81	HB-04-2	4	1201936
ss_376869	4	4.81	HB-04-2	4	1202464
ss_376885	4	4.81	HB-04-2	4	1203398
ss_376892	4	4.82	HB-04-2	4	1204472
ss_376934	4	4.83	HB-04-2	4	1208368
ss_377064	4	4.88	HB-04-2	4	1218805
ss_377105	4	4.89	HB-04-2	4	1223353
ss_377137	4	4.9	HB-04-2	4	1226164
ss_377182	4	4.92	HB-04-2	4	1229324
ss_377282	4	4.95	HB-04-2	4	1236864
ss_377289	4	4.95	HB-04-2	4	1237597
ss_377314	4	4.96	HB-04-2	4	1239868
ss_377439	4	5	HB-04-2	4	1251011
ss_377465	4	5.01	HB-04-2	4	1253062
ss_377470	4	5.01	HB-04-2	4	1253404
ss_377492	4	5.02	HB-04-2	4	1255399
ss_377523	4	5.03	HB-04-2	4	1258568
ss_377553	4	5.04	HB-04-2	4	1260788
ss_377559	4	5.04	HB-04-2	4	1261108
ss_377566	4	5.05	HB-04-2	4	1261271
ss_377577	4	5.05	HB-04-2	4	1262571
ss_377595	4	5.06	HB-04-2	4	1264497
ss_377604	4	5.06	HB-04-2	4	1265595
ss_377615	4	5.07	HB-04-2	4	1266883
ss_377650	4	5.08	HB-04-2	4	1268963
ss_377675	4	5.08	HB-04-2	4	1270990
ss_377711	4	5.1	HB-04-2	4	1274689
ss_377808	4	5.13	HB-04-2	4	1283111
ss_377815	4	5.13	HB-04-2	4	1283312
ss_377820	4	5.13	HB-04-2	4	1283392
ss_377828	4	5.13	HB-04-2	4	1283516
ss_377847	4	5.14	HB-04-2	4	1284662
ss_377862	4	5.14	HB-04-2	4	1285587
ss_377868	4	5.14	HB-04-2	4	1285655
ss_378727	4	5.36	HB-04-2	4	1340282
ss_378731	4	5.36	HB-04-2	4	1340472
ss_378753	4	5.37	HB-04-2	4	1341451
ss_378805	4	5.38	HB-04-2	4	1344776
ss_378809	4	5.38	HB-04-2	4	1345140
ss_378819	4	5.39	HB-04-2	4	1346370
ss_378876	4	5.4	HB-04-2	4	1350709
ss_378885	4	5.41	HB-04-2	4	1351809
ss_378894	4	5.41	HB-04-2	4	1353397
ss_378949	4	5.43	HB-04-2	4	1358387
ss_378966	4	5.44	HB-04-2	4	1360400
ss_378981	4	5.45	HB-04-2	4	1361617
ss_379061	4	5.46	HB-04-2	4	1366228
ss_379179	4	5.52	HB-04-2	4	1378865
ss_379244	4	5.53	HB-04-2	4	1382161
ss_379278	4	5.54	HB-04-2	4	1384614
ss_379284	4	5.54	HB-04-2	4	1385107
ss_379314	4	5.55	HB-04-2	4	1387089
ss_379387	4	5.56	HB-04-2	4	1390856
ss_379393	4	5.56	HB-04-2	4	1391180
ss_379402	4	5.57	HB-04-2	4	1391971
ss_379411	4	5.57	HB-04-2	4	1392744
ss_379586	4	5.61	HB-04-2	4	1401558
ss_379611	4	5.61	HB-04-2	4	1403695
ss_379622	4	5.62	HB-04-2	4	1405799
ss_379643	4	5.64	HB-04-2	4	1408778
ss_379653	4	5.64	HB-04-2	4	1409919
ss_379693	4	5.65	HB-04-2	4	1413701
ss_379704	4	5.66	HB-04-2	4	1414767
ss_379710	4	5.66	HB-04-2	4	1415435
ss_379793	4	5.68	HB-04-2	4	1420791
ss_379800	4	5.69	HB-04-2	4	1421458
ss_379856	4	5.91	HB-04-2	4	1477791
ss_379876	4	5.95	HB-04-2	4	1488220
ss_380079	4	6.08	HB-04-2	4	1518750
ss_380096	4	6.08	HB-04-2	4	1520868
ss_380235	4	6.2	HB-04-2	4	1549571
ss_380288	4	6.38	HB-04-2	4	1594170
ss_380323	4	6.46	HB-04-2	4	1615830
ss_380358	4	6.47	HB-04-2	4	1618622
ss_381287	4	9.2	HB-04-3	4	2299587
ss_381379	4	9.35	HB-04-3	4	2337294
ss_381452	4	9.51	HB-04-3	4	2378235
ss_381465	4	9.52	HB-04-3	4	2380301
ss_381543	4	9.67	HB-04-3	4	2417376
ss_381612	4	9.75	HB-04-3	4	2438391
ss_381967	4	10.11	HB-04-3	4	2526785
ss_382003	4	10.14	HB-04-3	4	2535773
ss_382215	4	10.54	HB-04-4	4	2635369
ss_382355	4	10.75	HB-04-4	4	2687245
ss_382368	4	10.76	HB-04-4	4	2689336
ss_382420	4	10.81	HB-04-4	4	2701425
ss_382456	4	10.82	HB-04-4	4	2704659
ss_382502	4	10.85	HB-04-4	4	2711365
ss_382599	4	11.01	HB-04-4	4	2751874
ss_382677	4	11.08	HB-04-4	4	2771095
ss_382868	4	11.32	HB-04-4	4	2831199
ss_383043	4	11.56	HB-04-4	4	2889610
ss_383080	4	11.6	HB-04-4	4	2900231
ss_383357	4	12.04	HB-04-4	4	3011121
ss_383427	4	12.17	HB-04-4	4	3042273
ss_383699	4	12.43	HB-04-5	4	3107210
ss_383740	4	12.55	HB-04-5	4	3138044
ss_383778	4	12.62	HB-04-5	4	3154826
ss_384244	4	13.15	HB-04-5	4	3288552
ss_384554	4	13.64	HB-04-5	4	3410071
ss_384604	4	13.75	HB-04-5	4	3436488
ss_384731	4	13.94	HB-04-5	4	3485677
ss_384791	4	14.06	HB-04-5	4	3513875
ss_385004	4	14.53	HB-04-5	4	3632015
ss_385030	4	14.66	HB-04-5	4	3664121
ss_385070	4	14.68	HB-04-5	4	3671074
ss_385181	4	15.01	HB-04-5	4	3753073
ss_385189	4	15.03	HB-04-5	4	3757530
ss_385272	4	15.16	HB-04-5	4	3790454
ss_385293	4	15.22	HB-04-5	4	3804173
ss_385357	4	15.29	HB-04-5	4	3821761
ss_385377	4	15.31	HB-04-5	4	3827872
ss_385899	4	15.87	HB-04-5	4	3966676
ss_386060	4	16.09	HB-04-5	4	4021536
ss_386089	4	16.1	HB-04-5	4	4024232
ss_386222	4	16.18	HB-04-5	4	4045426
ss_386286	4	16.23	HB-04-5	4	4056543
ss_386533	4	16.72	HB-04-5	4	4181083
ss_386560	4	16.79	HB-04-5	4	4197626
ss_386583	4	16.82	HB-04-5	4	4205838
ss_386634	4	16.88	HB-04-5	4	4219963
ss_386692	4	17.06	HB-04-6	4	4265485
ss_386778	4	17.23	HB-04-6	4	4306535
ss_386970	4	17.64	HB-04-6	4	4410096
ss_387021	4	17.89	HB-04-6	4	4473459
ss_387198	4	18.09	HB-04-6	4	4523417
ss_387239	4	18.13	HB-04-6	4	4533174
ss_387302	4	18.16	HB-04-6	4	4540178
ss_387415	4	18.35	HB-04-6	4	4586686
ss_387459	4	18.38	HB-04-6	4	4594581
ss_387584	4	18.4	HB-04-6	4	4601159
ss_387593	4	18.41	HB-04-6	4	4602454
ss_387598	4	18.41	HB-04-6	4	4602593
ss_388960	4	19.22	HB-04-6	4	4803773
ss_389048	4	19.26	HB-04-6	4	4814295
ss_389082	4	19.28	HB-04-6	4	4821157
ss_389204	4	19.37	HB-04-6	4	4843247
ss_389208	4	19.37	HB-04-6	4	4843709
ss_394859	4	21.8	HB-04-7	4	5449812
ss_394780	4	21.86	HB-04-7	4	5464700
ss_394713	4	21.91	HB-04-7	4	5478234
ss_394698	4	21.93	HB-04-7	4	5481593
ss_394615	4	21.96	HB-04-7	4	5489813
ss_394608	4	21.96	HB-04-7	4	5490614
ss_394575	4	21.98	HB-04-7	4	5494442
ss_394550	4	21.99	HB-04-7	4	5498481
ss_394410	4	22.03	HB-04-7	4	5506578
ss_394034	4	22.57	HB-04-7	4	5642071
ss_394026	4	22.58	HB-04-7	4	5645734
ss_394015	4	22.6	HB-04-7	4	5649369
ss_393777	4	22.84	HB-04-7	4	5708791
ss_393759	4	22.89	HB-04-7	4	5723223
ss_393752	4	22.91	HB-04-7	4	5727672
ss_393740	4	22.93	HB-04-7	4	5732173
ss_393735	4	22.93	HB-04-7	4	5733633
ss_393060	4	23.28	HB-04-7	4	5819636
ss_392956	4	23.3	HB-04-7	4	5824198
ss_392950	4	23.3	HB-04-7	4	5824755
ss_392560	4	23.45	HB-04-7	4	5862401
ss_392549	4	23.46	HB-04-7	4	5864055
ss_392481	4	23.49	HB-04-7	4	5872479
ss_392387	4	23.56	HB-04-7	4	5889972
ss_392288	4	23.67	HB-04-7	4	5916267
ss_392245	4	23.73	HB-04-7	4	5933300
ss_392239	4	23.74	HB-04-7	4	5934353
ss_392232	4	23.74	HB-04-7	4	5935544
ss_392228	4	23.75	HB-04-7	4	5936342
ss_392186	4	23.77	HB-04-7	4	5942181
ss_392147	4	23.8	HB-04-7	4	5950616
ss_391818	4	23.97	HB-04-7	4	5991455
ss_391799	4	23.97	HB-04-7	4	5993122
ss_391629	4	24.04	HB-04-7	4	6010605
ss_391620	4	24.05	HB-04-7	4	6012055
ss_391543	4	24.09	HB-04-7	4	6021326
ss_395202	4	24.67	HB-04-7	4	6168557
ss_395253	4	24.81	HB-04-7	4	6202308
ss_395529	4	25.04	HB-04-8	4	6259367
ss_396028	4	25.29	HB-04-8	4	6321967
ss_396034	4	25.29	HB-04-8	4	6322184
ss_4_6329076	4	25.32	HB-04-8	4	6329045
ss_396171	4	25.32	HB-04-8	4	6329439
ss_396177	4	25.32	HB-04-8	4	6329607
ss_396252	4	25.32	HB-04-8	4	6331162
ss_396308	4	25.33	HB-04-8	4	6333438
ss_396345	4	25.34	HB-04-8	4	6334272
ss_396351	4	25.34	HB-04-8	4	6334389
ss_396385	4	25.34	HB-04-8	4	6335288
ss_396439	4	25.36	HB-04-8	4	6338941
ss_396443	4	25.36	HB-04-8	4	6339310
ss_4_6390855	4	25.56	HB-04-9	4	6390824
ss_396770	4	25.59	HB-04-9	4	6396639
ss_396804	4	25.63	HB-04-10	4	6407679
ss_396820	4	25.67	HB-04-10	4	6416547
ss_397228	4	26.17	HB-04-11	4	6541340
ss_397280	4	26.23	HB-04-11	4	6556594
ss_397323	4	26.33	HB-04-11	4	6582903
ss_397391	4	26.44	HB-04-11	4	6609755
ss_397470	4	26.5	HB-04-11	4	6624729
ss_397696	4	26.75	HB-04-11	4	6688718
ss_397710	4	26.78	HB-04-11	4	6694626
ss_397732	4	26.79	HB-04-11	4	6698690
ss_397802	4	26.85	HB-04-11	4	6712809
Pp17Cl	4	26.96	HB-04-11	4	6739305
ss_398075	4	27.4	HB-04-11	4	6849424
ss_398228	4	27.6	HB-04-11	4	6900408
ss_398245	4	27.61	HB-04-11	4	6901340
ss_398368	4	27.73	HB-04-11	4	6933629
ss_398634	4	27.88	HB-04-11	4	6969104
ss_398915	4	28.09	HB-04-11	4	7022020
ss_398997	4	28.14	HB-04-11	4	7034829
ss_399237	4	28.29	HB-04-11	4	7072285
ss_399280	4	28.31	HB-04-11	4	7078191
ss_399292	4	28.32	HB-04-11	4	7079406
ss_399330	4	28.36	HB-04-11	4	7089896
ss_399337	4	28.36	HB-04-11	4	7090720
ss_399565	4	28.54	HB-04-11	4	7135592
ss_399569	4	28.54	HB-04-11	4	7136087
ss_399599	4	28.58	HB-04-11	4	7144391
ss_399658	4	28.59	HB-04-11	4	7148600
ss_399756	4	28.62	HB-04-11	4	7156172
ss_399812	4	28.64	HB-04-11	4	7158923
ss_399849	4	28.64	HB-04-11	4	7161033
ss_399858	4	28.65	HB-04-11	4	7161945
ss_399868	4	28.65	HB-04-11	4	7163184
ss_400090	4	28.88	HB-04-11	4	7219399
ss_400126	4	28.91	HB-04-11	4	7227689
ss_400260	4	28.98	HB-04-11	4	7244980
ss_400359	4	29.03	HB-04-11	4	7258281
ss_400506	4	29.2	HB-04-11	4	7299574
ss_400521	4	29.24	HB-04-11	4	7309346
ss_400572	4	29.3	HB-04-11	4	7323849
ss_400613	4	29.33	HB-04-11	4	7332837
ss_400661	4	29.45	HB-04-11	4	7361767
ss_400774	4	29.61	HB-04-11	4	7401493
ss_400811	4	29.63	HB-04-11	4	7407878
Pp10Cl	4	29.65	HB-04-11	4	7412311
ss_400858	4	29.66	HB-04-11	4	7413838
ss_400907	4	29.91	HB-04-11	4	7476382
ss_400954	4	29.99	HB-04-11	4	7496336
ss_400963	4	30	HB-04-11	4	7499061
ss_401072	4	30.15	HB-04-11	4	7536942
ss_401089	4	30.16	HB-04-11	4	7539889
ss_401100	4	30.17	HB-04-11	4	7541276
ss_402256	4	33.49	HB-04-11	4	8371579
ss_402302	4	33.78	HB-04-11	4	8444834
ss_402375	4	33.98	HB-04-11	4	8494031
ss_402404	4	34.19	HB-04-11	4	8547997
ss_402416	4	34.2	HB-04-11	4	8549074
ss_402456	4	34.24	HB-04-11	4	8560231
ss_402569	4	34.33	HB-04-11	4	8581271
ss_402724	4	34.74	HB-04-11	4	8686203
ss_402745	4	34.9	HB-04-12	4	8724897
ss_402793	4	35.05	HB-04-12	4	8762916
ss_403004	4	35.38	HB-04-13	4	8844938
ss_403152	4	35.91	HB-04-13	4	8977975
ss_403613	4	36.21	HB-04-13	4	9052116
ss_403727	4	36.41	HB-04-13	4	9103325
ss_403741	4	36.43	HB-04-13	4	9106604
ss_403935	4	36.74	HB-04-14	4	9184119
ss_404010	4	36.84	HB-04-15	4	9210549
ss_404059	4	36.88	HB-04-15	4	9220854
ss_404165	4	37	HB-04-15	4	9250943
ss_404324	4	37.16	HB-04-15	4	9290381
ss_404332	4	37.16	HB-04-15	4	9290496
ss_404405	4	37.2	HB-04-15	4	9299374
ss_404413	4	37.2	HB-04-15	4	9300068
ss_404442	4	37.28	HB-04-16	4	9321093
ss_404570	4	37.63	HB-04-17	4	9407539
ss_404899	4	37.78	HB-04-17	4	9443863
ss_404905	4	37.78	HB-04-17	4	9444028
ss_404914	4	37.78	HB-04-17	4	9444547
ss_404921	4	37.78	HB-04-17	4	9444980
ss_405044	4	37.9	HB-04-17	4	9475147
ss_405055	4	37.91	HB-04-17	4	9478484
ss_405065	4	37.91	HB-04-17	4	9478616
ss_405554	4	38.47	HB-04-17	4	9617585
ss_405596	4	38.5	HB-04-17	4	9626132
ss_405623	4	38.56	HB-04-17	4	9640313
ss_405628	4	38.56	HB-04-17	4	9640863
ss_405673	4	38.59	HB-04-17	4	9647311
ss_406331	4	39.34	HB-04-17	4	9834227
ss_406345	4	39.34	HB-04-17	4	9834841
ss_406350	4	39.34	HB-04-17	4	9834926
ss_406841	4	39.6	HB-04-18	4	9900493
ss_406846	4	39.6	HB-04-18	4	9900651
ss_406862	4	39.6	HB-04-18	4	9901076
ss_407364	4	40.06	HB-04-18	4	10015773
[truncated: 2,009 more rows]
