# Supplementary material for: High-quality, genome-wide SNP genotypic data for pedigreed germplasm of the diploid outbreeding species apple, peach, and sweet cherry through a common workflow
Source: PLoS One. 2019 Jun 27;14(6):e0210928. doi: 10.1371/journal.pone.0210928 (PMC6597046; doi:10.1371/journal.pone.0210928)
Supplement: S7 Table — For each marker, genetic position, associated haploblock, and physical position based on the peach v2 genome are given. (XLSX) [file pone.0210928.s007.xlsx]

## Sheet: Sheet1
High-quality, genome-wide SNP genotypic data for pedigreed germplasm of the diploid outbreeding species apple, peach, and sweet cherry through a common workflow
Stijn Vanderzande, Nicholas P Howard, Lichun Cai, Cassia Da Silva Linge, Laima Antanaviciute, Marco CAM Bink, Johannes W Kruisselbrink, Nahla Bassil, Ksenija Gasic, Amy Iezzoni, Eric Van de Weg, Cameron Peace
S7 Table. Final genetic map used for sweet cherry during data curation. For each marker, genetic position, associated haploblock, and physical position based on the peach v2 genome are given.
NCBI SS#	RosBREED name	Linkage Group	Genetic position (cM)	Haploblock	Chromosome_Peach V2	Physical Position_Peach V2 (bp)
ss490545688	RosBREED_snp_tart_cherry_a_Pp1_00212925	1	0	HB-01-1	1	212923
ss490545390	RosBREED_snp_sweet_cherry_Pp1_00348730	1	0	HB-01-1	1	348728
ss490558959	RosCOS1201-071_snp_sweet_cherry_Pp1_00450381	1	0	HB-01-1	1	450500
ss490545406	RosBREED_snp_sweet_cherry_Pp1_00538005	1	1.49	HB-01-1	1	538003
ss490545413	RosBREED_snp_sweet_cherry_Pp1_00599759	1	2.54	HB-01-1	1	599677
ss490545708	RosBREED_snp_tart_cherry_a_Pp1_00694731	1	4.16	HB-01-1	1	694648
ss490545422	RosBREED_snp_sweet_cherry_Pp1_00726107	1	4.16	HB-01-1	1	725966
ss490545434	RosBREED_snp_sweet_cherry_Pp1_00885553	1	4.16	HB-01-1	1	885413
ss490545437	RosBREED_snp_sweet_cherry_Pp1_00917288	1	4.16	HB-01-1	1	917147
ss490545443	RosBREED_snp_sweet_cherry_Pp1_01010940	1	4.16	HB-01-1	1	1010799
ss490545452	RosBREED_snp_sweet_cherry_Pp1_01111320	1	4.16	HB-01-1	1	1111179
ss490545458	RosBREED_snp_sweet_cherry_Pp1_01176314	1	4.16	HB-01-1	1	1176174
ss490545461	RosBREED_snp_sweet_cherry_Pp1_01197874	1	4.16	HB-01-1	1	1197734
ss490545716	RosBREED_snp_tart_cherry_a_Pp1_01235182	1	4.16	HB-01-1	1	1235042
ss490545464	RosBREED_snp_sweet_cherry_Pp1_01238095	1	4.16	HB-01-1	1	1237955
ss490545473	RosBREED_snp_sweet_cherry_Pp1_01331155	1	5	HB-01-1	1	1331014
ss490545723	RosBREED_snp_tart_cherry_a_Pp1_01404526	1	5.52	HB-01-2	1	1404385
ss490545482	RosBREED_snp_sweet_cherry_Pp1_01450317	1	5.84	HB-01-2	1	1450177
ss490545503	RosBREED_snp_sweet_cherry_Pp1_01737374	1	6.94	HB-01-2	1	1737233
ss490545528	RosBREED_snp_sweet_cherry_Pp1_02115377	1	8.38	HB-01-2	1	2115235
ss490545538	RosBREED_snp_sweet_cherry_Pp1_02204110	1	8.87	HB-01-2	1	2203907
ss490545556	RosBREED_snp_sweet_cherry_Pp1_02441717	1	10.17	HB-01-2	1	2441514
ss490559162	RosCOS1602-202_snp_sweet_cherry_Pp1_02602122	1	10.28	HB-01-2	1	2602041
ss490545574	RosBREED_snp_sweet_cherry_Pp1_02822461	1	10.42	HB-01-2	1	2822260
ss490545589	RosBREED_snp_sweet_cherry_Pp1_02967004	1	10.51	HB-01-2	1	2966804
ss490559121	RosCOS1523-098_snp_sweet_cherry_Pp1_03013675	1	10.54	HB-01-2	1	3013595
ss490545594	RosBREED_snp_sweet_cherry_Pp1_03030908	1	10.55	HB-01-2	1	3030709
ss490545597	RosBREED_snp_sweet_cherry_Pp1_03137813	1	10.62	HB-01-2	1	3137574
ss490545606	RosBREED_snp_sweet_cherry_Pp1_03256420	1	10.7	HB-01-2	1	3256181
ss490545609	RosBREED_snp_sweet_cherry_Pp1_03272484	1	10.71	HB-01-2	1	3272245
ss490545616	RosBREED_snp_sweet_cherry_Pp1_03348164	1	10.76	HB-01-2	1	3347927
ss490545619	RosBREED_snp_sweet_cherry_Pp1_03367813	1	10.77	HB-01-2	1	3367576
ss490545625	RosBREED_snp_sweet_cherry_Pp1_03438841	1	10.82	HB-01-2	1	3438604
ss490545628	RosBREED_snp_sweet_cherry_Pp1_03470086	1	10.84	HB-01-2	1	3469849
ss490545631	RosBREED_snp_sweet_cherry_Pp1_03511935	1	10.87	HB-01-2	1	3511698
ss490545803	RosBREED_snp_tart_cherry_a_Pp1_03850920	1	11.09	HB-01-2	1	3850690
ss490545658	RosBREED_snp_sweet_cherry_Pp1_03851976	1	11.09	HB-01-2	1	3851746
ss490545675	RosBREED_snp_sweet_cherry_Pp1_04135801	1	11.27	HB-01-2	1	4135570
ss490545685	RosBREED_snp_sweet_cherry_Pp1_04292905	1	11.37	HB-01-2	1	4292674
ss490545689	RosBREED_snp_sweet_cherry_Pp1_04322404	1	11.39	HB-01-2	1	4322173
ss490545693	RosBREED_snp_sweet_cherry_Pp1_04354807	1	11.41	HB-01-2	1	4354576
ss490545798	RosBREED_snp_sweet_cherry_Pp1_05324710	1	11.54	HB-01-2	1	4549789
ss490545782	RosBREED_snp_sweet_cherry_Pp1_05212271	1	11.61	HB-01-2	1	4662228
ss490545754	RosBREED_snp_sweet_cherry_Pp1_04986018	1	11.76	HB-01-2	1	4888457
ss490545746	RosBREED_snp_sweet_cherry_Pp1_04935013	1	11.79	HB-01-2	1	4939462
ss490545742	RosBREED_snp_sweet_cherry_Pp1_04905651	1	11.81	HB-01-2	1	4968824
ss490545834	RosBREED_snp_tart_cherry_a_Pp1_04759453	1	11.91	HB-01-2	1	5115093
ss490553109	RosBREED_snp_sweet_cherry_Pp4_16799787	1	12.35	HB-01-2	1	5798284
ss490545817	RosBREED_snp_sweet_cherry_Pp1_05564866	1	12.49	HB-01-2	1	6014225
ss490545821	RosBREED_snp_sweet_cherry_Pp1_05587757	1	12.5	HB-01-2	1	6037116
ss490558973	RosCOS1231-486_snp_sweet_cherry_Pp1_05590801	1	12.51	HB-01-2	1	6040280
ss490558970	RosCOS1231-478_snp_sweet_cherry_Pp1_05590809	1	12.51	HB-01-2	1	6040287
ss490545844	RosBREED_snp_sweet_cherry_Pp1_05839154	1	12.67	HB-01-2	1	6288513
ss490545873	RosBREED_snp_tart_cherry_a_Pp1_05857888	1	12.68	HB-01-2	1	6307249
ss490545860	RosBREED_snp_sweet_cherry_Pp1_05962255	1	13.53	HB-01-3	1	6411616
ss490545881	RosBREED_snp_tart_cherry_a_Pp1_05973940	1	13.53	HB-01-3	1	6423301
ss490545872	RosBREED_snp_sweet_cherry_Pp1_06059026	1	13.53	HB-01-3	1	6508387
ss490545888	RosBREED_snp_sweet_cherry_Pp1_06215653	1	13.53	HB-01-4	1	6665015
ss490545896	RosBREED_snp_sweet_cherry_Pp1_06310064	1	13.53	HB-01-4	1	6759427
ss490545912	RosBREED_snp_sweet_cherry_Pp1_06460845	1	13.53	HB-01-4	1	6910208
ss490559240	RosCOS2051-059_snp_sweet_cherry_Pp1_06504213	1	13.7	HB-01-4	1	6953579
ss490545920	RosBREED_snp_sweet_cherry_Pp1_06523752	1	13.77	HB-01-4	1	6973115
ss490545944	RosBREED_snp_sweet_cherry_Pp1_07074495	1	15.86	HB-01-5	1	7523858
ss490545947	RosBREED_snp_sweet_cherry_Pp1_07089244	1	15.91	HB-01-5	1	7538607
ss490545951	RosBREED_snp_sweet_cherry_Pp1_07130958	1	16.07	HB-01-5	1	7580321
ss490545955	RosBREED_snp_sweet_cherry_Pp1_07234788	1	16.97	HB-01-5	1	7684151
ss490545963	RosBREED_snp_sweet_cherry_Pp1_07328678	1	17.78	HB-01-5	1	7778041
ss490545967	RosBREED_snp_sweet_cherry_Pp1_07374161	1	17.84	HB-01-5	1	7823523
ss490545984	RosBREED_snp_sweet_cherry_Pp1_07504437	1	18.04	HB-01-6	1	7953799
ss490546020	RosBREED_snp_sweet_cherry_Pp1_07824263	1	18.51	HB-01-6	1	8273624
ss490545950	RosBREED_snp_tart_cherry_a_Pp1_08028835	1	20.05	HB-01-6	1	8478196
ss490546044	RosBREED_snp_sweet_cherry_Pp1_08106269	1	20.63	HB-01-6	1	8555629
ss490546048	RosBREED_snp_sweet_cherry_Pp1_08141455	1	20.9	HB-01-6	1	8590815
ss490546052	RosBREED_snp_sweet_cherry_Pp1_08211301	1	21.42	HB-01-6	1	8660661
ss490546056	RosBREED_snp_sweet_cherry_Pp1_08240209	1	21.64	HB-01-6	1	8689569
ss490546065	RosBREED_snp_sweet_cherry_Pp1_08299271	1	22.09	HB-01-6	1	8748631
ss490545966	RosBREED_snp_tart_cherry_a_Pp1_08312796	1	22.19	HB-01-6	1	8762156
ss490558828	RosCOS0478-334_snp_sweet_cherry_Pp1_08412029	1	22.94	HB-01-6	1	8861509
ss490558825	RosCOS0478-267_snp_sweet_cherry_Pp1_08412096	1	22.94	HB-01-6	1	8861576
ss490558822	RosCOS0478-110_snp_sweet_cherry_Pp1_08412253	1	22.94	HB-01-6	1	8861733
ss490546081	RosBREED_snp_sweet_cherry_Pp1_08431278	1	23.08	HB-01-6	1	8880638
ss490546126	RosBREED_snp_sweet_cherry_Pp1_08833408	1	26.11	HB-01-6	1	9282768
ss490546006	RosBREED_snp_tart_cherry_a_Pp1_09491645	1	29.01	HB-01-7	1	9941002
ss490546174	RosBREED_snp_sweet_cherry_Pp1_09597368	1	29.48	HB-01-7	1	10046726
ss490546182	RosBREED_snp_sweet_cherry_Pp1_09655274	1	29.74	HB-01-7	1	10104632
ss490546018	RosBREED_snp_tart_cherry_a_Pp1_09689918	1	29.89	HB-01-7	1	10139276
ss490546226	RosBREED_snp_sweet_cherry_Pp1_10175178	1	32.03	HB-01-8	1	10624537
ss490546230	RosBREED_snp_sweet_cherry_Pp1_10176147	1	32.03	HB-01-8	1	10625506
ss490546026	RosBREED_snp_tart_cherry_a_Pp1_10178231	1	32.03	HB-01-8	1	10627590
ss490546234	RosBREED_snp_sweet_cherry_Pp1_10187485	1	32.11	HB-01-8	1	10636844
ss490546030	RosBREED_snp_tart_cherry_a_Pp1_10196636	1	32.18	HB-01-8	1	10645995
ss490546037	RosBREED_snp_tart_cherry_a_Pp1_10265101	1	32.72	HB-01-8	1	10714459
ss490546269	RosBREED_snp_sweet_cherry_Pp1_10284090	1	32.87	HB-01-8	1	10733448
ss490546281	RosBREED_snp_sweet_cherry_Pp1_10316151	1	32.97	HB-01-9	1	10765509
ss490546285	RosBREED_snp_sweet_cherry_Pp1_10330576	1	33.02	HB-01-9	1	10779934
ss490546297	RosBREED_snp_sweet_cherry_Pp1_10373928	1	33.16	HB-01-9	1	10823286
ss490546041	RosBREED_snp_tart_cherry_f_Pp1_10396809	1	33.23	HB-01-9	1	10846167
ss490546301	RosBREED_snp_sweet_cherry_Pp1_10419462	1	33.31	HB-01-9	1	10868820
ss490546317	RosBREED_snp_sweet_cherry_Pp1_10461071	1	33.44	HB-01-9	1	10910429
ss490546333	RosBREED_snp_sweet_cherry_Pp1_10546969	1	33.71	HB-01-9	1	10994956
ss490546337	RosBREED_snp_sweet_cherry_Pp1_10559404	1	33.71	HB-01-9	1	11007391
ss490546341	RosBREED_snp_sweet_cherry_Pp1_10567330	1	33.71	HB-01-9	1	11015317
ss490546061	RosBREED_snp_tart_cherry_a_Pp1_10568530	1	33.74	HB-01-10	1	11016517
ss490546349	RosBREED_snp_sweet_cherry_Pp1_10603637	1	34.55	HB-01-10	1	11051624
ss490546357	RosBREED_snp_sweet_cherry_Pp1_10637855	1	34.55	HB-01-10	1	11085842
ss490546365	RosBREED_snp_sweet_cherry_Pp1_10694269	1	34.55	HB-01-10	1	11142256
ss490546369	RosBREED_snp_sweet_cherry_Pp1_10701111	1	34.73	HB-01-10	1	11149098
ss490546385	RosBREED_snp_sweet_cherry_Pp1_10829860	1	37.96	HB-01-10	1	11277847
ss490546398	RosBREED_snp_sweet_cherry_Pp1_10878674	1	38.53	HB-01-10	1	11326661
ss490546406	RosBREED_snp_sweet_cherry_Pp1_10908774	1	38.88	HB-01-11	1	11356761
ss490546426	RosBREED_snp_sweet_cherry_Pp1_10979761	1	39.71	HB-01-11	1	11427748
ss490546434	RosBREED_snp_sweet_cherry_Pp1_11081324	1	41.12	HB-01-11	1	11529557
ss490546068	RosBREED_snp_tart_cherry_a_Pp1_11102635	1	41.41	HB-01-11	1	11550868
ss490546442	RosBREED_snp_sweet_cherry_Pp1_11107790	1	41.43	HB-01-11	1	11556023
ss490546462	RosBREED_snp_sweet_cherry_Pp1_11338862	1	42.23	HB-01-11	1	11787094
ss490546478	RosBREED_snp_sweet_cherry_Pp1_11855405	1	42.54	HB-01-12	1	12303637
ss490546486	RosBREED_snp_sweet_cherry_Pp1_12022829	1	42.63	HB-01-12	1	12471060
ss490546096	RosBREED_snp_tart_cherry_a_Pp1_12169972	1	42.72	HB-01-12	1	12618203
ss490546494	RosBREED_snp_sweet_cherry_Pp1_12191200	1	42.73	HB-01-12	1	12639430
ss490546498	RosBREED_snp_sweet_cherry_Pp1_12292557	1	42.79	HB-01-12	1	12740787
ss490546510	RosBREED_snp_sweet_cherry_Pp1_12686714	1	43.02	HB-01-12	1	13134941
ss490546104	RosBREED_snp_tart_cherry_a_Pp1_12786607	1	43.08	HB-01-12	1	13234835
ss490546514	RosBREED_snp_sweet_cherry_Pp1_12802283	1	43.09	HB-01-12	1	13250511
ss490546522	RosBREED_snp_sweet_cherry_Pp1_12997969	1	43.21	HB-01-12	1	13446218
ss490546526	RosBREED_snp_sweet_cherry_Pp1_13052512	1	43.24	HB-01-13	1	13500761
ss490546538	RosBREED_snp_sweet_cherry_Pp1_13363703	1	43.73	HB-01-13	1	14338008
ss490546554	RosBREED_snp_sweet_cherry_Pp1_13761187	1	43.97	HB-01-13	1	14735491
ss490546121	RosBREED_snp_tart_cherry_f_Pp1_13920852	1	44.06	HB-01-14	1	14895154
ss490546566	RosBREED_snp_sweet_cherry_Pp1_14110306	1	44.17	HB-01-14	1	15084607
ss490546570	RosBREED_snp_sweet_cherry_Pp1_14219647	1	44.23	HB-01-14	1	15193948
ss490546574	RosBREED_snp_sweet_cherry_Pp1_14281912	1	44.27	HB-01-14	1	15256213
ss490546591	RosBREED_snp_sweet_cherry_Pp1_14626810	1	44.47	HB-01-14	1	15601111
ss490546599	RosBREED_snp_sweet_cherry_Pp1_14779305	1	44.56	HB-01-14	1	15753605
ss490546611	RosBREED_snp_sweet_cherry_Pp1_15061804	1	44.73	HB-01-14	1	16036105
ss490546137	RosBREED_snp_tart_cherry_a_Pp1_15967014	1	45.92	HB-01-14	1	16941316
ss490546619	RosBREED_snp_sweet_cherry_Pp1_16011610	1	45.98	HB-01-14	1	16985912
ss490558902	RosCOS1084-357_snp_sweet_cherry_Pp1_16608849	1	46.77	HB-01-15	1	17583149
ss490546643	RosBREED_snp_sweet_cherry_Pp1_16612689	1	46.78	HB-01-15	1	17586989
ss490546651	RosBREED_snp_sweet_cherry_Pp1_17571526	1	48.04	HB-01-16	1	18545593
ss490558883	RosCOS0547-123_snp_sweet_cherry_Pp1_19104586	1	49.2	HB-01-16	1	20078775
ss490546667	RosBREED_snp_sweet_cherry_Pp1_19157547	1	49.24	HB-01-16	1	20131616
ss490546675	RosBREED_snp_sweet_cherry_Pp1_19836475	1	49.75	HB-01-16	1	20811017
ss490546679	RosBREED_snp_sweet_cherry_Pp1_19999922	1	49.89	HB-01-16	1	20973954
ss490559249	RosCOS2143-270_snp_sweet_cherry_Pp1_21773370	1	51.44	HB-01-17	1	22747528
ss490546727	RosBREED_snp_sweet_cherry_Pp1_22002734	1	51.64	HB-01-17	1	22976838
ss490546735	RosBREED_snp_sweet_cherry_Pp1_22015805	1	51.65	HB-01-17	1	22989909
ss490546746	RosBREED_snp_sweet_cherry_Pp1_22105282	1	51.73	HB-01-17	1	23079385
ss490546755	RosBREED_snp_sweet_cherry_Pp1_22450423	1	52.03	HB-01-17	1	23424727
ss490546759	RosBREED_snp_sweet_cherry_Pp1_22481130	1	52.06	HB-01-17	1	23455434
ss490546762	RosBREED_snp_sweet_cherry_Pp1_22554385	1	52.13	HB-01-18	1	23528689
ss490546811	RosBREED_snp_sweet_cherry_Pp1_23209463	1	52.7	HB-01-18	1	24183767
ss490546835	RosBREED_snp_sweet_cherry_Pp1_23904376	1	53.31	HB-01-19	1	24878680
ss490546860	RosBREED_snp_sweet_cherry_Pp1_24399603	1	53.74	HB-01-19	1	25373909
ss490546874	RosBREED_snp_sweet_cherry_Pp1_24575772	1	65.34	HB-01-19	1	25550078
ss490546914	RosBREED_snp_sweet_cherry_Pp1_25130244	1	67.86	HB-01-19	1	26104555
ss490546922	RosBREED_snp_sweet_cherry_Pp1_25233778	1	68.33	HB-01-19	1	26208380
ss490546926	RosBREED_snp_sweet_cherry_Pp1_25252796	1	68.42	HB-01-20	1	26227398
ss490546934	RosBREED_snp_sweet_cherry_Pp1_25338058	1	68.81	HB-01-20	1	26312659
ss490546942	RosBREED_snp_sweet_cherry_Pp1_25423943	1	69.2	HB-01-20	1	26398544
ss490546974	RosBREED_snp_sweet_cherry_Pp1_25855804	1	71.16	HB-01-20	1	26830407
ss490546978	RosBREED_snp_sweet_cherry_Pp1_25921951	1	71.46	HB-01-21	1	26896554
ss490546322	RosBREED_snp_tart_cherry_a_Pp1_26028238	1	71.94	HB-01-21	1	27002841
ss490546990	RosBREED_snp_sweet_cherry_Pp1_26047253	1	72.03	HB-01-21	1	27021856
ss490559447	RosCOS3763-062_snp_sweet_cherry_Pp1_26146903	1	73.44	HB-01-21	1	27121626
ss490546998	RosBREED_snp_sweet_cherry_Pp1_26164697	1	73.69	HB-01-21	1	27139300
ss490547003	RosBREED_snp_sweet_cherry_Pp1_26215806	1	74.52	HB-01-21	1	27190409
ss490547035	RosBREED_snp_sweet_cherry_Pp1_26698128	1	75.71	HB-01-21	1	27672730
ss490547103	RosBREED_snp_sweet_cherry_Pp1_27626876	1	78.01	HB-01-22	1	28601479
ss490547111	RosBREED_snp_sweet_cherry_Pp1_27714539	1	78.23	HB-01-22	1	28689142
ss490559197	RosCOS1756-104_snp_sweet_cherry_Pp1_27721194	1	78.23	HB-01-22	1	28695797
ss490546391	RosBREED_snp_tart_cherry_a_Pp1_27943170	1	79	HB-01-22	1	28917772
ss490547123	RosBREED_snp_sweet_cherry_Pp1_27968875	1	79.08	HB-01-22	1	28943477
ss490547174	RosBREED_snp_sweet_cherry_Pp1_29238550	1	83.45	HB-01-23	1	30212644
ss490547194	RosBREED_snp_sweet_cherry_Pp1_29638469	1	84.83	HB-01-23	1	30612416
ss490547198	RosBREED_snp_sweet_cherry_Pp1_29716268	1	85.1	HB-01-23	1	30690215
ss490546431	RosBREED_snp_tart_cherry_a_Pp1_29790334	1	85.35	HB-01-23	1	30764281
ss490559393	RosCOS3495-237_snp_sweet_cherry_Pp1_29955180	1	85.92	HB-01-23	1	30929239
ss490547213	RosBREED_snp_sweet_cherry_Pp1_30054079	1	86.26	HB-01-23	1	31028026
ss490546439	RosBREED_snp_tart_cherry_a_Pp1_30065891	1	86.3	HB-01-23	1	31039838
ss490547217	RosBREED_snp_sweet_cherry_Pp1_30124609	1	86.5	HB-01-23	1	31098556
ss490547228	RosBREED_snp_sweet_cherry_Pp1_30384259	1	87.4	HB-01-23	1	31358206
ss490546447	RosBREED_snp_tart_cherry_a_Pp1_30413870	1	87.5	HB-01-23	1	31387817
ss490547244	RosBREED_snp_sweet_cherry_Pp1_30716095	1	88.54	HB-01-23	1	31690041
ss490559468	RosCOS3802-247_snp_sweet_cherry_Pp1_30725127	1	88.57	HB-01-23	1	31699193
ss490546455	RosBREED_snp_tart_cherry_a_Pp1_30741454	1	88.62	HB-01-24	1	31715400
ss490559252	RosCOS2354-264_snp_sweet_cherry_Pp1_30895488	1	89.15	HB-01-24	1	31869436
ss490547256	RosBREED_snp_sweet_cherry_Pp1_30967575	1	89.4	HB-01-24	1	31941522
ss490547259	RosBREED_snp_sweet_cherry_Pp1_31049557	1	89.68	HB-01-24	1	32023504
ss490547271	RosBREED_snp_sweet_cherry_Pp1_31301016	1	90.55	HB-01-24	1	32274855
ss490547279	RosBREED_snp_sweet_cherry_Pp1_31467287	1	91.52	HB-01-24	1	32441128
ss490547287	RosBREED_snp_sweet_cherry_Pp1_31633964	1	91.82	HB-01-25	1	32607805
ss490559375	RosCOS3323-066_snp_sweet_cherry_Pp1_31742049	1	92.01	HB-01-25	1	32715891
ss490547294	RosBREED_snp_sweet_cherry_Pp1_31805500	1	92.12	HB-01-25	1	32779342
ss490547298	RosBREED_snp_sweet_cherry_Pp1_31881572	1	92.26	HB-01-25	1	32855414
ss490547302	RosBREED_snp_sweet_cherry_Pp1_31975500	1	92.42	HB-01-26	1	32949341
ss490547306	RosBREED_snp_sweet_cherry_Pp1_32053318	1	92.42	HB-01-26	1	33027159
ss490547329	RosBREED_snp_sweet_cherry_Pp1_32180757	1	92.42	HB-01-26	1	33154597
ss490547333	RosBREED_snp_sweet_cherry_Pp1_32195829	1	92.46	HB-01-26	1	33169669
ss490547337	RosBREED_snp_sweet_cherry_Pp1_32207329	1	92.49	HB-01-26	1	33181169
ss490547341	RosBREED_snp_sweet_cherry_Pp1_32218975	1	92.53	HB-01-26	1	33192815
ss490547345	RosBREED_snp_sweet_cherry_Pp1_32236350	1	92.57	HB-01-26	1	33210190
ss490546504	RosBREED_snp_tart_cherry_a_Pp1_32362282	1	92.9	HB-01-26	1	33336124
ss490547368	RosBREED_snp_sweet_cherry_Pp1_32371233	1	92.93	HB-01-26	1	33345075
ss490547391	RosBREED_snp_sweet_cherry_Pp1_32460426	1	93.17	HB-01-26	1	33434268
ss490559347	RosCOS2753-188_snp_sweet_cherry_Pp1_32621488	1	94.03	HB-01-26	1	33595330
ss490559350	RosCOS2753-232_snp_sweet_cherry_Pp1_32621532	1	94.03	HB-01-26	1	33595374
ss490547421	RosBREED_snp_sweet_cherry_Pp1_32635893	1	94.11	HB-01-26	1	33609735
ss490547453	RosBREED_snp_sweet_cherry_Pp1_32759983	1	94.77	HB-01-26	1	33733823
ss490547479	RosBREED_snp_sweet_cherry_Pp1_32866299	1	95.34	HB-01-26	1	33840139
ss490547487	RosBREED_snp_sweet_cherry_Pp1_32894074	1	95.49	HB-01-26	1	33867914
ss490547510	RosBREED_snp_sweet_cherry_Pp1_33007179	1	95.93	HB-01-26	1	33981020
ss490547514	RosBREED_snp_sweet_cherry_Pp1_33019898	1	95.98	HB-01-26	1	33993739
ss490547518	RosBREED_snp_sweet_cherry_Pp1_33035979	1	96.05	HB-01-26	1	34009820
ss490547522	RosBREED_snp_sweet_cherry_Pp1_33040649	1	96.07	HB-01-26	1	34014490
ss490547530	RosBREED_snp_sweet_cherry_Pp1_33075219	1	96.2	HB-01-26	1	34049060
ss490546548	RosBREED_snp_tart_cherry_a_Pp1_33112319	1	96.35	HB-01-26	1	34086160
ss490559328	RosCOS2622-075_snp_sweet_cherry_Pp1_33117964	1	96.37	HB-01-26	1	34091925
ss490547537	RosBREED_snp_sweet_cherry_Pp1_33122407	1	96.46	HB-01-26	1	34096248
ss490546556	RosBREED_snp_tart_cherry_a_Pp1_33251292	1	99.07	HB-01-27	1	34225134
ss490547580	RosBREED_snp_sweet_cherry_Pp1_33308706	1	100.24	HB-01-27	1	34282548
ss490547588	RosBREED_snp_sweet_cherry_Pp1_33345349	1	100.98	HB-01-27	1	34319191
ss490547592	RosBREED_snp_sweet_cherry_Pp1_33358731	1	101.25	HB-01-27	1	34332573
ss490547596	RosBREED_snp_sweet_cherry_Pp1_33379241	1	101.67	HB-01-27	1	34353083
ss490547599	RosBREED_snp_sweet_cherry_Pp1_33392756	1	101.67	HB-01-27	1	34366598
ss490547615	RosBREED_snp_sweet_cherry_Pp1_33472915	1	101.77	HB-01-27	1	34446756
ss490547623	RosBREED_snp_sweet_cherry_Pp1_33509674	1	101.82	HB-01-27	1	34483515
ss490547659	RosBREED_snp_sweet_cherry_Pp1_33790546	1	102.19	HB-01-28	1	34764387
ss490547676	RosBREED_snp_sweet_cherry_Pp1_33883266	1	102.31	HB-01-28	1	34857107
ss490547684	RosBREED_snp_sweet_cherry_Pp1_33907538	1	102.34	HB-01-28	1	34881379
ss490559168	RosCOS1612-172_snp_sweet_cherry_Pp1_34168048	1	102.68	HB-01-28	1	35142005
ss490559153	RosCOS1549-533_snp_sweet_cherry_Pp1_34192653	1	103.47	HB-01-28	1	35166495
ss490559118	RosCOS1520-129_snp_sweet_cherry_Pp1_34197844	1	103.47	HB-01-28	1	35171685
ss490547763	RosBREED_snp_sweet_cherry_Pp1_34334690	1	103.47	HB-01-28	1	35308531
ss490546621	RosBREED_snp_tart_cherry_a_Pp1_34430805	1	103.47	HB-01-28	1	35404648
ss490547781	RosBREED_snp_sweet_cherry_Pp1_34439073	1	103.47	HB-01-28	1	35412916
ss490559209	RosCOS1790-520_snp_sweet_cherry_Pp1_34516980	1	103.88	HB-01-28	1	35490324
ss490546637	RosBREED_snp_tart_cherry_a_Pp1_34741316	1	105.04	HB-01-28	1	35714520
ss490547828	RosBREED_snp_sweet_cherry_Pp1_34829029	1	105.5	HB-01-28	1	35802238
ss490547832	RosBREED_snp_sweet_cherry_Pp1_34870686	1	105.72	HB-01-28	1	35843894
ss490546645	RosBREED_snp_tart_cherry_a_Pp1_34916586	1	105.96	HB-01-28	1	35889794
ss490547868	RosBREED_snp_sweet_cherry_Pp1_35218936	1	107.53	HB-01-29	1	36192145
ss490547882	RosBREED_snp_sweet_cherry_Pp1_35371782	1	108.33	HB-01-29	1	36344992
ss490547886	RosBREED_snp_sweet_cherry_Pp1_35408469	1	108.52	HB-01-30	1	36381679
ss490547911	RosBREED_snp_sweet_cherry_Pp1_35582087	1	109.43	HB-01-30	1	36555299
ss490547915	RosBREED_snp_sweet_cherry_Pp1_35614161	1	109.59	HB-01-30	1	36587372
ss490558837	RosCOS0502-212_snp_sweet_cherry_Pp1_35635315	1	109.7	HB-01-30	1	36608645
ss490558834	RosCOS0502-134_snp_sweet_cherry_Pp1_35635393	1	109.7	HB-01-30	1	36608712
ss490547941	RosBREED_snp_sweet_cherry_Pp1_35806755	1	110.83	HB-01-30	1	36779967
ss490546694	RosBREED_snp_tart_cherry_a_Pp1_35888929	1	111.37	HB-01-31	1	36862141
ss490547961	RosBREED_snp_sweet_cherry_Pp1_35956466	1	111.37	HB-01-31	1	36929678
ss490548006	RosBREED_snp_sweet_cherry_Pp1_36173694	1	111.37	HB-01-31	1	37146907
ss490546721	RosBREED_snp_tart_cherry_f_Pp1_36234910	1	111.37	HB-01-31	1	37208123
ss490548026	RosBREED_snp_sweet_cherry_Pp1_36293674	1	111.37	HB-01-32	1	37266887
ss490548030	RosBREED_snp_sweet_cherry_Pp1_36319573	1	111.37	HB-01-32	1	37292786
ss490548040	RosBREED_snp_sweet_cherry_Pp1_36394955	1	111.7	HB-01-32	1	37368168
ss490548044	RosBREED_snp_sweet_cherry_Pp1_36415494	1	111.79	HB-01-32	1	37388707
ss490548060	RosBREED_snp_sweet_cherry_Pp1_36470924	1	112.03	HB-01-33	1	37444137
ss490548073	RosBREED_snp_sweet_cherry_Pp1_36515818	1	112.23	HB-01-33	1	37489030
ss490548077	RosBREED_snp_sweet_cherry_Pp1_36578814	1	112.51	HB-01-33	1	37552184
ss490548081	RosBREED_snp_sweet_cherry_Pp1_36588456	1	112.55	HB-01-33	1	37561826
ss490548105	RosBREED_snp_sweet_cherry_Pp1_36667846	1	112.9	HB-01-33	1	37641216
ss490548117	RosBREED_snp_sweet_cherry_Pp1_36725185	1	113.15	HB-01-33	1	37698555
ss490548121	RosBREED_snp_sweet_cherry_Pp1_36738631	1	113.21	HB-01-33	1	37712001
ss490548125	RosBREED_snp_sweet_cherry_Pp1_36751981	1	113.27	HB-01-33	1	37725351
ss490548137	RosBREED_snp_sweet_cherry_Pp1_36802450	1	113.49	HB-01-34	1	37775819
ss490548153	RosBREED_snp_sweet_cherry_Pp1_36865299	1	113.76	HB-01-34	1	37838667
ss490546766	RosBREED_snp_tart_cherry_a_Pp1_36919612	1	114	HB-01-34	1	37892979
ss490546774	RosBREED_snp_tart_cherry_a_Pp1_36959467	1	114.18	HB-01-34	1	37932834
ss490548173	RosBREED_snp_sweet_cherry_Pp1_36967784	1	114.21	HB-01-34	1	37941151
ss490548183	RosBREED_snp_sweet_cherry_Pp1_36993407	1	114.33	HB-01-34	1	37966774
ss490558950	RosCOS1169-212_snp_sweet_cherry_Pp1_37078592	1	117.35	HB-01-34	1	38052079
ss490546786	RosBREED_snp_tart_cherry_a_Pp1_37638086	1	118.4	HB-01-34	1	38611454
ss490548228	RosBREED_snp_sweet_cherry_Pp1_38052311	1	119.18	HB-01-35	1	39025679
ss490548232	RosBREED_snp_sweet_cherry_Pp1_38300094	1	119.64	HB-01-35	1	39273462
ss490546794	RosBREED_snp_tart_cherry_a_Pp1_38376904	1	119.79	HB-01-35	1	39350272
ss490548236	RosBREED_snp_sweet_cherry_Pp1_38484401	1	119.99	HB-01-35	1	39457769
ss490548240	RosBREED_snp_sweet_cherry_Pp1_39008836	1	120.97	HB-01-35	1	39982204
ss490559022	RosCOS1312-113_snp_sweet_cherry_Pp1_39523863	1	121.94	HB-01-36	1	40497246
ss490559258	RosCOS2373-074_snp_sweet_cherry_Pp1_39849154	1	122.55	HB-01-36	1	40822419
ss490548269	RosBREED_snp_sweet_cherry_Pp1_39916605	1	122.68	HB-01-36	1	40889869
ss490548289	RosBREED_snp_sweet_cherry_Pp1_40057233	1	122.94	HB-01-36	1	41030497
ss490546833	RosBREED_snp_tart_cherry_a_Pp1_40061065	1	122.95	HB-01-36	1	41034329
ss490546845	RosBREED_snp_tart_cherry_a_Pp1_40555324	1	123.88	HB-01-36	1	41528590
ss490548305	RosBREED_snp_sweet_cherry_Pp1_40600033	1	123.94	HB-01-36	1	41573299
ss490559234	RosCOS2041-460_snp_sweet_cherry_Pp1_40862701	1	124.32	HB-01-36	1	41835968
ss490559237	RosCOS2041-499_snp_sweet_cherry_Pp1_40862742	1	124.32	HB-01-36	1	41836007
ss490548323	RosBREED_snp_sweet_cherry_Pp1_41134415	1	124.71	HB-01-37	1	42107682
ss490548327	RosBREED_snp_sweet_cherry_Pp1_41262007	1	124.89	HB-01-37	1	42235274
ss490548335	RosBREED_snp_sweet_cherry_Pp1_41526806	1	125.27	HB-01-37	1	42500019
ss490548692	RosBREED_snp_sweet_cherry_Pp1_46751928	1	126.08	HB-01-37	1	43063956
ss490548680	RosBREED_snp_sweet_cherry_Pp1_46635504	1	126.24	HB-01-37	1	43180531
ss490548667	RosBREED_snp_sweet_cherry_Pp1_46530908	1	126.39	HB-01-37	1	43285090
ss490546979	RosBREED_snp_tart_cherry_f_Pp1_46512070	1	126.42	HB-01-37	1	43303928
ss490548655	RosBREED_snp_sweet_cherry_Pp1_46402818	1	126.58	HB-01-37	1	43413180
ss490548643	RosBREED_snp_sweet_cherry_Pp1_46277304	1	126.76	HB-01-37	1	43538693
ss490548610	RosBREED_snp_sweet_cherry_Pp1_45823056	1	127.41	HB-01-38	1	43992983
ss490546959	RosBREED_snp_tart_cherry_a_Pp1_45792730	1	127.45	HB-01-38	1	44023310
ss490546951	RosBREED_snp_tart_cherry_a_Pp1_45748141	1	127.51	HB-01-38	1	44067899
ss490548597	RosBREED_snp_sweet_cherry_Pp1_45720052	1	127.56	HB-01-38	1	44095988
ss490559189	RosCOS1627-070_snp_sweet_cherry_Pp1_45682217	1	128.31	HB-01-38	1	44133621
ss490548593	RosBREED_snp_sweet_cherry_Pp1_45680542	1	128.35	HB-01-38	1	44135498
ss490548589	RosBREED_snp_sweet_cherry_Pp1_45633267	1	129.29	HB-01-38	1	44182773
ss490548583	RosBREED_snp_sweet_cherry_Pp1_45601390	1	129.78	HB-01-39	1	44214650
ss490548575	RosBREED_snp_sweet_cherry_Pp1_45535084	1	130.78	HB-01-39	1	44280956
ss490546947	RosBREED_snp_tart_cherry_a_Pp1_45498179	1	131.33	HB-01-39	1	44317860
ss490559325	RosCOS2618-113_snp_sweet_cherry_Pp1_45473668	1	131.7	HB-01-39	1	44342286
ss490548571	RosBREED_snp_sweet_cherry_Pp1_45473214	1	131.71	HB-01-39	1	44342825
ss490559081	RosCOS1409-570_snp_sweet_cherry_Pp1_45469715	1	131.76	HB-01-39	1	44346242
ss490546939	RosBREED_snp_tart_cherry_a_Pp1_45418879	1	132.53	HB-01-39	1	44397160
ss490548567	RosBREED_snp_sweet_cherry_Pp1_45402154	1	132.78	HB-01-39	1	44413885
ss490548559	RosBREED_snp_sweet_cherry_Pp1_45322930	1	132.78	HB-01-39	1	44493109
ss490559090	RosCOS1448-113_snp_sweet_cherry_Pp1_45226245	1	132.78	HB-01-39	1	44589592
ss490548555	RosBREED_snp_sweet_cherry_Pp1_45210413	1	132.78	HB-01-39	1	44605626
ss490548551	RosBREED_snp_sweet_cherry_Pp1_45163766	1	132.78	HB-01-39	1	44652273
ss490548546	RosBREED_snp_sweet_cherry_Pp1_45119230	1	132.78	HB-01-39	1	44696810
ss490558944	RosCOS1159-099_snp_sweet_cherry_Pp1_45077993	1	132.78	HB-01-39	1	44737845
ss490558947	RosCOS1159-307_snp_sweet_cherry_Pp1_45077786	1	132.78	HB-01-39	1	44738052
ss490548538	RosBREED_snp_sweet_cherry_Pp1_45028492	1	132.78	HB-01-39	1	44787548
ss490548526	RosBREED_snp_sweet_cherry_Pp1_44919064	1	132.78	HB-01-39	1	44896976
ss490546919	RosBREED_snp_tart_cherry_a_Pp1_44823707	1	132.78	HB-01-39	1	44992332
ss490548514	RosBREED_snp_sweet_cherry_Pp1_44796418	1	133	HB-01-39	1	45019621
ss490548510	RosBREED_snp_sweet_cherry_Pp1_44764542	1	133.26	HB-01-39	1	45051497
ss490548506	RosBREED_snp_sweet_cherry_Pp1_44719900	1	133.61	HB-01-39	1	45096139
ss490548501	RosBREED_snp_sweet_cherry_Pp1_44685238	1	134.03	HB-01-40	1	45130800
ss490546912	RosBREED_snp_tart_cherry_a_Pp1_44660028	1	134.33	HB-01-40	1	45156010
ss490548497	RosBREED_snp_sweet_cherry_Pp1_44648246	1	134.47	HB-01-40	1	45167792
ss490548488	RosBREED_snp_sweet_cherry_Pp1_44565586	1	134.47	HB-01-40	1	45250453
ss490548460	RosBREED_snp_sweet_cherry_Pp1_44247150	1	134.47	HB-01-40	1	45568890
ss490548452	RosBREED_snp_sweet_cherry_Pp1_44132511	1	134.74	HB-01-40	1	45683529
ss490548448	RosBREED_snp_sweet_cherry_Pp1_44090182	1	134.84	HB-01-40	1	45725858
ss490548444	RosBREED_snp_sweet_cherry_Pp1_44045161	1	134.94	HB-01-40	1	45770879
ss490558976	RosCOS1232-107_snp_sweet_cherry_Pp1_44008658	1	135.03	HB-01-40	1	45807180
ss490558979	RosCOS1232-203_snp_sweet_cherry_Pp1_44008562	1	135.03	HB-01-40	1	45807279
ss490558982	RosCOS1232-306_snp_sweet_cherry_Pp1_44008459	1	135.03	HB-01-40	1	45807379
ss490548438	RosBREED_snp_sweet_cherry_Pp1_44008620	1	135.03	HB-01-40	1	45807420
ss490548430	RosBREED_snp_sweet_cherry_Pp1_43975890	1	135.1	HB-01-40	1	45840149
ss490548418	RosBREED_snp_sweet_cherry_Pp1_43875207	1	135.34	HB-01-40	1	45940831
ss490548414	RosBREED_snp_sweet_cherry_Pp1_43863991	1	135.39	HB-01-40	1	45952047
ss490558932	RosCOS1139-146_snp_sweet_cherry_Pp1_43832684	1	135.54	HB-01-40	1	45983272
ss490548406	RosBREED_snp_sweet_cherry_Pp1_43806891	1	135.67	HB-01-40	1	46009147
ss490548402	RosBREED_snp_sweet_cherry_Pp1_43706470	1	136.156	HB-01-40	1	46109567
ss490546889	RosBREED_snp_tart_cherry_a_Pp1_43556762	1	136.598	HB-01-40	1	46259275
ss490559073	RosCOS1405-129_snp_sweet_cherry_Pp1_43353380	1	137.198	HB-01-40	1	46462576
ss490559070	RosCOS1405-103_snp_sweet_cherry_Pp1_43353354	1	137.198	HB-01-40	1	46462602
ss490559028	RosCOS1315-155_snp_sweet_cherry_Pp1_43223890	1	137.581	HB-01-40	1	46592065
ss490548381	RosBREED_snp_sweet_cherry_Pp1_43002420	1	138.236	HB-01-41	1	46813909
ss490559413	RosCOS3706-086_snp_sweet_cherry_Pp1_42901172	1	138.535	HB-01-41	1	46915076
ss490559428	RosCOS3738-215_snp_sweet_cherry_Pp1_42355743	1	140.145	HB-01-41	1	47460383
ss490548360	RosBREED_snp_sweet_cherry_Pp1_42337214	1	140.2	HB-01-41	1	47478993
ss490559052	RosCOS1347-123_snp_sweet_cherry_Pp1_42003897	1	141.184	HB-01-41	1	47812273
ss490547112	RosBREED_snp_tart_cherry_a_Pp2_10126214	2	0	HB-02-1	2	494583
ss490548994	RosBREED_snp_sweet_cherry_Pp2_09649536	2	3.57	HB-02-1	2	971263
ss490559362	RosCOS3213-279_snp_sweet_cherry_Pp2_09583829	2	4.08	HB-02-1	2	1036888
ss490547108	RosBREED_snp_tart_cherry_f_Pp2_09544081	2	4.39	HB-02-1	2	1076718
ss490548989	RosBREED_snp_sweet_cherry_Pp2_09498888	2	4.74	HB-02-1	2	1121911
ss490547100	RosBREED_snp_tart_cherry_f_Pp2_09283032	2	6.4	HB-02-1	2	1336907
ss490558862	RosCOS0541-352_snp_sweet_cherry_Pp2_09280533	2	6.42	HB-02-1	2	1339323
ss490558859	RosCOS0541-317_snp_sweet_cherry_Pp2_09280498	2	6.42	HB-02-1	2	1339359
ss490558856	RosCOS0541-248_snp_sweet_cherry_Pp2_09280420	2	6.42	HB-02-1	2	1339436
ss490558853	RosCOS0541-193_snp_sweet_cherry_Pp2_09280363	2	6.42	HB-02-1	2	1339492
ss490548700	RosBREED_snp_sweet_cherry_Pp2_00217565	2	6.56	HB-02-1	2	1963628
ss490546983	RosBREED_snp_tart_cherry_a_Pp2_00219501	2	6.56	HB-02-1	2	1965564
ss490548713	RosBREED_snp_sweet_cherry_Pp2_00350384	2	6.59	HB-02-1	2	2096447
ss490548725	RosBREED_snp_sweet_cherry_Pp2_00500420	2	6.62	HB-02-1	2	2246484
ss490548729	RosBREED_snp_sweet_cherry_Pp2_00521088	2	6.63	HB-02-1	2	2267152
ss490548745	RosBREED_snp_sweet_cherry_Pp2_00911589	2	6.71	HB-02-1	2	2657655
ss490548753	RosBREED_snp_sweet_cherry_Pp2_01029506	2	6.74	HB-02-1	2	2775573
ss490548761	RosBREED_snp_sweet_cherry_Pp2_01170277	2	6.77	HB-02-1	2	2916302
ss490548765	RosBREED_snp_sweet_cherry_Pp2_01221960	2	6.78	HB-02-1	2	2967986
ss490548769	RosBREED_snp_sweet_cherry_Pp2_01275586	2	6.79	HB-02-2	2	3021612
ss490548777	RosBREED_snp_sweet_cherry_Pp2_01435086	2	6.83	HB-02-2	2	3181112
ss490548789	RosBREED_snp_sweet_cherry_Pp2_01653466	2	6.88	HB-02-2	2	3399491
ss490548797	RosBREED_snp_sweet_cherry_Pp2_01817928	2	6.92	HB-02-2	2	3563953
ss490547014	RosBREED_snp_tart_cherry_a_Pp2_01908247	2	6.94	HB-02-2	2	3654272
ss490547018	RosBREED_snp_tart_cherry_f_Pp2_01909361	2	6.94	HB-02-2	2	3655386
ss490548809	RosBREED_snp_sweet_cherry_Pp2_01951353	2	6.95	HB-02-2	2	3697378
ss490548813	RosBREED_snp_sweet_cherry_Pp2_02008976	2	6.96	HB-02-2	2	3755001
ss490548825	RosBREED_snp_sweet_cherry_Pp2_02164751	2	6.99	HB-02-2	2	3910777
ss490548833	RosBREED_snp_sweet_cherry_Pp2_02274343	2	7.02	HB-02-2	2	4020368
ss490548841	RosBREED_snp_sweet_cherry_Pp2_02373744	2	7.04	HB-02-2	2	4119773
ss490548861	RosBREED_snp_sweet_cherry_Pp2_02840304	2	7.14	HB-02-3	2	4586083
ss490548892	RosBREED_snp_sweet_cherry_Pp2_03396708	2	7.27	HB-02-3	2	5142232
ss490548896	RosBREED_snp_sweet_cherry_Pp2_03429743	2	7.28	HB-02-3	2	5175267
ss490548900	RosBREED_snp_sweet_cherry_Pp2_03488474	2	7.29	HB-02-3	2	5233998
ss490548916	RosBREED_snp_sweet_cherry_Pp2_04230797	2	7.45	HB-02-3	2	5975842
ss490548920	RosBREED_snp_sweet_cherry_Pp2_04354053	2	7.48	HB-02-3	2	6099098
ss490548924	RosBREED_snp_sweet_cherry_Pp2_04801902	2	7.58	HB-02-3	2	6546946
ss490548928	RosBREED_snp_sweet_cherry_Pp2_04953599	2	7.62	HB-02-3	2	6698643
ss490547061	RosBREED_snp_tart_cherry_a_Pp2_04976130	2	7.62	HB-02-3	2	6721173
ss490548935	RosBREED_snp_sweet_cherry_Pp2_05493845	2	7.74	HB-02-4	2	7238887
ss490548943	RosBREED_snp_sweet_cherry_Pp2_05865200	2	7.82	HB-02-4	2	7610243
ss490548947	RosBREED_snp_sweet_cherry_Pp2_05959570	2	7.84	HB-02-4	2	7704613
ss490548954	RosBREED_snp_sweet_cherry_Pp2_06844099	2	8.04	HB-02-4	2	8589072
ss490547088	RosBREED_snp_tart_cherry_a_Pp2_06884202	2	8.05	HB-02-4	2	8629175
ss490548962	RosBREED_snp_sweet_cherry_Pp2_07280500	2	8.14	HB-02-4	2	9025472
ss490553316	RosBREED_snp_sweet_cherry_Pp4_22190270	2	8.54	HB-02-4	2	10845181
ss490553313	RosBREED_snp_sweet_cherry_Pp4_22154481	2	8.55	HB-02-4	2	10880965
ss490559443	RosCOS3754-167_snp_sweet_cherry_Pp4_22142114	2	8.55	HB-02-4	2	10893250
ss490553310	RosBREED_snp_sweet_cherry_Pp4_22126812	2	8.56	HB-02-4	2	10908634
ss490548866	RosBREED_snp_tart_cherry_a_Pp4_22125695	2	8.56	HB-02-4	2	10909751
ss490553307	RosBREED_snp_sweet_cherry_Pp4_22025837	2	8.58	HB-02-4	2	11009609
ss490553289	RosBREED_snp_sweet_cherry_Pp4_21580914	2	8.68	HB-02-4	2	11454535
ss490548859	RosBREED_snp_tart_cherry_a_Pp4_21534980	2	8.69	HB-02-4	2	11500468
ss490553280	RosBREED_snp_sweet_cherry_Pp4_21154556	2	8.77	HB-02-4	2	11880894
ss490548855	RosBREED_snp_tart_cherry_a_Pp4_21145128	2	8.77	HB-02-4	2	11890322
ss490553277	RosBREED_snp_sweet_cherry_Pp4_21141260	2	8.8	HB-02-4	2	11894190
ss490553268	RosBREED_snp_sweet_cherry_Pp4_20865038	2	10.64	HB-02-4	2	12170411
ss490549025	RosBREED_snp_sweet_cherry_Pp2_10930583	2	11.64	HB-02-4	2	13709663
ss490549029	RosBREED_snp_sweet_cherry_Pp2_11187571	2	12.42	HB-02-4	2	13966652
ss490549037	RosBREED_snp_sweet_cherry_Pp2_11540955	2	13.49	HB-02-5	2	14319252
ss490549044	RosBREED_snp_sweet_cherry_Pp2_12094115	2	17.2	HB-02-5	2	14872352
ss490549048	RosBREED_snp_sweet_cherry_Pp2_12244944	2	18.21	HB-02-5	2	15023181
ss490549052	RosBREED_snp_sweet_cherry_Pp2_12407490	2	19.3	HB-02-5	2	15185727
ss490559387	RosCOS3437-187_snp_sweet_cherry_Pp2_12407957	2	19.3	HB-02-5	2	15186205
ss490559390	RosCOS3437-232_snp_sweet_cherry_Pp2_12408002	2	19.3	HB-02-5	2	15186239
ss490547150	RosBREED_snp_tart_cherry_a_Pp2_13737685	2	24.76	HB-02-6	2	16515942
ss490549109	RosBREED_snp_sweet_cherry_Pp2_14255547	2	26.89	HB-02-6	2	17033717
ss490547158	RosBREED_snp_tart_cherry_a_Pp2_14471355	2	28.25	HB-02-6	2	17249525
ss490549121	RosBREED_snp_sweet_cherry_Pp2_14725827	2	28.64	HB-02-6	2	17503996
ss490549138	RosBREED_snp_sweet_cherry_Pp2_14926622	2	28.94	HB-02-6	2	17704790
ss490549172	RosBREED_snp_sweet_cherry_Pp2_15084429	2	28.97	HB-02-7	2	17862597
ss490549176	RosBREED_snp_sweet_cherry_Pp2_15090036	2	28.98	HB-02-7	2	17868204
ss490549184	RosBREED_snp_sweet_cherry_Pp2_15127760	2	29	HB-02-7	2	17905928
ss490549187	RosBREED_snp_sweet_cherry_Pp2_15129278	2	29	HB-02-7	2	17907446
ss490549192	RosBREED_snp_sweet_cherry_Pp2_15162260	2	29.03	HB-02-7	2	17940428
ss490556795	RosBREED_snp_sweet_cherry_Pp7_11504432	2	29.22	HB-02-7	2	18223481
ss490556804	RosBREED_snp_sweet_cherry_Pp7_11774569	2	29.41	HB-02-7	2	18493620
ss490550555	RosBREED_snp_tart_cherry_a_Pp7_11790341	2	29.42	HB-02-7	2	18509392
ss490556813	RosBREED_snp_sweet_cherry_Pp7_11882414	2	29.49	HB-02-7	2	18601465
ss490556816	RosBREED_snp_sweet_cherry_Pp7_11957363	2	29.54	HB-02-7	2	18676414
ss490556819	RosBREED_snp_sweet_cherry_Pp7_12013369	2	29.58	HB-02-8	2	18732420
ss490549216	RosBREED_snp_sweet_cherry_Pp2_15337787	2	29.7	HB-02-8	2	18914293
ss490549219	RosBREED_snp_sweet_cherry_Pp2_15355971	2	29.72	HB-02-8	2	18932477
ss490549227	RosBREED_snp_sweet_cherry_Pp2_15372418	2	29.72	HB-02-8	2	18948924
ss490549238	RosBREED_snp_sweet_cherry_Pp2_15492297	2	30.76	HB-02-8	2	19068803
ss490549258	RosBREED_snp_sweet_cherry_Pp2_15624043	2	31.91	HB-02-8	2	19200549
ss490549278	RosBREED_snp_sweet_cherry_Pp2_15711952	2	31.91	HB-02-8	2	19288458
ss490549287	RosBREED_snp_sweet_cherry_Pp2_15747822	2	32.83	HB-02-8	2	19324328
ss490549323	RosBREED_snp_sweet_cherry_Pp2_15873418	2	33.32	HB-02-8	2	19449927
ss490549327	RosBREED_snp_sweet_cherry_Pp2_15874128	2	33.33	HB-02-8	2	19450637
ss490549331	RosBREED_snp_sweet_cherry_Pp2_15894385	2	33.41	HB-02-8	2	19470895
ss490549350	RosBREED_snp_sweet_cherry_Pp2_15983230	2	33.75	HB-02-8	2	19559740
ss490549371	RosBREED_snp_sweet_cherry_Pp2_16098817	2	34.2	HB-02-8	2	19675328
ss490549379	RosBREED_snp_sweet_cherry_Pp2_16118423	2	34.2	HB-02-8	2	19694934
ss490549383	RosBREED_snp_sweet_cherry_Pp2_16142700	2	35.11	HB-02-8	2	19719211
ss490547208	RosBREED_snp_tart_cherry_a_Pp2_16214114	2	37.73	HB-02-9	2	19790626
ss490549403	RosBREED_snp_sweet_cherry_Pp2_16214114	2	37.73	HB-02-9	2	19790626
ss490549443	RosBREED_snp_sweet_cherry_Pp2_16550340	2	40.28	HB-02-9	2	20126852
ss490559440	RosCOS3748-236_snp_sweet_cherry_Pp2_16615589	2	40.28	HB-02-9	2	20192101
ss490549474	RosBREED_snp_sweet_cherry_Pp2_16644104	2	40.28	HB-02-9	2	20220616
ss490549565	RosBREED_snp_sweet_cherry_Pp2_16875339	2	42.93	HB-02-9	2	20451849
ss490549569	RosBREED_snp_sweet_cherry_Pp2_16879478	2	42.93	HB-02-9	2	20455988
ss490549598	RosBREED_snp_sweet_cherry_Pp2_16990047	2	43.04	HB-02-10	2	20566557
ss490549670	RosBREED_snp_sweet_cherry_Pp2_17425495	2	43.49	HB-02-10	2	21002004
ss490549674	RosBREED_snp_sweet_cherry_Pp2_17426363	2	43.49	HB-02-10	2	21002872
ss490549677	RosBREED_snp_sweet_cherry_Pp2_17469838	2	43.53	HB-02-10	2	21046347
ss490547246	RosBREED_snp_tart_cherry_a_Pp2_17473563	2	43.54	HB-02-10	2	21050072
ss490549685	RosBREED_snp_sweet_cherry_Pp2_17476462	2	43.54	HB-02-10	2	21052971
ss490549701	RosBREED_snp_sweet_cherry_Pp2_17560308	2	43.63	HB-02-10	2	21136817
ss490549709	RosBREED_snp_sweet_cherry_Pp2_17560969	2	43.63	HB-02-10	2	21137478
ss490549713	RosBREED_snp_sweet_cherry_Pp2_17561194	2	43.63	HB-02-10	2	21137703
ss490549756	RosBREED_snp_sweet_cherry_Pp2_17731307	2	43.8	HB-02-10	2	21307592
ss490549760	RosBREED_snp_sweet_cherry_Pp2_17736916	2	43.81	HB-02-10	2	21313201
ss490549768	RosBREED_snp_sweet_cherry_Pp2_17779035	2	43.85	HB-02-10	2	21355320
ss490549772	RosBREED_snp_sweet_cherry_Pp2_17779083	2	43.85	HB-02-10	2	21355368
ss490549776	RosBREED_snp_sweet_cherry_Pp2_17783130	2	43.85	HB-02-10	2	21359415
ss490549780	RosBREED_snp_sweet_cherry_Pp2_17783496	2	43.86	HB-02-10	2	21359781
ss490549793	RosBREED_snp_sweet_cherry_Pp2_17834410	2	43.91	HB-02-10	2	21410695
ss490549797	RosBREED_snp_sweet_cherry_Pp2_17835891	2	43.91	HB-02-10	2	21412176
ss490549801	RosBREED_snp_sweet_cherry_Pp2_17901266	2	43.98	HB-02-10	2	21477545
ss490549817	RosBREED_snp_sweet_cherry_Pp2_17995701	2	44.07	HB-02-10	2	21571980
ss490547254	RosBREED_snp_tart_cherry_a_Pp2_17998106	2	44.08	HB-02-10	2	21574385
ss490549829	RosBREED_snp_sweet_cherry_Pp2_18002445	2	44.08	HB-02-10	2	21578724
ss490549837	RosBREED_snp_sweet_cherry_Pp2_18149310	2	44.23	HB-02-10	2	21725590
ss490547270	RosBREED_snp_tart_cherry_a_Pp2_18433815	2	44.52	HB-02-10	2	22010095
ss490549861	RosBREED_snp_sweet_cherry_Pp2_18588411	2	44.68	HB-02-10	2	22164692
ss490558996	RosCOS1276-104_snp_sweet_cherry_Pp2_18681412	2	44.78	HB-02-10	2	22257698
ss490558999	RosCOS1276-211_snp_sweet_cherry_Pp2_18681519	2	44.78	HB-02-10	2	22257800
ss490549869	RosBREED_snp_sweet_cherry_Pp2_18683588	2	44.78	HB-02-10	2	22259869
ss490549873	RosBREED_snp_sweet_cherry_Pp2_18702609	2	44.8	HB-02-10	2	22278889
ss490549877	RosBREED_snp_sweet_cherry_Pp2_18717735	2	44.81	HB-02-10	2	22294017
ss490547289	RosBREED_snp_tart_cherry_a_Pp2_18753917	2	44.85	HB-02-10	2	22330199
ss490547293	RosBREED_snp_tart_cherry_a_Pp2_18850937	2	44.95	HB-02-10	2	22427217
ss490549912	RosBREED_snp_sweet_cherry_Pp2_18971935	2	45.08	HB-02-10	2	22548215
ss490549916	RosBREED_snp_sweet_cherry_Pp2_18988718	2	45.09	HB-02-10	2	22564998
ss490549932	RosBREED_snp_sweet_cherry_Pp2_19061737	2	45.17	HB-02-10	2	22638173
ss490549955	RosBREED_snp_sweet_cherry_Pp2_19297736	2	45.41	HB-02-10	2	22873386
ss490547308	RosBREED_snp_tart_cherry_a_Pp2_19304771	2	45.42	HB-02-10	2	22880421
ss490549971	RosBREED_snp_sweet_cherry_Pp2_19364459	2	45.48	HB-02-10	2	22940013
ss490549975	RosBREED_snp_sweet_cherry_Pp2_19384216	2	45.5	HB-02-10	2	22959770
ss490549999	RosBREED_snp_sweet_cherry_Pp2_19581374	2	45.7	HB-02-10	2	23156927
ss490550007	RosBREED_snp_sweet_cherry_Pp2_19615344	2	45.74	HB-02-10	2	23190897
ss490547320	RosBREED_snp_tart_cherry_a_Pp2_19629831	2	45.75	HB-02-10	2	23205384
ss490550011	RosBREED_snp_sweet_cherry_Pp2_19643557	2	45.77	HB-02-10	2	23219110
ss490550015	RosBREED_snp_sweet_cherry_Pp2_19664779	2	45.79	HB-02-11	2	23240332
ss490550019	RosBREED_snp_sweet_cherry_Pp2_19684679	2	45.81	HB-02-11	2	23260232
ss490550027	RosBREED_snp_sweet_cherry_Pp2_19724366	2	45.85	HB-02-11	2	23299931
ss490550035	RosBREED_snp_sweet_cherry_Pp2_19752871	2	45.88	HB-02-11	2	23328436
ss490550051	RosBREED_snp_sweet_cherry_Pp2_19869360	2	46	HB-02-12	2	23444925
ss490550063	RosBREED_snp_sweet_cherry_Pp2_20170303	2	46.31	HB-02-12	2	23745868
ss490550074	RosBREED_snp_sweet_cherry_Pp2_20340464	2	46.48	HB-02-12	2	23916029
ss490550082	RosBREED_snp_sweet_cherry_Pp2_20371321	2	46.51	HB-02-12	2	23946886
ss490550097	RosBREED_snp_sweet_cherry_Pp2_20458193	2	46.6	HB-02-12	2	24033760
ss490547354	RosBREED_snp_tart_cherry_a_Pp2_20470247	2	46.72	HB-02-13	2	24045814
ss490550113	RosBREED_snp_sweet_cherry_Pp2_20600176	2	47.99	HB-02-13	2	24175743
ss490559384	RosCOS3435-428_snp_sweet_cherry_Pp2_20616108	2	48.15	HB-02-13	2	24191675
ss490550117	RosBREED_snp_sweet_cherry_Pp2_20618503	2	48.17	HB-02-13	2	24194070
ss490559366	RosCOS3258-113_snp_sweet_cherry_Pp2_20619077	2	48.17	HB-02-13	2	24194644
ss490550125	RosBREED_snp_sweet_cherry_Pp2_20694575	2	48.91	HB-02-13	2	24269408
ss490547374	RosBREED_snp_tart_cherry_f_Pp2_20697285	2	48.93	HB-02-13	2	24272118
ss490550133	RosBREED_snp_sweet_cherry_Pp2_20724836	2	49.2	HB-02-13	2	24299669
ss490550140	RosBREED_snp_sweet_cherry_Pp2_20758268	2	49.53	HB-02-13	2	24333101
ss490550156	RosBREED_snp_sweet_cherry_Pp2_20834183	2	50.27	HB-02-13	2	24409016
ss490550173	RosBREED_snp_sweet_cherry_Pp2_20925443	2	51.16	HB-02-14	2	24500277
ss490550185	RosBREED_snp_sweet_cherry_Pp2_20979931	2	51.7	HB-02-14	2	24554766
ss490550205	RosBREED_snp_sweet_cherry_Pp2_21183989	2	53.69	HB-02-14	2	24758823
ss490550213	RosBREED_snp_sweet_cherry_Pp2_21264736	2	53.69	HB-02-14	2	24839570
ss490550229	RosBREED_snp_sweet_cherry_Pp2_21486683	2	53.7	HB-02-14	2	25061516
ss490550232	RosBREED_snp_sweet_cherry_Pp2_21503227	2	54.45	HB-02-14	2	25078060
ss490547416	RosBREED_snp_tart_cherry_a_Pp2_21611064	2	54.45	HB-02-14	2	25185899
ss490550244	RosBREED_snp_sweet_cherry_Pp2_21670225	2	55.03	HB-02-14	2	25245061
ss490550252	RosBREED_snp_sweet_cherry_Pp2_21760909	2	55.93	HB-02-14	2	25335745
ss490550273	RosBREED_snp_sweet_cherry_Pp2_21965305	2	57.95	HB-02-14	2	25540142
ss490559045	RosCOS1328-437_snp_sweet_cherry_Pp2_22162871	2	59.9	HB-02-15	2	25737827
ss490559042	RosCOS1328-366_snp_sweet_cherry_Pp2_22162942	2	59.9	HB-02-15	2	25737898
ss490559039	RosCOS1328-249_snp_sweet_cherry_Pp2_22163062	2	59.9	HB-02-15	2	25738017
ss490559037	RosCOS1328-114_snp_sweet_cherry_Pp2_22163199	2	59.9	HB-02-15	2	25738152
ss490547471	RosBREED_snp_tart_cherry_a_Pp2_22583180	2	61.39	HB-02-15	2	26158016
ss490559010	RosCOS1310-069_snp_sweet_cherry_Pp2_22593235	2	61.42	HB-02-15	2	26168071
ss490559013	RosCOS1310-102_snp_sweet_cherry_Pp2_22593260	2	61.42	HB-02-15	2	26168105
ss490550363	RosBREED_snp_sweet_cherry_Pp2_22763311	2	62.03	HB-02-15	2	26338147
ss490550431	RosBREED_snp_sweet_cherry_Pp2_23331142	2	64.04	HB-02-16	2	26905608
ss490550439	RosBREED_snp_sweet_cherry_Pp2_23388838	2	64.24	HB-02-16	2	26963304
ss490559078	RosCOS1406-327_snp_sweet_cherry_Pp2_23404309	2	64.3	HB-02-16	2	26978895
ss490559076	RosCOS1406-084_snp_sweet_cherry_Pp2_23404552	2	64.3	HB-02-16	2	26979138
ss490550443	RosBREED_snp_sweet_cherry_Pp2_23414368	2	64.33	HB-02-16	2	26988834
ss490550454	RosBREED_snp_sweet_cherry_Pp2_23507712	2	64.66	HB-02-16	2	27081877
ss490550465	RosBREED_snp_sweet_cherry_Pp2_23602708	2	65	HB-02-16	2	27176874
ss490547536	RosBREED_snp_tart_cherry_a_Pp2_23794909	2	65.68	HB-02-17	2	27369076
ss490550493	RosBREED_snp_sweet_cherry_Pp2_23843142	2	65.85	HB-02-17	2	27417309
ss490550497	RosBREED_snp_sweet_cherry_Pp2_23864028	2	65.93	HB-02-17	2	27438195
ss490550501	RosBREED_snp_sweet_cherry_Pp2_23891054	2	66.02	HB-02-17	2	27465221
ss490550506	RosBREED_snp_sweet_cherry_Pp2_23936965	2	66.19	HB-02-17	2	27511132
ss490550517	RosBREED_snp_sweet_cherry_Pp2_24013355	2	66.46	HB-02-17	2	27587522
ss490550521	RosBREED_snp_sweet_cherry_Pp2_24033313	2	66.53	HB-02-17	2	27607479
ss490550529	RosBREED_snp_sweet_cherry_Pp2_24131520	2	66.96	HB-02-18	2	27728860
ss490550577	RosBREED_snp_sweet_cherry_Pp2_24536908	2	67.37	HB-02-18	2	28134247
ss490550580	RosBREED_snp_sweet_cherry_Pp2_24555491	2	67.38	HB-02-18	2	28152830
ss490550584	RosBREED_snp_sweet_cherry_Pp2_24624179	2	67.45	HB-02-18	2	28221518
ss490550588	RosBREED_snp_sweet_cherry_Pp2_24645611	2	67.47	HB-02-18	2	28242950
ss490550626	RosBREED_snp_sweet_cherry_Pp2_25004410	2	67.83	HB-02-18	2	28601751
ss490550691	RosBREED_snp_sweet_cherry_Pp2_25512709	2	68.344	HB-02-18	2	29110052
ss490550731	RosBREED_snp_sweet_cherry_Pp2_25813283	2	69.0497	HB-02-18	2	29410625
ss490550759	RosBREED_snp_sweet_cherry_Pp2_26021010	2	69.5374	HB-02-18	2	29618352
ss490547648	RosBREED_snp_tart_cherry_a_Pp2_26081257	2	69.6788	HB-02-18	2	29678600
ss490550783	RosBREED_snp_sweet_cherry_Pp2_26196653	2	69.9497	HB-02-19	2	29793995
ss490559255	RosCOS2370-108_snp_sweet_cherry_Pp2_26346122	2	70.3009	HB-02-19	2	29943583
ss490550831	RosBREED_snp_sweet_cherry_Pp3_00193994	3	0	HB-03-1	3	1055832
ss490550835	RosBREED_snp_sweet_cherry_Pp3_00228413	3	0.7	HB-03-1	3	1090251
ss490550839	RosBREED_snp_sweet_cherry_Pp3_00311266	3	2.39	HB-03-1	3	1173104
ss490550843	RosBREED_snp_sweet_cherry_Pp3_00387414	3	3.95	HB-03-1	3	1249252
ss490559410	RosCOS3679-236_snp_sweet_cherry_Pp3_00509811	3	4.44	HB-03-1	3	1371664
ss490559407	RosCOS3679-192_snp_sweet_cherry_Pp3_00509856	3	4.44	HB-03-1	3	1371712
ss490550855	RosBREED_snp_sweet_cherry_Pp3_00635021	3	4.95	HB-03-1	3	1496757
ss490550872	RosBREED_snp_sweet_cherry_Pp3_00939852	3	6.82	HB-03-2	3	1801800
ss490550883	RosBREED_snp_sweet_cherry_Pp3_01174681	3	8.26	HB-03-2	3	2036631
ss490550887	RosBREED_snp_sweet_cherry_Pp3_01257143	3	8.26	HB-03-2	3	2119093
ss490547697	RosBREED_snp_tart_cherry_a_Pp3_01409656	3	8.52	HB-03-3	3	2271606
ss490559019	RosCOS1311-281_snp_sweet_cherry_Pp3_01427813	3	8.55	HB-03-3	3	2289883
ss490559016	RosCOS1311-280_snp_sweet_cherry_Pp3_01427814	3	8.55	HB-03-3	3	2289884
ss490550917	RosBREED_snp_sweet_cherry_Pp3_01544427	3	8.75	HB-03-4	3	2406377
ss490550999	RosBREED_snp_sweet_cherry_Pp3_02060399	3	9.63	HB-03-4	3	2922347
ss490551003	RosBREED_snp_sweet_cherry_Pp3_02078541	3	9.66	HB-03-4	3	2940489
ss490551023	RosBREED_snp_sweet_cherry_Pp3_02181990	3	9.83	HB-03-4	3	3043938
ss490551030	RosBREED_snp_sweet_cherry_Pp3_02262982	3	9.97	HB-03-4	3	3124930
ss490551054	RosBREED_snp_sweet_cherry_Pp3_02387092	3	10.18	HB-03-5	3	3249040
ss490551062	RosBREED_snp_sweet_cherry_Pp3_02431726	3	10.26	HB-03-5	3	3293674
ss490551066	RosBREED_snp_sweet_cherry_Pp3_02449907	3	10.29	HB-03-5	3	3311855
ss490551074	RosBREED_snp_sweet_cherry_Pp3_02512839	3	10.98	HB-03-5	3	3374787
ss490551078	RosBREED_snp_sweet_cherry_Pp3_02532841	3	11.19	HB-03-5	3	3394789
ss490551110	RosBREED_snp_sweet_cherry_Pp3_02699030	3	12.99	HB-03-5	3	3560028
ss490551118	RosBREED_snp_sweet_cherry_Pp3_02743517	3	13.28	HB-03-5	3	3604517
ss490547771	RosBREED_snp_tart_cherry_a_Pp3_02804457	3	13.68	HB-03-5	3	3665456
ss490551126	RosBREED_snp_sweet_cherry_Pp3_02825776	3	13.82	HB-03-5	3	3686775
ss490551130	RosBREED_snp_sweet_cherry_Pp3_02845006	3	13.95	HB-03-6	3	3706005
ss490551163	RosBREED_snp_sweet_cherry_Pp3_03031015	3	15.17	HB-03-6	3	3891996
ss490551167	RosBREED_snp_sweet_cherry_Pp3_03086237	3	15.53	HB-03-6	3	3947217
ss490551171	RosBREED_snp_sweet_cherry_Pp3_03136656	3	15.53	HB-03-6	3	3997636
ss490551175	RosBREED_snp_sweet_cherry_Pp3_03161286	3	15.72	HB-03-6	3	4022266
ss490551179	RosBREED_snp_sweet_cherry_Pp3_03178549	3	15.86	HB-03-6	3	4039529
ss490551183	RosBREED_snp_sweet_cherry_Pp3_03196604	3	16	HB-03-6	3	4057584
ss490551199	RosBREED_snp_sweet_cherry_Pp3_03300749	3	16.82	HB-03-6	3	4161726
ss490551234	RosBREED_snp_sweet_cherry_Pp3_03593732	3	19.12	HB-03-7	3	4454618
ss490547811	RosBREED_snp_tart_cherry_a_Pp3_03644850	3	19.45	HB-03-7	3	4505736
ss490551246	RosBREED_snp_sweet_cherry_Pp3_03681562	3	19.68	HB-03-7	3	4542448
ss490551250	RosBREED_snp_sweet_cherry_Pp3_03692734	3	19.75	HB-03-7	3	4553620
ss490559273	RosCOS2386-053_snp_sweet_cherry_Pp3_03792159	3	20.39	HB-03-8	3	4653044
ss490559277	RosCOS2386-454_snp_sweet_cherry_Pp3_03792552	3	20.39	HB-03-8	3	4653437
ss490551267	RosBREED_snp_sweet_cherry_Pp3_03927957	3	21.26	HB-03-8	3	4788841
ss490547822	RosBREED_snp_tart_cherry_a_Pp3_03988721	3	21.77	HB-03-8	3	4849605
ss490551275	RosBREED_snp_sweet_cherry_Pp3_04016810	3	22	HB-03-8	3	4877694
ss490547825	RosBREED_snp_tart_cherry_a_Pp3_04138750	3	23.02	HB-03-8	3	4999634
ss490551305	RosBREED_snp_sweet_cherry_Pp3_04197714	3	23.51	HB-03-8	3	5058598
ss490551309	RosBREED_snp_sweet_cherry_Pp3_04225721	3	23.74	HB-03-8	3	5086605
ss490551321	RosBREED_snp_sweet_cherry_Pp3_04301861	3	24.38	HB-03-8	3	5162744
ss490551325	RosBREED_snp_sweet_cherry_Pp3_04334085	3	24.82	HB-03-9	3	5194968
ss490551333	RosBREED_snp_sweet_cherry_Pp3_04450769	3	26.53	HB-03-9	3	5311652
ss490551337	RosBREED_snp_sweet_cherry_Pp3_04468725	3	26.53	HB-03-9	3	5329608
ss490559471	RosCOS3819-166_snp_sweet_cherry_Pp3_04571814	3	26.53	HB-03-9	3	5432343
ss490559474	RosCOS3819-242_snp_sweet_cherry_Pp3_04571890	3	26.53	HB-03-9	3	5432419
ss490551353	RosBREED_snp_sweet_cherry_Pp3_04934519	3	28.12	HB-03-10	3	5795048
ss490559004	RosCOS1295-534_snp_sweet_cherry_Pp3_05359437	3	29.12	HB-03-10	3	6219357
ss490551365	RosBREED_snp_sweet_cherry_Pp3_05440880	3	29.12	HB-03-10	3	6300680
ss490551369	RosBREED_snp_sweet_cherry_Pp3_05648657	3	29.12	HB-03-10	3	6508457
ss490551374	RosBREED_snp_sweet_cherry_Pp3_05838096	3	29.89	HB-03-11	3	6697895
ss490551378	RosBREED_snp_sweet_cherry_Pp3_06031878	3	29.99	HB-03-11	3	6891677
ss490551390	RosBREED_snp_sweet_cherry_Pp3_06477319	3	30.24	HB-03-11	3	7337116
ss490551394	RosBREED_snp_sweet_cherry_Pp3_06646570	3	30.24	HB-03-11	3	7506369
ss490551403	RosBREED_snp_sweet_cherry_Pp3_06738267	3	30.4	HB-03-12	3	7598064
ss490547873	RosBREED_snp_tart_cherry_a_Pp3_06783562	3	30.48	HB-03-12	3	7643360
ss490558935	RosCOS1140-103_snp_sweet_cherry_Pp3_07295951	3	31.36	HB-03-12	3	8155758
ss490551435	RosBREED_snp_sweet_cherry_Pp3_07412958	3	31.57	HB-03-12	3	8272754
ss490551446	RosBREED_snp_sweet_cherry_Pp3_07572277	3	31.84	HB-03-12	3	8432073
ss490551450	RosBREED_snp_sweet_cherry_Pp3_07622320	3	31.93	HB-03-12	3	8482152
ss490551490	RosBREED_snp_sweet_cherry_Pp3_08552044	3	33.5	HB-03-12	3	9411786
ss490551507	RosBREED_snp_sweet_cherry_Pp3_08859929	3	33.95	HB-03-13	3	9719671
ss490551519	RosBREED_snp_sweet_cherry_Pp3_09160314	3	34.39	HB-03-13	3	10020056
ss490551523	RosBREED_snp_sweet_cherry_Pp3_09226646	3	34.49	HB-03-13	3	10086388
ss490551531	RosBREED_snp_sweet_cherry_Pp3_09379690	3	34.71	HB-03-13	3	10239332
ss490553089	RosBREED_snp_sweet_cherry_Pp4_16184822	3	35.49	HB-03-13	3	10771131
ss490558929	RosCOS1134-107_snp_sweet_cherry_Pp4_16075683	3	35.65	HB-03-13	3	10880186
ss490553068	RosBREED_snp_sweet_cherry_Pp4_15359611	3	35.86	HB-03-13	3	11596292
ss490553062	RosBREED_snp_sweet_cherry_Pp4_15220393	3	35.9	HB-03-13	3	11735509
ss490553059	RosBREED_snp_sweet_cherry_Pp4_15070360	3	35.94	HB-03-13	3	11885541
ss490547928	RosBREED_snp_tart_cherry_a_Pp3_09782875	3	36.98	HB-03-14	3	15520060
ss490551544	RosBREED_snp_sweet_cherry_Pp3_09789199	3	36.98	HB-03-14	3	15526384
ss490551548	RosBREED_snp_sweet_cherry_Pp3_09846490	3	37.33	HB-03-14	3	15583675
ss490551552	RosBREED_snp_sweet_cherry_Pp3_10022424	3	38.4	HB-03-15	3	15759609
ss490551556	RosBREED_snp_sweet_cherry_Pp3_10105783	3	38.4	HB-03-15	3	15842968
ss490551560	RosBREED_snp_sweet_cherry_Pp3_10162979	3	38.4	HB-03-15	3	15900164
ss490551563	RosBREED_snp_sweet_cherry_Pp3_10264563	3	38.4	HB-03-15	3	16001749
ss490559025	RosCOS1313-127_snp_sweet_cherry_Pp3_10459565	3	38.49	HB-03-15	3	16196867
ss490551577	RosBREED_snp_sweet_cherry_Pp3_10573974	3	38.54	HB-03-15	3	16311159
ss490551584	RosBREED_snp_sweet_cherry_Pp3_10675150	3	38.59	HB-03-16	3	16412335
ss490551593	RosBREED_snp_sweet_cherry_Pp3_10822211	3	38.65	HB-03-16	3	16559397
ss490551635	RosBREED_snp_sweet_cherry_Pp3_12383977	3	39.19	HB-03-16	3	17727281
ss490551666	RosBREED_snp_sweet_cherry_Pp3_12732905	3	41.29	HB-03-17	3	18076207
ss490551675	RosBREED_snp_sweet_cherry_Pp3_12970338	3	42.71	HB-03-17	3	18313576
ss490551678	RosBREED_snp_sweet_cherry_Pp3_12987920	3	42.82	HB-03-17	3	18331158
ss490551684	RosBREED_snp_sweet_cherry_Pp3_13025963	3	43.05	HB-03-17	3	18369201
ss490559067	RosCOS1404-374_snp_sweet_cherry_Pp3_13108919	3	43.55	HB-03-17	3	18452277
ss490551699	RosBREED_snp_sweet_cherry_Pp3_13144730	3	43.76	HB-03-17	3	18487968
ss490551702	RosBREED_snp_sweet_cherry_Pp3_13174950	3	43.76	HB-03-17	3	18518188
ss490551705	RosBREED_snp_sweet_cherry_Pp3_13208005	3	43.76	HB-03-17	3	18551243
ss490551714	RosBREED_snp_sweet_cherry_Pp3_13290870	3	46.53	HB-03-17	3	18634108
ss490551717	RosBREED_snp_sweet_cherry_Pp3_13359999	3	47.57	HB-03-17	3	18703237
ss490551720	RosBREED_snp_sweet_cherry_Pp3_13406263	3	48.27	HB-03-17	3	18749501
ss490551723	RosBREED_snp_sweet_cherry_Pp3_13433848	3	48.69	HB-03-17	3	18777086
ss490551730	RosBREED_snp_sweet_cherry_Pp3_13466702	3	49.19	HB-03-17	3	18809940
ss490551739	RosBREED_snp_sweet_cherry_Pp3_13520194	3	50.14	HB-03-17	3	18863433
ss490551746	RosBREED_snp_sweet_cherry_Pp3_13563908	3	50.92	HB-03-17	3	18907147
ss490551749	RosBREED_snp_sweet_cherry_Pp3_13567593	3	50.98	HB-03-17	3	18910832
ss490551784	RosBREED_snp_sweet_cherry_Pp3_13795019	3	53.28	HB-03-17	3	19138259
ss490559450	RosCOS3766-391_snp_sweet_cherry_Pp3_13878008	3	54.11	HB-03-18	3	19221248
ss490548016	RosBREED_snp_tart_cherry_a_Pp3_13881088	3	54.11	HB-03-18	3	19224328
ss490551803	RosBREED_snp_sweet_cherry_Pp3_14024780	3	54.53	HB-03-18	3	19368019
ss490548032	RosBREED_snp_tart_cherry_a_Pp3_14442011	3	55.75	HB-03-18	3	19785108
ss490551846	RosBREED_snp_sweet_cherry_Pp3_14754843	3	56.66	HB-03-19	3	20097941
ss490551863	RosBREED_snp_sweet_cherry_Pp3_15223934	3	58.03	HB-03-19	3	20566944
ss490551869	RosBREED_snp_sweet_cherry_Pp3_15309954	3	58.28	HB-03-19	3	20652965
ss490551872	RosBREED_snp_sweet_cherry_Pp3_15357433	3	58.3	HB-03-19	3	20700444
ss490551878	RosBREED_snp_sweet_cherry_Pp3_15455662	3	58.35	HB-03-19	3	20798673
ss490551889	RosBREED_snp_sweet_cherry_Pp3_15682037	3	58.45	HB-03-20	3	21024965
ss490551892	RosBREED_snp_sweet_cherry_Pp3_15730479	3	58.72	HB-03-20	3	21073407
ss490551898	RosBREED_snp_sweet_cherry_Pp3_15960505	3	61.39	HB-03-20	3	21303432
ss490548083	RosBREED_snp_tart_cherry_a_Pp3_15963845	3	61.39	HB-03-20	3	21306772
ss490551903	RosBREED_snp_sweet_cherry_Pp3_16087159	3	61.79	HB-03-21	3	21430086
ss490551928	RosBREED_snp_sweet_cherry_Pp3_16511114	3	63.16	HB-03-21	3	21853598
ss490551931	RosBREED_snp_sweet_cherry_Pp3_16559009	3	63.31	HB-03-21	3	21901493
ss490551939	RosBREED_snp_sweet_cherry_Pp3_16692901	3	63.74	HB-03-21	3	22035386
ss490551948	RosBREED_snp_sweet_cherry_Pp3_16840399	3	64.22	HB-03-21	3	22182886
ss490551952	RosBREED_snp_sweet_cherry_Pp3_16891221	3	64.38	HB-03-22	3	22233708
ss490551960	RosBREED_snp_sweet_cherry_Pp3_17036907	3	64.85	HB-03-22	3	22379395
ss490551966	RosBREED_snp_sweet_cherry_Pp3_17182857	3	65.33	HB-03-22	3	22525346
ss490551969	RosBREED_snp_sweet_cherry_Pp3_17302344	3	65.71	HB-03-22	3	22644833
ss490551972	RosBREED_snp_sweet_cherry_Pp3_17343716	3	65.71	HB-03-22	3	22686204
ss490548131	RosBREED_snp_tart_cherry_a_Pp3_17344321	3	65.71	HB-03-22	3	22686809
ss490551974	RosBREED_snp_sweet_cherry_Pp3_17402466	3	65.71	HB-03-22	3	22745124
ss490551983	RosBREED_snp_sweet_cherry_Pp3_17538569	3	65.71	HB-03-22	3	22881231
ss490548139	RosBREED_snp_tart_cherry_a_Pp3_17566548	3	65.71	HB-03-22	3	22909210
ss490551986	RosBREED_snp_sweet_cherry_Pp3_17585551	3	65.71	HB-03-22	3	22928213
ss490551989	RosBREED_snp_sweet_cherry_Pp3_17633655	3	65.71	HB-03-22	3	22976318
ss490551992	RosBREED_snp_sweet_cherry_Pp3_17686981	3	65.97	HB-03-22	3	23029644
ss490548147	RosBREED_snp_tart_cherry_a_Pp3_17988706	3	67.41	HB-03-23	3	23331370
ss490552006	RosBREED_snp_sweet_cherry_Pp3_18003699	3	67.41	HB-03-23	3	23346363
ss490559215	RosCOS1828-405_snp_sweet_cherry_Pp3_18003809	3	67.41	HB-03-23	3	23346593
ss490552015	RosBREED_snp_sweet_cherry_Pp3_18138999	3	67.43	HB-03-23	3	23481662
ss490552023	RosBREED_snp_sweet_cherry_Pp3_18281259	3	67.47	HB-03-23	3	23623922
ss490552032	RosBREED_snp_sweet_cherry_Pp3_18419753	3	67.5	HB-03-23	3	23762416
ss490552038	RosBREED_snp_sweet_cherry_Pp3_18512598	3	67.52	HB-03-24	3	23855261
ss490552061	RosBREED_snp_sweet_cherry_Pp3_19018695	3	67.63	HB-03-24	3	24361309
ss490548178	RosBREED_snp_tart_cherry_a_Pp3_19021765	3	67.68	HB-03-24	3	24364379
ss490552064	RosBREED_snp_sweet_cherry_Pp3_19065063	3	68.45	HB-03-24	3	24407942
ss490552069	RosBREED_snp_sweet_cherry_Pp3_19163021	3	68.95	HB-03-24	3	24505898
ss490552078	RosBREED_snp_sweet_cherry_Pp3_19297291	3	69.63	HB-03-24	3	24640169
ss490548198	RosBREED_snp_tart_cherry_a_Pp3_19434425	3	70.21	HB-03-24	3	24777302
ss490552089	RosBREED_snp_sweet_cherry_Pp3_19524559	3	70.59	HB-03-24	3	24867436
ss490552092	RosBREED_snp_sweet_cherry_Pp3_19579065	3	70.82	HB-03-24	3	24921942
ss490552095	RosBREED_snp_sweet_cherry_Pp3_19626170	3	71.01	HB-03-24	3	24969047
ss490552101	RosBREED_snp_sweet_cherry_Pp3_19716836	3	71.39	HB-03-24	3	25059713
ss490552104	RosBREED_snp_sweet_cherry_Pp3_19812127	3	71.79	HB-03-24	3	25154667
ss490552107	RosBREED_snp_sweet_cherry_Pp3_19858004	3	71.98	HB-03-24	3	25200467
ss490548218	RosBREED_snp_tart_cherry_a_Pp3_19896497	3	72.14	HB-03-24	3	25238960
ss490552114	RosBREED_snp_sweet_cherry_Pp3_19947464	3	72.36	HB-03-24	3	25289927
ss490552120	RosBREED_snp_sweet_cherry_Pp3_20043199	3	72.76	HB-03-24	3	25385662
ss490552123	RosBREED_snp_sweet_cherry_Pp3_20094909	3	72.98	HB-03-24	3	25437372
ss490552129	RosBREED_snp_sweet_cherry_Pp3_20204650	3	73.44	HB-03-24	3	25547113
ss490552132	RosBREED_snp_sweet_cherry_Pp3_20243623	3	73.6	HB-03-24	3	25586086
ss490559159	RosCOS1559-306_snp_sweet_cherry_Pp3_20247750	3	73.62	HB-03-24	3	25590333
ss490548234	RosBREED_snp_tart_cherry_a_Pp3_20259294	3	73.65	HB-03-24	3	25601757
ss490552135	RosBREED_snp_sweet_cherry_Pp3_20277831	3	73.7	HB-03-25	3	25620294
ss490552138	RosBREED_snp_sweet_cherry_Pp3_20319642	3	73.81	HB-03-25	3	25662103
ss490552149	RosBREED_snp_sweet_cherry_Pp3_20474440	3	74.23	HB-03-25	3	25816903
ss490548250	RosBREED_snp_tart_cherry_a_Pp3_20620773	3	74.62	HB-03-25	3	25963238
ss490552160	RosBREED_snp_sweet_cherry_Pp3_20624415	3	74.63	HB-03-25	3	25966880
ss490552166	RosBREED_snp_sweet_cherry_Pp3_20699802	3	74.83	HB-03-25	3	26042267
ss490552169	RosBREED_snp_sweet_cherry_Pp3_20736561	3	74.93	HB-03-25	3	26079026
ss490548254	RosBREED_snp_tart_cherry_f_Pp3_20743530	3	74.95	HB-03-25	3	26085994
ss490552172	RosBREED_snp_sweet_cherry_Pp3_20777376	3	75.04	HB-03-25	3	26119840
ss490552184	RosBREED_snp_sweet_cherry_Pp3_20926524	3	75.44	HB-03-25	3	26268987
ss490548262	RosBREED_snp_tart_cherry_a_Pp3_20930960	3	75.45	HB-03-25	3	26273423
ss490552188	RosBREED_snp_sweet_cherry_Pp3_20967168	3	75.55	HB-03-25	3	26309631
ss490552191	RosBREED_snp_sweet_cherry_Pp3_21003752	3	75.65	HB-03-25	3	26346215
ss490552196	RosBREED_snp_sweet_cherry_Pp3_21119693	3	76.06	HB-03-26	3	26462156
ss490552199	RosBREED_snp_sweet_cherry_Pp3_21142174	3	76.12	HB-03-26	3	26484637
ss490552205	RosBREED_snp_sweet_cherry_Pp3_21231663	3	76.33	HB-03-26	3	26574126
ss490548274	RosBREED_snp_tart_cherry_f_Pp3_21310675	3	76.53	HB-03-26	3	26653137
ss490552210	RosBREED_snp_sweet_cherry_Pp3_21310851	3	76.53	HB-03-26	3	26653313
ss490552213	RosBREED_snp_sweet_cherry_Pp3_21352948	3	76.63	HB-03-26	3	26695410
ss490552219	RosBREED_snp_sweet_cherry_Pp3_21427385	3	76.81	HB-03-26	3	26769847
ss490548282	RosBREED_snp_tart_cherry_a_Pp3_21491412	3	76.97	HB-03-26	3	26833874
ss490552229	RosBREED_snp_sweet_cherry_Pp3_21542784	3	77.1	HB-03-26	3	26885246
ss490552234	RosBREED_snp_sweet_cherry_Pp3_21614148	3	77.27	HB-03-26	3	26956610
ss490552237	RosBREED_snp_sweet_cherry_Pp3_21653409	3	77.368	HB-03-26	3	26995871
ss490552240	RosBREED_snp_sweet_cherry_Pp3_21691283	3	77.4765	HB-03-26	3	27033745
ss490548294	RosBREED_snp_tart_cherry_a_Pp3_21709653	3	77.5292	HB-03-26	3	27052115
ss490552243	RosBREED_snp_sweet_cherry_Pp3_21730406	3	77.5887	HB-03-26	3	27072868
ss490552246	RosBREED_snp_sweet_cherry_Pp3_21767936	3	77.6962	HB-03-26	3	27110398
ss490552249	RosBREED_snp_sweet_cherry_Pp3_21808279	3	77.8118	HB-03-26	3	27150741
ss490552270	RosBREED_snp_sweet_cherry_Pp4_00234975	4	0	HB-04-1	4	234975
ss490552272	RosBREED_snp_sweet_cherry_Pp4_00275572	4	2.9	HB-04-1	4	275572
ss490559194	RosCOS1689-287_snp_sweet_cherry_Pp4_00569769	4	6	HB-04-1	4	569992
ss490552297	RosBREED_snp_sweet_cherry_Pp4_00633664	4	6.03	HB-04-1	4	633767
ss490548330	RosBREED_snp_tart_cherry_a_Pp4_00725298	4	6.07	HB-04-1	4	725400
ss490552312	RosBREED_snp_sweet_cherry_Pp4_00832250	4	6.12	HB-04-1	4	832353
ss490552318	RosBREED_snp_sweet_cherry_Pp4_00919839	4	6.16	HB-04-1	4	919942
ss490552332	RosBREED_snp_sweet_cherry_Pp4_01117948	4	6.26	HB-04-1	4	1118050
ss490552335	RosBREED_snp_sweet_cherry_Pp4_01159642	4	6.28	HB-04-1	4	1159744
ss490552338	RosBREED_snp_sweet_cherry_Pp4_01193477	4	6.3	HB-04-1	4	1193579
ss490552394	RosBREED_snp_sweet_cherry_Pp4_01983101	4	6.67	HB-04-1	4	1983204
ss490552406	RosBREED_snp_sweet_cherry_Pp4_02151854	4	6.75	HB-04-1	4	2151957
ss490548393	RosBREED_snp_tart_cherry_a_Pp4_02170096	4	6.76	HB-04-1	4	2170199
ss490552435	RosBREED_snp_sweet_cherry_Pp4_02559655	4	6.95	HB-04-1	4	2559758
ss490552446	RosBREED_snp_sweet_cherry_Pp4_02682092	4	7.12	HB-04-1	4	2682201
ss490548417	RosBREED_snp_tart_cherry_a_Pp4_02689311	4	7.13	HB-04-1	4	2689420
ss490552449	RosBREED_snp_sweet_cherry_Pp4_02712550	4	7.16	HB-04-1	4	2712659
ss490548425	RosBREED_snp_tart_cherry_a_Pp4_02821452	4	7.32	HB-04-1	4	2821560
ss490559087	RosCOS1422-162_snp_sweet_cherry_Pp4_02841085	4	7.35	HB-04-1	4	2841196
ss490548441	RosBREED_snp_tart_cherry_a_Pp4_03136281	4	7.77	HB-04-2	4	3136389
ss490552483	RosBREED_snp_sweet_cherry_Pp4_03238927	4	7.91	HB-04-2	4	3238982
ss490552489	RosBREED_snp_sweet_cherry_Pp4_03307526	4	8.01	HB-04-2	4	3307581
ss490552495	RosBREED_snp_sweet_cherry_Pp4_03402014	4	8.55	HB-04-2	4	3402069
ss490552497	RosBREED_snp_sweet_cherry_Pp4_03429627	4	8.82	HB-04-2	4	3429682
ss490552500	RosBREED_snp_sweet_cherry_Pp4_03459725	4	9.11	HB-04-2	4	3459780
ss490548462	RosBREED_snp_tart_cherry_a_Pp4_03565023	4	10.11	HB-04-2	4	3565078
ss490552509	RosBREED_snp_sweet_cherry_Pp4_03588507	4	10.18	HB-04-2	4	3588562
ss490552532	RosBREED_snp_sweet_cherry_Pp4_03868462	4	10.99	HB-04-2	4	3868518
ss490552535	RosBREED_snp_sweet_cherry_Pp4_03918035	4	11.72	HB-04-2	4	3918091
ss490552549	RosBREED_snp_sweet_cherry_Pp4_04162846	4	13.52	HB-04-3	4	4162831
ss490552552	RosBREED_snp_sweet_cherry_Pp4_04196510	4	13.76	HB-04-3	4	4196495
ss490559127	RosCOS1533-077_snp_sweet_cherry_Pp4_04329962	4	14.74	HB-04-4	4	4329947
ss490552562	RosBREED_snp_sweet_cherry_Pp4_04353195	4	14.74	HB-04-4	4	4353180
ss490552565	RosBREED_snp_sweet_cherry_Pp4_04392559	4	14.82	HB-04-4	4	4392544
ss490552570	RosBREED_snp_sweet_cherry_Pp4_04471205	4	14.99	HB-04-4	4	4471190
ss490552573	RosBREED_snp_sweet_cherry_Pp4_04511027	4	15.07	HB-04-4	4	4511012
ss490552576	RosBREED_snp_sweet_cherry_Pp4_04551204	4	15.16	HB-04-4	4	4551189
ss490548509	RosBREED_snp_tart_cherry_a_Pp4_04580854	4	15.22	HB-04-4	4	4580839
ss490552583	RosBREED_snp_sweet_cherry_Pp4_04709215	4	15.49	HB-04-4	4	4709202
ss490552592	RosBREED_snp_sweet_cherry_Pp4_05026586	4	16.16	HB-04-5	4	5026574
ss490552597	RosBREED_snp_sweet_cherry_Pp4_05099636	4	16.31	HB-04-5	4	5099624
ss490552600	RosBREED_snp_sweet_cherry_Pp4_05146041	4	16.41	HB-04-5	4	5146029
ss490552606	RosBREED_snp_sweet_cherry_Pp4_05231853	4	16.59	HB-04-5	4	5231841
ss490552658	RosBREED_snp_sweet_cherry_Pp4_06072313	4	17.81	HB-04-5	4	5441557
ss490552649	RosBREED_snp_sweet_cherry_Pp4_05911133	4	18.41	HB-04-5	4	5602737
ss490552643	RosBREED_snp_sweet_cherry_Pp4_05790270	4	18.85	HB-04-5	4	5723600
ss490552629	RosBREED_snp_sweet_cherry_Pp4_05511077	4	19.88	HB-04-6	4	6002793
ss490552626	RosBREED_snp_sweet_cherry_Pp4_05490025	4	19.96	HB-04-6	4	6023843
ss490552620	RosBREED_snp_sweet_cherry_Pp4_05425119	4	20.4	HB-04-6	4	6088750
ss490552672	RosBREED_snp_sweet_cherry_Pp4_06269612	4	20.4	HB-04-6	4	6269599
ss490552675	RosBREED_snp_sweet_cherry_Pp4_06348991	4	20.4	HB-04-6	4	6348960
ss490558880	RosCOS0546-461_snp_sweet_cherry_Pp4_06463857	4	20.4	HB-04-6	4	6463946
ss490558877	RosCOS0546-209_snp_sweet_cherry_Pp4_06464070	4	20.4	HB-04-6	4	6464159
ss490558874	RosCOS0546-100_snp_sweet_cherry_Pp4_06464179	4	20.4	HB-04-6	4	6464268
ss490552693	RosBREED_snp_sweet_cherry_Pp4_06511359	4	20.4	HB-04-6	4	6511328
ss490552696	RosBREED_snp_sweet_cherry_Pp4_06545181	4	20.4	HB-04-6	4	6545150
ss490552699	RosBREED_snp_sweet_cherry_Pp4_06580288	4	25.85	HB-04-6	4	6580257
ss490552702	RosBREED_snp_sweet_cherry_Pp4_06588816	4	25.85	HB-04-6	4	6588785
ss490552705	RosBREED_snp_sweet_cherry_Pp4_06711576	4	25.85	HB-04-6	4	6711545
ss490552713	RosBREED_snp_sweet_cherry_Pp4_06828082	4	25.85	HB-04-6	4	6828050
ss490552727	RosBREED_snp_sweet_cherry_Pp4_07065857	4	25.85	HB-04-7	4	7065826
ss490548587	RosBREED_snp_tart_cherry_a_Pp4_07070007	4	25.85	HB-04-7	4	7069976
ss490552730	RosBREED_snp_sweet_cherry_Pp4_07148241	4	26.75	HB-04-7	4	7148210
ss490552744	RosBREED_snp_sweet_cherry_Pp4_07349971	4	26.91	HB-04-7	4	7349940
ss490548603	RosBREED_snp_tart_cherry_a_Pp4_07398453	4	27.11	HB-04-7	4	7398423
ss490552750	RosBREED_snp_sweet_cherry_Pp4_07429956	4	27.24	HB-04-7	4	7429926
ss490552753	RosBREED_snp_sweet_cherry_Pp4_07456033	4	27.35	HB-04-7	4	7456004
ss490552767	RosBREED_snp_sweet_cherry_Pp4_07706352	4	28.38	HB-04-8	4	7706407
ss490552770	RosBREED_snp_sweet_cherry_Pp4_07731253	4	28.48	HB-04-8	4	7731308
ss490552776	RosBREED_snp_sweet_cherry_Pp4_07835311	4	28.91	HB-04-8	4	7835364
ss490552788	RosBREED_snp_sweet_cherry_Pp4_08188846	4	28.91	HB-04-9	4	8199934
ss490552799	RosBREED_snp_sweet_cherry_Pp4_08359460	4	29.77	HB-04-9	4	8370320
ss490548650	RosBREED_snp_tart_cherry_a_Pp4_08495239	4	30.45	HB-04-9	4	8506099
ss490552805	RosBREED_snp_sweet_cherry_Pp4_08500917	4	30.48	HB-04-9	4	8511777
ss490552808	RosBREED_snp_sweet_cherry_Pp4_08538987	4	30.48	HB-04-9	4	8549847
ss490552823	RosBREED_snp_sweet_cherry_Pp4_08737179	4	30.48	HB-04-9	4	8748043
ss490552832	RosBREED_snp_sweet_cherry_Pp4_08827326	4	30.48	HB-04-9	4	8838190
ss490552840	RosBREED_snp_sweet_cherry_Pp4_08950735	4	30.48	HB-04-9	4	8961722
ss490548662	RosBREED_snp_tart_cherry_a_Pp4_08955576	4	30.48	HB-04-9	4	8966563
ss490552843	RosBREED_snp_sweet_cherry_Pp4_08985625	4	30.52	HB-04-9	4	8996612
ss490545355	Pa1Cl_snp_sweet_cherry_Pp4_09145953	4	30.71	HB-04-9	4	9156498
ss490552856	RosBREED_snp_sweet_cherry_Pp4_09148953	4	30.71	HB-04-9	4	9159939
ss490552877	RosBREED_snp_sweet_cherry_Pp4_10071883	4	31.8	HB-04-9	4	10082870
ss490552880	RosBREED_snp_sweet_cherry_Pp4_10145480	4	31.89	HB-04-10	4	10156468
ss490559401	RosCOS3576-387_snp_sweet_cherry_Pp4_10183945	4	33.53	HB-04-10	4	10195053
ss490559398	RosCOS3576-320_snp_sweet_cherry_Pp4_10184012	4	33.53	HB-04-10	4	10195120
ss490559396	RosCOS3576-296_snp_sweet_cherry_Pp4_10184036	4	33.53	HB-04-10	4	10195144
ss490559107	RosCOS1499-100_snp_sweet_cherry_Pp4_10225433	4	33.53	HB-04-10	4	10236421
ss490552883	RosBREED_snp_sweet_cherry_Pp4_10230259	4	33.53	HB-04-10	4	10241247
ss490559054	RosCOS1363-161_snp_sweet_cherry_Pp4_10403896	4	33.57	HB-04-10	4	10414884
ss490552906	RosBREED_snp_sweet_cherry_Pp4_10869172	4	33.68	HB-04-10	4	10880163
ss490552912	RosBREED_snp_sweet_cherry_Pp4_11034104	4	33.72	HB-04-10	4	11044975
ss490552928	RosBREED_snp_sweet_cherry_Pp4_11462176	4	33.83	HB-04-11	4	11472398
ss490552931	RosBREED_snp_sweet_cherry_Pp4_11510521	4	33.84	HB-04-11	4	11520743
ss490548726	RosBREED_snp_tart_cherry_a_Pp4_11651018	4	33.87	HB-04-11	4	11661240
ss490552936	RosBREED_snp_sweet_cherry_Pp4_11651543	4	33.87	HB-04-11	4	11661765
ss490552942	RosBREED_snp_sweet_cherry_Pp4_11946432	4	33.94	HB-04-11	4	11956655
ss490552953	RosBREED_snp_sweet_cherry_Pp4_12468504	4	34.07	HB-04-12	4	12479650
ss490552959	RosBREED_snp_sweet_cherry_Pp4_12567325	4	34.09	HB-04-12	4	12578471
ss490552964	RosBREED_snp_sweet_cherry_Pp4_12715001	4	34.13	HB-04-12	4	12725798
ss490552970	RosBREED_snp_sweet_cherry_Pp4_12865643	4	35.47	HB-04-13	4	12876441
ss490552973	RosBREED_snp_sweet_cherry_Pp4_12955416	4	35.47	HB-04-13	4	12966213
ss490559147	RosCOS1546-059_snp_sweet_cherry_Pp4_12987703	4	35.68	HB-04-13	4	12998500
ss490552976	RosBREED_snp_sweet_cherry_Pp4_13026704	4	36.29	HB-04-13	4	13037501
ss490558926	RosCOS1132-199_snp_sweet_cherry_Pp4_13089513	4	37.27	HB-04-13	4	13100317
ss490552979	RosBREED_snp_sweet_cherry_Pp4_13093284	4	37.27	HB-04-13	4	13104081
ss490553002	RosBREED_snp_sweet_cherry_Pp4_13585814	4	38.03	HB-04-13	4	13596450
ss490558846	RosCOS0519-243_snp_sweet_cherry_Pp4_13606878	4	38.06	HB-04-13	4	13617633
ss490558843	RosCOS0519-218_snp_sweet_cherry_Pp4_13606903	4	38.06	HB-04-13	4	13617658
ss490558840	RosCOS0519-058_snp_sweet_cherry_Pp4_13607063	4	38.06	HB-04-13	4	13617809
ss490553016	RosBREED_snp_sweet_cherry_Pp4_13886648	4	38.49	HB-04-13	4	13897285
ss490553022	RosBREED_snp_sweet_cherry_Pp4_14026352	4	39.88	HB-04-13	4	14036989
ss490553025	RosBREED_snp_sweet_cherry_Pp4_14081510	4	40.43	HB-04-14	4	14092147
ss490553036	RosBREED_snp_sweet_cherry_Pp4_14516715	4	42.24	HB-04-14	4	14527261
ss490553042	RosBREED_snp_sweet_cherry_Pp4_14703566	4	45.4	HB-04-14	4	14714109
ss490553048	RosBREED_snp_sweet_cherry_Pp4_14821190	4	45.4	HB-04-14	4	14831733
ss490553115	RosBREED_snp_sweet_cherry_Pp4_17040984	4	45.5	HB-04-14	4	15129445
ss490553120	RosBREED_snp_sweet_cherry_Pp4_17093228	4	45.52	HB-04-14	4	15181689
ss490553123	RosBREED_snp_sweet_cherry_Pp4_17222313	4	45.56	HB-04-15	4	15310773
ss490553135	RosBREED_snp_sweet_cherry_Pp4_17754159	4	45.74	HB-04-15	4	15842618
ss490558865	RosCOS0544-090_snp_sweet_cherry_Pp4_17859388	4	45.77	HB-04-15	4	15947845
ss490558868	RosCOS0544-148_snp_sweet_cherry_Pp4_17859446	4	45.77	HB-04-15	4	15947905
ss490558871	RosCOS0544-363_snp_sweet_cherry_Pp4_17859661	4	45.77	HB-04-15	4	15948120
ss490553144	RosBREED_snp_sweet_cherry_Pp4_17943880	4	46.65	HB-04-15	4	16032339
ss490553149	RosBREED_snp_sweet_cherry_Pp4_18027750	4	47.14	HB-04-15	4	16116209
ss490553160	RosBREED_snp_sweet_cherry_Pp4_18226401	4	48.28	HB-04-15	4	16314769
ss490553163	RosBREED_snp_sweet_cherry_Pp4_18379635	4	49.17	HB-04-15	4	16468003
ss490553166	RosBREED_snp_sweet_cherry_Pp4_18408002	4	49.33	HB-04-15	4	16496370
ss490553168	RosBREED_snp_sweet_cherry_Pp4_18426223	4	49.44	HB-04-15	4	16514591
ss490558990	RosCOS1252-088_snp_sweet_cherry_Pp4_18584595	4	50.35	HB-04-15	4	16673082
ss490553184	RosBREED_snp_sweet_cherry_Pp4_18701563	4	50.49	HB-04-15	4	16789927
ss490553198	RosBREED_snp_sweet_cherry_Pp4_19411509	4	51.33	HB-04-15	4	17499876
ss490553201	RosBREED_snp_sweet_cherry_Pp4_19503889	4	51.44	HB-04-15	4	17592130
ss490553204	RosBREED_snp_sweet_cherry_Pp4_19561278	4	51.5	HB-04-15	4	17649519
ss490553207	RosBREED_snp_sweet_cherry_Pp4_19599189	4	51.63	HB-04-15	4	17687430
ss490553209	RosBREED_snp_sweet_cherry_Pp4_19657873	4	52.08	HB-04-15	4	17746115
ss490553221	RosBREED_snp_sweet_cherry_Pp4_19849090	4	54.02	HB-04-16	4	17937331
ss490553223	RosBREED_snp_sweet_cherry_Pp4_19873977	4	54.27	HB-04-16	4	17962217
ss490553226	RosBREED_snp_sweet_cherry_Pp4_20004975	4	55.6	HB-04-16	4	18093215
ss490553236	RosBREED_snp_sweet_cherry_Pp4_20094052	4	55.6	HB-04-16	4	18182292
ss490553242	RosBREED_snp_sweet_cherry_Pp4_20177902	4	55.6	HB-04-16	4	18266142
ss490559295	RosCOS2597-392_snp_sweet_cherry_Pp4_20432548	4	56.38	HB-04-16	4	18520904
ss490559298	RosCOS2597-413_snp_sweet_cherry_Pp4_20432569	4	56.38	HB-04-16	4	18520918
ss490559139	RosCOS1539-146_snp_sweet_cherry_Pp4_20433462	4	56.38	HB-04-16	4	18521811
ss490559141	RosCOS1539-480_snp_sweet_cherry_Pp4_20433776	4	56.38	HB-04-16	4	18522125
ss490553256	RosBREED_snp_sweet_cherry_Pp4_20482700	4	56.38	HB-04-16	4	18571049
ss490553260	RosBREED_snp_sweet_cherry_Pp4_20684939	4	56.38	HB-04-16	4	18773288
ss490553331	RosBREED_snp_sweet_cherry_Pp4_23072893	4	56.38	HB-04-16	4	19469721
ss490553334	RosBREED_snp_sweet_cherry_Pp4_23285499	4	56.38	HB-04-16	4	19682328
ss490553343	RosBREED_snp_sweet_cherry_Pp4_23439768	4	57.03	HB-04-16	4	19836598
ss490553367	RosBREED_snp_sweet_cherry_Pp4_23921667	4	59.07	HB-04-17	4	20319016
ss490553391	RosBREED_snp_sweet_cherry_Pp4_25740934	4	63.59	HB-04-17	4	22138283
ss490553394	RosBREED_snp_sweet_cherry_Pp4_25840108	4	63.84	HB-04-17	4	22237457
ss490553403	RosBREED_snp_sweet_cherry_Pp4_25952741	4	64.12	HB-04-17	4	22350089
ss490553415	RosBREED_snp_sweet_cherry_Pp4_26292768	4	64.12	HB-04-17	4	22690117
ss490553423	RosBREED_snp_sweet_cherry_Pp4_26601047	4	64.12	HB-04-17	4	22998396
ss490553426	RosBREED_snp_sweet_cherry_Pp4_26635875	4	64.2171	HB-04-17	4	23033224
ss490553432	RosBREED_snp_sweet_cherry_Pp4_26692324	4	64.3745	HB-04-17	4	23089673
ss490553438	RosBREED_snp_sweet_cherry_Pp4_26771048	4	64.594	HB-04-17	4	23168397
ss490553441	RosBREED_snp_sweet_cherry_Pp4_26820550	4	64.732	HB-04-18	4	23217899
ss490553447	RosBREED_snp_sweet_cherry_Pp4_26862493	4	64.8489	HB-04-18	4	23259842
ss490553450	RosBREED_snp_sweet_cherry_Pp4_26924288	4	65.0212	HB-04-18	4	23321637
ss490553458	RosBREED_snp_sweet_cherry_Pp4_27042542	4	65.3509	HB-04-18	4	23439891
ss490553464	RosBREED_snp_sweet_cherry_Pp4_27192075	4	65.7678	HB-04-19	4	23589425
ss490553467	RosBREED_snp_sweet_cherry_Pp4_27218201	4	65.8406	HB-04-19	4	23615551
ss490548914	RosBREED_snp_tart_cherry_a_Pp4_27407124	4	66.3674	HB-04-19	4	23804474
ss490553492	RosBREED_snp_sweet_cherry_Pp4_27578624	4	66.8455	HB-04-19	4	23975975
ss490548917	RosBREED_snp_tart_cherry_a_Pp4_27753041	4	67.3318	HB-04-19	4	24150393
ss490553591	RosBREED_snp_sweet_cherry_Pp5_00241334	5	0	HB-05-1	5	241336
ss490553601	RosBREED_snp_sweet_cherry_Pp5_00318184	5	0.38	HB-05-1	5	318186
ss490558899	RosCOS1004-260_snp_sweet_cherry_Pp5_00332450	5	0.39	HB-05-1	5	332572
ss490553605	RosBREED_snp_sweet_cherry_Pp5_00335413	5	0.4	HB-05-1	5	335415
ss490553790	RosBREED_snp_sweet_cherry_Pp5_02722408	5	3.23	HB-05-1	5	2722392
ss490553811	RosBREED_snp_sweet_cherry_Pp5_03193567	5	3.79	HB-05-1	5	3193818
ss490553817	RosBREED_snp_sweet_cherry_Pp5_03299986	5	3.91	HB-05-2	5	3300237
ss490553823	RosBREED_snp_sweet_cherry_Pp5_03464400	5	4.11	HB-05-2	5	3464651
ss490559270	RosCOS2380-161_snp_sweet_cherry_Pp5_03464457	5	4.11	HB-05-2	5	3464827
ss490559267	RosCOS2380-101_snp_sweet_cherry_Pp5_03464517	5	4.11	HB-05-2	5	3464888
ss490559156	RosCOS1551-132_snp_sweet_cherry_Pp5_03469706	5	4.11	HB-05-2	5	3469957
ss490553829	RosBREED_snp_sweet_cherry_Pp5_03492263	5	4.14	HB-05-2	5	3492514
ss490553832	RosBREED_snp_sweet_cherry_Pp5_03526608	5	4.18	HB-05-2	5	3526858
ss490549040	RosBREED_snp_tart_cherry_a_Pp5_03627844	5	4.3	HB-05-2	5	3628415
ss490553844	RosBREED_snp_sweet_cherry_Pp5_03631504	5	4.31	HB-05-2	5	3632075
ss490553847	RosBREED_snp_sweet_cherry_Pp5_03644242	5	4.32	HB-05-2	5	3644814
ss490553853	RosBREED_snp_sweet_cherry_Pp5_03695755	5	4.38	HB-05-2	5	3696326
ss490553856	RosBREED_snp_sweet_cherry_Pp5_03731884	5	4.43	HB-05-3	5	3732454
ss490553865	RosBREED_snp_sweet_cherry_Pp5_03767786	5	4.47	HB-05-3	5	3768356
ss490553868	RosBREED_snp_sweet_cherry_Pp5_03864042	5	4.58	HB-05-3	5	3864612
ss490553877	RosBREED_snp_sweet_cherry_Pp5_04028824	5	4.78	HB-05-3	5	4029483
ss490553883	RosBREED_snp_sweet_cherry_Pp5_04185595	5	4.96	HB-05-3	5	4186255
ss490553895	RosBREED_snp_sweet_cherry_Pp5_04302944	5	5.1	HB-05-3	5	4303604
ss490553898	RosBREED_snp_sweet_cherry_Pp5_04345439	5	5.15	HB-05-3	5	4346099
ss490553901	RosBREED_snp_sweet_cherry_Pp5_04357749	5	5.17	HB-05-3	5	4358409
ss490553922	RosBREED_snp_sweet_cherry_Pp5_04755463	5	5.64	HB-05-3	5	4756124
ss490553929	RosBREED_snp_sweet_cherry_Pp5_04897952	5	5.85	HB-05-4	5	4898612
ss490553960	RosBREED_snp_sweet_cherry_Pp5_05409519	5	6.77	HB-05-4	5	5410569
ss490553963	RosBREED_snp_sweet_cherry_Pp5_05429352	5	6.8	HB-05-4	5	5430402
ss490554014	RosBREED_snp_sweet_cherry_Pp5_07711329	5	10.9	HB-05-4	5	7712215
ss490549102	RosBREED_snp_tart_cherry_a_Pp5_07792459	5	11.04	HB-05-4	5	7793346
ss490554031	RosBREED_snp_sweet_cherry_Pp5_08105222	5	11.6	HB-05-4	5	8106107
ss490554037	RosBREED_snp_sweet_cherry_Pp5_08194627	5	11.77	HB-05-4	5	8195512
ss490554046	RosBREED_snp_sweet_cherry_Pp5_08344028	5	15.26	HB-05-4	5	8344913
ss490554050	RosBREED_snp_sweet_cherry_Pp5_08373552	5	15.26	HB-05-4	5	8374437
ss490554053	RosBREED_snp_sweet_cherry_Pp5_08425758	5	15.26	HB-05-4	5	8426644
ss490554062	RosBREED_snp_sweet_cherry_Pp5_08714232	5	17.84	HB-05-5	5	8715120
ss490554071	RosBREED_snp_sweet_cherry_Pp5_08853167	5	17.98	HB-05-5	5	8854056
ss490554083	RosBREED_snp_sweet_cherry_Pp5_09041308	5	18.17	HB-05-5	5	9042199
ss490559113	RosCOS1500-271_snp_sweet_cherry_Pp5_09393638	5	18.53	HB-05-5	5	9394649
ss490559110	RosCOS1500-163_snp_sweet_cherry_Pp5_09393745	5	18.53	HB-05-5	5	9394749
ss490554095	RosBREED_snp_sweet_cherry_Pp5_09429913	5	18.69	HB-05-5	5	9430804
ss490554098	RosBREED_snp_sweet_cherry_Pp5_09512522	5	19.04	HB-05-5	5	9513413
ss490554113	RosBREED_snp_sweet_cherry_Pp5_09914783	5	20.75	HB-05-5	5	9913186
ss490554125	RosBREED_snp_sweet_cherry_Pp5_10237059	5	22.12	HB-05-6	5	10235349
ss490554134	RosBREED_snp_sweet_cherry_Pp5_10500237	5	25.65	HB-05-6	5	10498528
ss490554144	RosBREED_snp_sweet_cherry_Pp5_10734088	5	26.49	HB-05-6	5	10732326
ss490549183	RosBREED_snp_tart_cherry_a_Pp5_10892711	5	27.07	HB-05-6	5	10890949
ss490554151	RosBREED_snp_sweet_cherry_Pp5_10897891	5	27.09	HB-05-6	5	10896129
ss490554163	RosBREED_snp_sweet_cherry_Pp5_11210107	5	28.21	HB-05-6	5	11208345
ss490554201	RosBREED_snp_sweet_cherry_Pp5_11943249	5	30.85	HB-05-6	5	11938292
ss490554204	RosBREED_snp_sweet_cherry_Pp5_11953073	5	30.89	HB-05-6	5	11948116
ss490554207	RosBREED_snp_sweet_cherry_Pp5_11957036	5	30.89	HB-05-6	5	11952079
ss490554237	RosBREED_snp_sweet_cherry_Pp5_12088162	5	30.89	HB-05-6	5	12082944
ss490554243	RosBREED_snp_sweet_cherry_Pp5_12126571	5	30.89	HB-05-6	5	12121353
ss490559353	RosCOS2825-299_snp_sweet_cherry_Pp5_12258547	5	32.05	HB-05-6	5	12253437
ss490554274	RosBREED_snp_sweet_cherry_Pp5_12260666	5	32.07	HB-05-7	5	12255436
ss490554277	RosBREED_snp_sweet_cherry_Pp5_12266775	5	32.13	HB-05-7	5	12261545
ss490554283	RosBREED_snp_sweet_cherry_Pp5_12331780	5	32.7	HB-05-7	5	12326550
ss490554286	RosBREED_snp_sweet_cherry_Pp5_12348189	5	33.47	HB-05-7	5	12342959
ss490559459	RosCOS3782-552_snp_sweet_cherry_Pp5_12355515	5	33.47	HB-05-7	5	12350402
ss490559456	RosCOS3782-442_snp_sweet_cherry_Pp5_12355624	5	33.47	HB-05-7	5	12350511
ss490559453	RosCOS3782-122_snp_sweet_cherry_Pp5_12355943	5	33.47	HB-05-7	5	12350833
ss490554295	RosBREED_snp_sweet_cherry_Pp5_12396930	5	33.5	HB-05-7	5	12391700
ss490554313	RosBREED_snp_sweet_cherry_Pp5_12506702	5	33.59	HB-05-7	5	12501472
ss490554331	RosBREED_snp_sweet_cherry_Pp5_12646495	5	33.71	HB-05-8	5	12641265
ss490554346	RosBREED_snp_sweet_cherry_Pp5_12750950	5	33.8	HB-05-8	5	12745720
ss490554352	RosBREED_snp_sweet_cherry_Pp5_12785307	5	33.82	HB-05-8	5	12780077
ss490554366	RosBREED_snp_sweet_cherry_Pp5_12868715	5	33.89	HB-05-8	5	12863485
ss490554372	RosBREED_snp_sweet_cherry_Pp5_12917888	5	34.09	HB-05-8	5	12912658
ss490554393	RosBREED_snp_sweet_cherry_Pp5_13047387	5	34.6	HB-05-9	5	13042157
ss490554399	RosBREED_snp_sweet_cherry_Pp5_13064758	5	34.6	HB-05-9	5	13059528
ss490559177	RosCOS1618-059_snp_sweet_cherry_Pp5_13092722	5	34.6	HB-05-9	5	13087499
ss490559180	RosCOS1618-286_snp_sweet_cherry_Pp5_13092948	5	34.6	HB-05-9	5	13087718
ss490559183	RosCOS1618-422_snp_sweet_cherry_Pp5_13093085	5	34.6	HB-05-9	5	13087855
ss490554417	RosBREED_snp_sweet_cherry_Pp5_13191542	5	34.6	HB-05-9	5	13186312
ss490559186	RosCOS1619-289_snp_sweet_cherry_Pp5_13240090	5	34.6	HB-05-9	5	13234860
ss490554432	RosBREED_snp_sweet_cherry_Pp5_13258489	5	34.6	HB-05-9	5	13253259
ss490549275	RosBREED_snp_tart_cherry_a_Pp5_13264159	5	34.6	HB-05-9	5	13258929
ss490554438	RosBREED_snp_sweet_cherry_Pp5_13325052	5	35.14	HB-05-9	5	13319822
ss490558831	RosCOS0483-232_snp_sweet_cherry_Pp5_13442686	5	36.18	HB-05-9	5	13437456
ss490554455	RosBREED_snp_sweet_cherry_Pp5_13473331	5	36.45	HB-05-9	5	13468101
ss490554470	RosBREED_snp_sweet_cherry_Pp5_13563556	5	39.32	HB-05-9	5	13558326
ss490554476	RosBREED_snp_sweet_cherry_Pp5_13631576	5	40.55	HB-05-9	5	13626345
ss490554495	RosBREED_snp_sweet_cherry_Pp5_13715106	5	42.05	HB-05-9	5	13709877
ss490559431	RosCOS3742-114_snp_sweet_cherry_Pp5_14672144	5	45.27	HB-05-10	5	14666854
ss490559434	RosCOS3742-176_snp_sweet_cherry_Pp5_14672210	5	45.27	HB-05-10	5	14666917
ss490559437	RosCOS3742-259_snp_sweet_cherry_Pp5_14672290	5	45.27	HB-05-10	5	14667004
ss490559206	RosCOS1765-517_snp_sweet_cherry_Pp5_15546701	5	48.22	HB-05-10	5	15541528
ss490559203	RosCOS1765-401_snp_sweet_cherry_Pp5_15546817	5	48.22	HB-05-10	5	15541644
ss490559200	RosCOS1765-372_snp_sweet_cherry_Pp5_15546846	5	48.22	HB-05-10	5	15541672
ss490554529	RosBREED_snp_sweet_cherry_Pp5_15559243	5	48.26	HB-05-10	5	15553950
ss490554550	RosBREED_snp_sweet_cherry_Pp5_15817487	5	49.25	HB-05-11	5	15812193
ss490554594	RosBREED_snp_sweet_cherry_Pp5_16228253	5	51.73	HB-05-11	5	16222959
ss490554606	RosBREED_snp_sweet_cherry_Pp5_16361247	5	51.86	HB-05-11	5	16355953
ss490554609	RosBREED_snp_sweet_cherry_Pp5_16375840	5	51.87	HB-05-11	5	16370546
ss490554615	RosBREED_snp_sweet_cherry_Pp5_16416089	5	51.99	HB-05-11	5	16410795
ss490559462	RosCOS3786-272_snp_sweet_cherry_Pp5_16429563	5	52.03	HB-05-11	5	16424269
ss490559465	RosCOS3786-396_snp_sweet_cherry_Pp5_16429681	5	52.03	HB-05-11	5	16424387
ss490554624	RosBREED_snp_sweet_cherry_Pp5_16477059	5	52.18	HB-05-12	5	16471765
ss490554645	RosBREED_snp_sweet_cherry_Pp5_16642695	5	52.68	HB-05-12	5	16637402
ss490554648	RosBREED_snp_sweet_cherry_Pp5_16741368	5	52.74	HB-05-12	5	16736077
ss490554655	RosBREED_snp_sweet_cherry_Pp5_16777845	5	52.74	HB-05-12	5	16772554
ss490554658	RosBREED_snp_sweet_cherry_Pp5_16788304	5	52.74	HB-05-12	5	16783013
ss490559264	RosCOS2378-225_snp_sweet_cherry_Pp5_16803495	5	53.44	HB-05-12	5	16798324
ss490559261	RosCOS2378-113_snp_sweet_cherry_Pp5_16803595	5	53.44	HB-05-12	5	16798424
ss490558920	RosCOS1115-157_snp_sweet_cherry_Pp5_16806162	5	53.44	HB-05-12	5	16800991
ss490554674	RosBREED_snp_sweet_cherry_Pp5_16857681	5	53.44	HB-05-12	5	16852390
ss490554677	RosBREED_snp_sweet_cherry_Pp5_16882667	5	53.44	HB-05-12	5	16877376
ss490554680	RosBREED_snp_sweet_cherry_Pp5_16907514	5	53.44	HB-05-12	5	16902223
ss490554713	RosBREED_snp_sweet_cherry_Pp5_17082034	5	53.87	HB-05-12	5	17076743
ss490559124	RosCOS1532-112_snp_sweet_cherry_Pp5_17101926	5	53.91	HB-05-12	5	17096635
ss490554725	RosBREED_snp_sweet_cherry_Pp5_17158315	5	53.91	HB-05-12	5	17152993
ss490554744	RosBREED_snp_sweet_cherry_Pp5_17255447	5	53.91	HB-05-12	5	17250126
ss490554753	RosBREED_snp_sweet_cherry_Pp5_17319331	5	53.91	HB-05-12	5	17314010
ss490554756	RosBREED_snp_sweet_cherry_Pp5_17328363	5	53.91	HB-05-12	5	17323042
ss490554759	RosBREED_snp_sweet_cherry_Pp5_17339853	5	53.91	HB-05-12	5	17334532
ss490554762	RosBREED_snp_sweet_cherry_Pp5_17356031	5	53.91	HB-05-13	5	17350710
ss490549456	RosBREED_snp_tart_cherry_a_Pp5_17389482	5	53.91	HB-05-13	5	17384161
ss490549468	RosBREED_snp_tart_cherry_a_Pp5_17496697	5	53.91	HB-05-13	5	17491377
ss490554801	RosBREED_snp_sweet_cherry_Pp5_17554580	5	53.91	HB-05-13	5	17549262
ss490554807	RosBREED_snp_sweet_cherry_Pp5_17573301	5	53.91	HB-05-13	5	17567983
ss490554819	RosBREED_snp_sweet_cherry_Pp5_17647878	5	53.91	HB-05-13	5	17642560
ss490554825	RosBREED_snp_sweet_cherry_Pp5_17676593	5	53.91	HB-05-13	5	17671275
ss490549476	RosBREED_snp_tart_cherry_a_Pp5_17743459	5	53.91	HB-05-13	5	17738141
ss490559381	RosCOS3434-131_snp_sweet_cherry_Pp5_17759765	5	54.59	HB-05-13	5	17754567
ss490559292	RosCOS2591-118_snp_sweet_cherry_Pp5_17779312	5	55.38	HB-05-14	5	17773994
ss490554843	RosBREED_snp_sweet_cherry_Pp5_17782536	5	55.51	HB-05-14	5	17777218
ss490554877	RosBREED_snp_sweet_cherry_Pp5_17977057	5	55.51	HB-05-14	5	17971739
ss490554898	RosBREED_snp_sweet_cherry_Pp5_18100331	5	56.07	HB-05-14	5	18095012
ss490554904	RosBREED_snp_sweet_cherry_Pp5_18146501	5	56.28	HB-05-14	5	18141182
ss490554910	RosBREED_snp_sweet_cherry_Pp5_18171615	5	56.39	HB-05-15	5	18166051
ss490554932	RosBREED_snp_sweet_cherry_Pp5_18258012	5	56.78	HB-05-15	5	18252449
ss490554944	RosBREED_snp_sweet_cherry_Pp5_18361738	5	56.78	HB-05-15	5	18356175
ss490559319	RosCOS2612-347_snp_sweet_cherry_Pp5_18375738	5	56.78	HB-05-15	5	18370289
ss490554950	RosBREED_snp_sweet_cherry_Pp5_18397940	5	56.78	HB-05-15	5	18392377
ss490554953	RosBREED_snp_sweet_cherry_Pp5_18423946	5	56.78	HB-05-15	5	18418383
ss490555017	RosBREED_snp_sweet_cherry_Pp6_01144673	6	0	HB-06-1	6	168062
ss490554999	RosBREED_snp_sweet_cherry_Pp6_00897016	6	0.84	HB-06-1	6	415717
ss490554989	RosBREED_snp_sweet_cherry_Pp6_00735222	6	0.84	HB-06-1	6	577511
ss490555215	RosBREED_snp_sweet_cherry_Pp6_04479747	6	0.84	HB-06-1	6	730043
ss490555209	RosBREED_snp_sweet_cherry_Pp6_04408866	6	0.84	HB-06-1	6	800924
ss490555203	RosBREED_snp_sweet_cherry_Pp6_04346219	6	0.84	HB-06-1	6	863570
ss490549680	RosBREED_snp_tart_cherry_a_Pp6_04331813	6	0.84	HB-06-1	6	877976
ss490555200	RosBREED_snp_sweet_cherry_Pp6_04315623	6	0.84	HB-06-1	6	894166
ss490559144	RosCOS1540-058_snp_sweet_cherry_Pp6_04244522	6	0.84	HB-06-1	6	965065
ss490555175	RosBREED_snp_sweet_cherry_Pp6_04050337	6	5.21	HB-06-2	6	1159490
ss490555172	RosBREED_snp_sweet_cherry_Pp6_03973271	6	5.21	HB-06-2	6	1236557
ss490555169	RosBREED_snp_sweet_cherry_Pp6_03920291	6	5.21	HB-06-3	6	1289537
ss490559372	RosCOS3322-362_snp_sweet_cherry_Pp6_03912624	6	5.21	HB-06-3	6	1297122
ss490555147	RosBREED_snp_sweet_cherry_Pp6_03425466	6	5.21	HB-06-3	6	1783449
ss490555090	RosBREED_snp_sweet_cherry_Pp6_02504154	6	8.68	HB-06-3	6	2704761
ss490555084	RosBREED_snp_sweet_cherry_Pp6_02373734	6	9.17	HB-06-4	6	2835181
ss490555075	RosBREED_snp_sweet_cherry_Pp6_02247834	6	9.64	HB-06-4	6	2960983
ss490549605	RosBREED_snp_tart_cherry_a_Pp6_02177630	6	9.64	HB-06-4	6	3031187
ss490555068	RosBREED_snp_sweet_cherry_Pp6_02122364	6	9.64	HB-06-4	6	3086453
ss490555062	RosBREED_snp_sweet_cherry_Pp6_02061776	6	9.64	HB-06-5	6	3147041
ss490555056	RosBREED_snp_sweet_cherry_Pp6_01955297	6	9.64	HB-06-5	6	3253522
ss490559098	RosCOS1462-378_snp_sweet_cherry_Pp6_01954562	6	9.64	HB-06-5	6	3254174
ss490559096	RosCOS1462-123_snp_sweet_cherry_Pp6_01954309	6	9.64	HB-06-5	6	3254428
ss490559093	RosCOS1462-097_snp_sweet_cherry_Pp6_01954283	6	9.64	HB-06-5	6	3254454
ss490549593	RosBREED_snp_tart_cherry_f_Pp6_01852409	6	9.64	HB-06-5	6	3356155
ss490555047	RosBREED_snp_sweet_cherry_Pp6_01811133	6	9.64	HB-06-5	6	3397431
ss490549585	RosBREED_snp_tart_cherry_a_Pp6_01734892	6	10	HB-06-5	6	3473673
ss490554977	RosBREED_snp_sweet_cherry_Pp6_00286381	6	13.29	HB-06-6	6	4179354
ss490559286	RosCOS2579-487_snp_sweet_cherry_Pp6_04620418	6	15.41	HB-06-6	6	4634600
ss490559283	RosCOS2579-485_snp_sweet_cherry_Pp6_04620420	6	15.41	HB-06-6	6	4634602
ss490555236	RosBREED_snp_sweet_cherry_Pp6_04806232	6	15.71	HB-06-7	6	4820297
ss490555245	RosBREED_snp_sweet_cherry_Pp6_04935972	6	15.92	HB-06-7	6	4950038
ss490555248	RosBREED_snp_sweet_cherry_Pp6_04951880	6	15.95	HB-06-7	6	4965946
ss490555254	RosBREED_snp_sweet_cherry_Pp6_05048235	6	16.11	HB-06-7	6	5062301
ss490549719	RosBREED_snp_tart_cherry_f_Pp6_05137468	6	16.25	HB-06-7	6	5151534
ss490549736	RosBREED_snp_tart_cherry_a_Pp6_05363979	6	16.62	HB-06-7	6	5378045
ss490555284	RosBREED_snp_sweet_cherry_Pp6_05460138	6	16.77	HB-06-7	6	5474204
ss490555290	RosBREED_snp_sweet_cherry_Pp6_05516277	6	16.86	HB-06-7	6	5530343
ss490555293	RosBREED_snp_sweet_cherry_Pp6_05542394	6	16.9	HB-06-7	6	5556460
ss490555316	RosBREED_snp_sweet_cherry_Pp6_05978925	6	17.61	HB-06-7	6	5992990
ss490555319	RosBREED_snp_sweet_cherry_Pp6_06022911	6	18.19	HB-06-7	6	6036976
ss490555328	RosBREED_snp_sweet_cherry_Pp6_06245490	6	21.14	HB-06-8	6	6260018
ss490555360	RosBREED_snp_sweet_cherry_Pp6_06843830	6	23.14	HB-06-8	6	6858360
ss490555369	RosBREED_snp_sweet_cherry_Pp6_06954315	6	23.51	HB-06-8	6	6968847
ss490559243	RosCOS2092-129_snp_sweet_cherry_Pp6_07023241	6	23.74	HB-06-8	6	7037773
ss490559246	RosCOS2092-343_snp_sweet_cherry_Pp6_07023454	6	23.74	HB-06-8	6	7037986
ss490558819	RosCOS0474-507_snp_sweet_cherry_Pp6_07046277	6	23.82	HB-06-8	6	7060809
ss490555386	RosBREED_snp_sweet_cherry_Pp6_07120354	6	24.07	HB-06-9	6	7134886
ss490555395	RosBREED_snp_sweet_cherry_Pp6_07250486	6	24.5	HB-06-9	6	7265018
ss490555398	RosBREED_snp_sweet_cherry_Pp6_07298745	6	24.66	HB-06-9	6	7313277
ss490555413	RosBREED_snp_sweet_cherry_Pp6_07575939	6	25.47	HB-06-9	6	7590471
ss490555416	RosBREED_snp_sweet_cherry_Pp6_07626959	6	25.47	HB-06-9	6	7641491
ss490555419	RosBREED_snp_sweet_cherry_Pp6_07703819	6	26.09	HB-06-9	6	7718351
ss490559404	RosCOS3601-071_snp_sweet_cherry_Pp6_07705923	6	26.1	HB-06-10	6	7720455
ss490555425	RosBREED_snp_sweet_cherry_Pp6_07838040	6	27.17	HB-06-10	6	7852572
ss490555428	RosBREED_snp_sweet_cherry_Pp6_07901830	6	27.17	HB-06-10	6	7916363
ss490555431	RosBREED_snp_sweet_cherry_Pp6_07929220	6	27.29	HB-06-10	6	7943753
ss490549844	RosBREED_snp_tart_cherry_a_Pp6_08350576	6	29.05	HB-06-11	6	8365106
ss490555470	RosBREED_snp_sweet_cherry_Pp6_08513688	6	29.73	HB-06-11	6	8528220
ss490555475	RosBREED_snp_sweet_cherry_Pp6_08597668	6	30.58	HB-06-11	6	8612200
ss490555481	RosBREED_snp_sweet_cherry_Pp6_08691599	6	31.53	HB-06-11	6	8706130
ss490555484	RosBREED_snp_sweet_cherry_Pp6_08738290	6	32.53	HB-06-11	6	8752821
ss490555503	RosBREED_snp_sweet_cherry_Pp6_09098575	6	40.3	HB-06-11	6	9113354
ss490549868	RosBREED_snp_tart_cherry_a_Pp6_09172832	6	40.81	HB-06-12	6	9187611
ss490555509	RosBREED_snp_sweet_cherry_Pp6_09276963	6	41.52	HB-06-12	6	9291742
ss490549872	RosBREED_snp_tart_cherry_a_Pp6_09305077	6	41.71	HB-06-12	6	9319856
ss490555514	RosBREED_snp_sweet_cherry_Pp6_09352761	6	42.04	HB-06-12	6	9367539
ss490555520	RosBREED_snp_sweet_cherry_Pp6_09594560	6	42.04	HB-06-12	6	9609340
ss490549882	RosBREED_snp_tart_cherry_a_Pp6_09692912	6	42.04	HB-06-12	6	9707691
ss490555531	RosBREED_snp_sweet_cherry_Pp6_09923468	6	43.56	HB-06-12	6	9938247
ss490555543	RosBREED_snp_sweet_cherry_Pp6_10087243	6	44.64	HB-06-13	6	10102021
ss490555554	RosBREED_snp_sweet_cherry_Pp6_10369567	6	45.07	HB-06-13	6	10384345
ss490555557	RosBREED_snp_sweet_cherry_Pp6_10421455	6	45.15	HB-06-13	6	10436233
ss490555560	RosBREED_snp_sweet_cherry_Pp6_10464541	6	45.22	HB-06-13	6	10479319
ss490549901	RosBREED_snp_tart_cherry_a_Pp6_10465107	6	45.22	HB-06-13	6	10479885
ss490555566	RosBREED_snp_sweet_cherry_Pp6_10729921	6	45.63	HB-06-13	6	10744698
ss490555569	RosBREED_snp_sweet_cherry_Pp6_10764865	6	45.68	HB-06-13	6	10779642
ss490555574	RosBREED_snp_sweet_cherry_Pp6_11072866	6	46.15	HB-06-13	6	11087642
ss490555577	RosBREED_snp_sweet_cherry_Pp6_11128369	6	46.24	HB-06-13	6	11143147
ss490555580	RosBREED_snp_sweet_cherry_Pp6_11210515	6	46.36	HB-06-13	6	11225293
ss490555585	RosBREED_snp_sweet_cherry_Pp6_11374868	6	46.62	HB-06-13	6	11389647
ss490555591	RosBREED_snp_sweet_cherry_Pp6_11538197	6	46.87	HB-06-14	6	11552976
ss490555594	RosBREED_snp_sweet_cherry_Pp6_11615128	6	46.98	HB-06-14	6	11629909
ss490555600	RosBREED_snp_sweet_cherry_Pp6_11801698	6	47.27	HB-06-14	6	11816479
ss490555606	RosBREED_snp_sweet_cherry_Pp6_11910096	6	47.44	HB-06-14	6	11924877
ss490549926	RosBREED_snp_tart_cherry_a_Pp6_12119303	6	47.76	HB-06-14	6	12134084
ss490555615	RosBREED_snp_sweet_cherry_Pp6_12126728	6	47.77	HB-06-14	6	12141509
ss490555635	RosBREED_snp_sweet_cherry_Pp6_12638852	6	48.56	HB-06-14	6	12653158
ss490549941	RosBREED_snp_tart_cherry_a_Pp6_13137450	6	49.32	HB-06-14	6	13151756
ss490555650	RosBREED_snp_sweet_cherry_Pp6_13142170	6	49.33	HB-06-14	6	13156476
ss490555653	RosBREED_snp_sweet_cherry_Pp6_13223592	6	49.45	HB-06-14	6	13237898
ss490555667	RosBREED_snp_sweet_cherry_Pp6_13562311	6	49.97	HB-06-15	6	13576716
ss490555682	RosBREED_snp_sweet_cherry_Pp6_14555604	6	51.5	HB-06-15	6	14570008
ss490559341	RosCOS2633-261_snp_sweet_cherry_Pp6_14662485	6	52.33	HB-06-15	6	14676913
ss490559338	RosCOS2633-161_snp_sweet_cherry_Pp6_14662583	6	52.33	HB-06-15	6	14677020
ss490559335	RosCOS2633-111_snp_sweet_cherry_Pp6_14662633	6	52.33	HB-06-15	6	14677069
ss490553543	RosBREED_snp_sweet_cherry_Pp4_29560911	6	54.34	HB-06-15	6	15106432
ss490555714	RosBREED_snp_sweet_cherry_Pp6_15628669	6	55.18	HB-06-15	6	17494929
ss490555720	RosBREED_snp_sweet_cherry_Pp6_15851017	6	55.35	HB-06-15	6	17717277
ss490555729	RosBREED_snp_sweet_cherry_Pp6_16031387	6	55.5	HB-06-15	6	17897652
ss490555746	RosBREED_snp_sweet_cherry_Pp6_16636989	6	55.98	HB-06-15	6	18503257
ss490555752	RosBREED_snp_sweet_cherry_Pp6_16903000	6	56.63	HB-06-15	6	18769069
ss490555771	RosBREED_snp_sweet_cherry_Pp6_17629589	6	58.41	HB-06-15	6	19495659
ss490555780	RosBREED_snp_sweet_cherry_Pp6_17795725	6	58.41	HB-06-15	6	19661814
ss490555792	RosBREED_snp_sweet_cherry_Pp6_18081683	6	58.41	HB-06-15	6	19947772
ss490555836	RosBREED_snp_sweet_cherry_Pp6_19857675	6	62.11	HB-06-16	6	21722035
ss490559223	RosCOS1983-146_snp_sweet_cherry_Pp6_19912441	6	62.23	HB-06-16	6	21776802
ss490559226	RosCOS1983-267_snp_sweet_cherry_Pp6_19912562	6	62.23	HB-06-16	6	21776923
ss490559232	RosCOS1983-562_snp_sweet_cherry_Pp6_19912833	6	62.23	HB-06-16	6	21777194
ss490555845	RosBREED_snp_sweet_cherry_Pp6_19982724	6	63.09	HB-06-16	6	21847083
ss490555848	RosBREED_snp_sweet_cherry_Pp6_20001547	6	63.6	HB-06-16	6	21865906
ss490550048	RosBREED_snp_tart_cherry_a_Pp6_20029302	6	64.35	HB-06-17	6	21893661
ss490555851	RosBREED_snp_sweet_cherry_Pp6_20044969	6	64.77	HB-06-17	6	21909328
ss490555857	RosBREED_snp_sweet_cherry_Pp6_20091471	6	64.77	HB-06-17	6	21955830
ss490555863	RosBREED_snp_sweet_cherry_Pp6_20112900	6	64.77	HB-06-17	6	21977259
ss490555869	RosBREED_snp_sweet_cherry_Pp6_20150761	6	64.77	HB-06-17	6	22015120
ss490555878	RosBREED_snp_sweet_cherry_Pp6_20209981	6	65.59	HB-06-17	6	22074340
ss490550056	RosBREED_snp_tart_cherry_a_Pp6_20254606	6	65.66	HB-06-17	6	22118965
ss490555884	RosBREED_snp_sweet_cherry_Pp6_20278113	6	65.69	HB-06-17	6	22142472
ss490555890	RosBREED_snp_sweet_cherry_Pp6_20349359	6	65.81	HB-06-17	6	22213716
ss490555896	RosBREED_snp_sweet_cherry_Pp6_20424421	6	65.92	HB-06-17	6	22288776
ss490555902	RosBREED_snp_sweet_cherry_Pp6_20471915	6	66	HB-06-17	6	22336270
ss490555905	RosBREED_snp_sweet_cherry_Pp6_20483309	6	66.02	HB-06-18	6	22347664
ss490550073	RosBREED_snp_tart_cherry_a_Pp6_20483673	6	66.02	HB-06-18	6	22348028
ss490555908	RosBREED_snp_sweet_cherry_Pp6_20495715	6	66.03	HB-06-18	6	22360070
ss490555911	RosBREED_snp_sweet_cherry_Pp6_20514744	6	66.06	HB-06-18	6	22379098
ss490555920	RosBREED_snp_sweet_cherry_Pp6_20555053	6	66.13	HB-06-18	6	22419407
ss490555926	RosBREED_snp_sweet_cherry_Pp6_20604253	6	66.2	HB-06-18	6	22468607
ss490555938	RosBREED_snp_sweet_cherry_Pp6_20671259	6	66.31	HB-06-18	6	22535613
ss490558956	RosCOS1197-622_snp_sweet_cherry_Pp6_20719165	6	66.38	HB-06-18	6	22583639
ss490558953	RosCOS1197-398_snp_sweet_cherry_Pp6_20719389	6	66.39	HB-06-18	6	22583858
ss490550092	RosBREED_snp_tart_cherry_a_Pp6_20743157	6	66.53	HB-06-18	6	22607511
ss490555951	RosBREED_snp_sweet_cherry_Pp6_20786682	6	66.8	HB-06-18	6	22651036
ss490550096	RosBREED_snp_tart_cherry_a_Pp6_20850123	6	67.19	HB-06-18	6	22714477
ss490555960	RosBREED_snp_sweet_cherry_Pp6_20875842	6	67.35	HB-06-18	6	22740196
ss490555963	RosBREED_snp_sweet_cherry_Pp6_20890373	6	67.44	HB-06-18	6	22754729
ss490555972	RosBREED_snp_sweet_cherry_Pp6_20982940	6	68.02	HB-06-18	6	22847297
ss490550103	RosBREED_snp_tart_cherry_a_Pp6_20989670	6	68.06	HB-06-18	6	22854027
ss490559369	RosCOS3319-121_snp_sweet_cherry_Pp6_21025828	6	68.28	HB-06-18	6	22890185
ss490555978	RosBREED_snp_sweet_cherry_Pp6_21114726	6	68.83	HB-06-18	6	22979083
ss490555987	RosBREED_snp_sweet_cherry_Pp6_21505532	6	71.25	HB-06-18	6	23369890
ss490550120	RosBREED_snp_tart_cherry_f_Pp6_21702595	6	72.47	HB-06-18	6	23566829
ss490550124	RosBREED_snp_tart_cherry_a_Pp6_21758738	6	72.82	HB-06-18	6	23622972
ss490556005	RosBREED_snp_sweet_cherry_Pp6_22296379	6	76.14	HB-06-18	6	24160547
ss490550135	RosBREED_snp_tart_cherry_a_Pp6_22481221	6	77.9	HB-06-18	6	24345285
ss490556011	RosBREED_snp_sweet_cherry_Pp6_22483330	6	77.92	HB-06-19	6	24347394
ss490556014	RosBREED_snp_sweet_cherry_Pp6_22578566	6	78.83	HB-06-19	6	24442630
ss490556024	RosBREED_snp_sweet_cherry_Pp6_22872838	6	81.64	HB-06-20	6	24736903
ss490558923	RosCOS1124-244_snp_sweet_cherry_Pp6_22953307	6	81.64	HB-06-20	6	24817595
ss490556030	RosBREED_snp_sweet_cherry_Pp6_23001313	6	81.82	HB-06-20	6	24865595
ss490556039	RosBREED_snp_sweet_cherry_Pp6_23074431	6	82.1	HB-06-20	6	24938713
ss490556045	RosBREED_snp_sweet_cherry_Pp6_23121232	6	82.27	HB-06-20	6	24985514
ss490556048	RosBREED_snp_sweet_cherry_Pp6_23138881	6	82.34	HB-06-21	6	25003163
ss490556067	RosBREED_snp_sweet_cherry_Pp6_23284441	6	82.89	HB-06-21	6	25148723
ss490556080	RosBREED_snp_sweet_cherry_Pp6_23460054	6	83.55	HB-06-22	6	25324337
ss490559356	RosCOS3029-068_snp_sweet_cherry_Pp6_23740186	6	84.6	HB-06-22	6	25604589
ss490559289	RosCOS2586-117_snp_sweet_cherry_Pp6_23810925	6	84.87	HB-06-22	6	25675207
ss490556126	RosBREED_snp_sweet_cherry_Pp6_23851662	6	85.02	HB-06-22	6	25715944
ss490556129	RosBREED_snp_sweet_cherry_Pp6_23925194	6	85.3	HB-06-22	6	25789477
ss490550212	RosBREED_snp_tart_cherry_a_Pp6_23941299	6	85.36	HB-06-23	6	25805582
ss490556141	RosBREED_snp_sweet_cherry_Pp6_24145208	6	86.13	HB-06-23	6	26009491
ss490559115	RosCOS1503-168_snp_sweet_cherry_Pp6_24324785	6	86.81	HB-06-23	6	26189068
ss490550220	RosBREED_snp_tart_cherry_a_Pp6_24433974	6	87.22	HB-06-23	6	26298258
ss490556157	RosBREED_snp_sweet_cherry_Pp6_24478883	6	87.39	HB-06-23	6	26343167
ss490556163	RosBREED_snp_sweet_cherry_Pp6_24593485	6	87.92	HB-06-23	6	26457769
ss490550224	RosBREED_snp_tart_cherry_a_Pp6_24598007	6	87.94	HB-06-23	6	26462291
ss490556173	RosBREED_snp_sweet_cherry_Pp6_24757894	6	88.67	HB-06-23	6	26622179
ss490556176	RosBREED_snp_sweet_cherry_Pp6_24822456	6	88.97	HB-06-24	6	26686741
ss490556182	RosBREED_snp_sweet_cherry_Pp6_24914294	6	89.4	HB-06-24	6	26778580
ss490556190	RosBREED_snp_sweet_cherry_Pp6_25113415	6	90.32	HB-06-24	6	26977701
ss490559031	RosCOS1327-393_snp_sweet_cherry_Pp6_25119366	6	90.34	HB-06-24	6	26983659
ss490559034	RosCOS1327-478_snp_sweet_cherry_Pp6_25119451	6	90.34	HB-06-24	6	26983740
ss490556194	RosBREED_snp_sweet_cherry_Pp6_25146440	6	90.47	HB-06-24	6	27010726
ss490558886	RosCOS0548-072_snp_sweet_cherry_Pp6_25325556	6	91.3	HB-06-24	6	27190176
ss490558890	RosCOS0548-123_snp_sweet_cherry_Pp6_25325607	6	91.3	HB-06-24	6	27190227
ss490556207	RosBREED_snp_sweet_cherry_Pp6_25429330	6	93.66	HB-06-24	6	27293950
ss490556216	RosBREED_snp_sweet_cherry_Pp6_25631852	6	96.55	HB-06-24	6	27496472
ss490556220	RosBREED_snp_sweet_cherry_Pp6_25713330	6	96.82	HB-06-24	6	27577934
ss490556251	RosBREED_snp_sweet_cherry_Pp6_26322018	6	98.82	HB-06-24	6	28186626
ss490556254	RosBREED_snp_sweet_cherry_Pp6_26373740	6	98.99	HB-06-24	6	28238348
ss490556260	RosBREED_snp_sweet_cherry_Pp6_26484157	6	99.06	HB-06-25	6	28348765
ss490559322	RosCOS2613-167_snp_sweet_cherry_Pp6_26505790	6	99.08	HB-06-25	6	28370519
ss490556263	RosBREED_snp_sweet_cherry_Pp6_26537935	6	99.11	HB-06-25	6	28402543
ss490556296	RosBREED_snp_sweet_cherry_Pp6_27154098	6	99.74	HB-06-25	6	29018706
ss490556308	RosBREED_snp_sweet_cherry_Pp6_27373564	6	99.96	HB-06-25	6	29238171
ss490556318	RosBREED_snp_sweet_cherry_Pp6_27518176	6	100.2	HB-06-25	6	29382783
ss490556327	RosBREED_snp_sweet_cherry_Pp6_27703221	6	100.51	HB-06-25	6	29567829
ss490556351	RosBREED_snp_sweet_cherry_Pp6_28148285	6	101.24	HB-06-26	6	30012896
ss490556357	RosBREED_snp_sweet_cherry_Pp6_28257046	6	101.43	HB-06-26	6	30121657
ss490559104	RosCOS1493-311_snp_sweet_cherry_Pp6_28294400	6	101.487	HB-06-26	6	30159011
ss490556376	RosBREED_snp_sweet_cherry_Pp6_28590655	6	102.484	HB-06-26	6	30455267
ss490559416	RosCOS3729-417_snp_sweet_cherry_Pp7_04467254	7	0	HB-07-1	7	367570
ss490559378	RosCOS3342-211_snp_sweet_cherry_Pp7_04466543	7	3.56	HB-07-1	7	368284
ss490556549	RosBREED_snp_sweet_cherry_Pp7_04261930	7	3.66	HB-07-1	7	573620
ss490556518	RosBREED_snp_sweet_cherry_Pp7_03526027	7	4.01	HB-07-1	7	1309524
ss490556485	RosBREED_snp_sweet_cherry_Pp7_02635427	7	4.44	HB-07-2	7	2199866
ss490556479	RosBREED_snp_sweet_cherry_Pp7_02530796	7	4.49	HB-07-2	7	2304524
ss490556476	RosBREED_snp_sweet_cherry_Pp7_02481336	7	4.49	HB-07-2	7	2353984
ss490556467	RosBREED_snp_sweet_cherry_Pp7_02252124	7	4.49	HB-07-2	7	2583195
ss490556458	RosBREED_snp_sweet_cherry_Pp7_02085075	7	4.49	HB-07-2	7	2750244
ss490556436	RosBREED_snp_sweet_cherry_Pp7_01783512	7	4.49	HB-07-2	7	3051712
ss490556424	RosBREED_snp_sweet_cherry_Pp7_01392399	7	4.91	HB-07-2	7	3442704
ss490556421	RosBREED_snp_sweet_cherry_Pp7_01298051	7	4.91	HB-07-2	7	3537050
ss490556418	RosBREED_snp_sweet_cherry_Pp7_01275199	7	4.94	HB-07-2	7	3559902
ss490556403	RosBREED_snp_sweet_cherry_Pp7_00926005	7	5.39	HB-07-2	7	3908711
ss490556594	RosBREED_snp_sweet_cherry_Pp7_05729126	7	6.89	HB-07-2	7	5728490
ss490556597	RosBREED_snp_sweet_cherry_Pp7_05868634	7	7.02	HB-07-2	7	5868000
ss490556612	RosBREED_snp_sweet_cherry_Pp7_06594902	7	7.69	HB-07-2	7	6594270
ss490556621	RosBREED_snp_sweet_cherry_Pp7_07065482	7	8.13	HB-07-2	7	7064851
ss490550460	RosBREED_snp_tart_cherry_a_Pp7_07702370	7	8.73	HB-07-2	7	7701642
ss490556639	RosBREED_snp_sweet_cherry_Pp7_07708875	7	8.73	HB-07-2	7	7708147
ss490556645	RosBREED_snp_sweet_cherry_Pp7_07762587	7	8.78	HB-07-2	7	7761859
ss490556648	RosBREED_snp_sweet_cherry_Pp7_07819296	7	10.26	HB-07-3	7	7818567
ss490556651	RosBREED_snp_sweet_cherry_Pp7_07884834	7	11.96	HB-07-3	7	7884105
ss490556657	RosBREED_snp_sweet_cherry_Pp7_08002087	7	11.96	HB-07-3	7	8001359
ss490559192	RosCOS1674-276_snp_sweet_cherry_Pp7_08149634	7	12.39	HB-07-3	7	8148906
ss490550479	RosBREED_snp_tart_cherry_a_Pp7_08349040	7	12.43	HB-07-3	7	8348313
ss490556672	RosBREED_snp_sweet_cherry_Pp7_08440080	7	12.45	HB-07-3	7	8439353
ss490556675	RosBREED_snp_sweet_cherry_Pp7_08571022	7	12.56	HB-07-3	7	8959290
ss490556678	RosBREED_snp_sweet_cherry_Pp7_08696298	7	12.59	HB-07-3	7	9084566
ss490556684	RosBREED_snp_sweet_cherry_Pp7_08954812	7	12.64	HB-07-3	7	9343081
ss490556687	RosBREED_snp_sweet_cherry_Pp7_09026518	7	12.66	HB-07-3	7	9414787
ss490556696	RosBREED_snp_sweet_cherry_Pp7_09479799	7	12.75	HB-07-3	7	9867865
ss490556699	RosBREED_snp_sweet_cherry_Pp7_09635219	7	12.79	HB-07-4	7	10022249
ss490550496	RosBREED_snp_tart_cherry_a_Pp7_09642445	7	12.79	HB-07-4	7	10029475
ss490550511	RosBREED_snp_tart_cherry_a_Pp7_10329124	7	12.94	HB-07-4	7	10716035
ss490556732	RosBREED_snp_sweet_cherry_Pp7_10454077	7	12.96	HB-07-4	7	10840990
ss490550519	RosBREED_snp_tart_cherry_a_Pp7_10474559	7	12.97	HB-07-4	7	10861472
ss490556747	RosBREED_snp_sweet_cherry_Pp7_10666749	7	13.01	HB-07-4	7	11053664
ss490556750	RosBREED_snp_sweet_cherry_Pp7_10744739	7	13.03	HB-07-4	7	11131618
ss490556753	RosBREED_snp_sweet_cherry_Pp7_10762507	7	13.03	HB-07-4	7	11149386
ss490556756	RosBREED_snp_sweet_cherry_Pp7_10845581	7	13.03	HB-07-4	7	11232460
ss490550535	RosBREED_snp_tart_cherry_a_Pp7_10989254	7	13.03	HB-07-4	7	11376134
ss490556768	RosBREED_snp_sweet_cherry_Pp7_10992603	7	13.03	HB-07-4	7	11379483
ss490550543	RosBREED_snp_tart_cherry_a_Pp7_11110502	7	13.03	HB-07-4	7	11497383
ss490556777	RosBREED_snp_sweet_cherry_Pp7_11125571	7	13.36	HB-07-4	7	11512452
ss490556822	RosBREED_snp_sweet_cherry_Pp7_12113373	7	17.76	HB-07-5	7	11712111
ss490556825	RosBREED_snp_sweet_cherry_Pp7_12127684	7	17.76	HB-07-5	7	11726422
ss490559301	RosCOS2599-403_snp_sweet_cherry_Pp7_12192907	7	17.85	HB-07-5	7	11791646
ss490550567	RosBREED_snp_tart_cherry_a_Pp7_12204915	7	17.86	HB-07-5	7	11803653
ss490556837	RosBREED_snp_sweet_cherry_Pp7_12357086	7	18.07	HB-07-5	7	11955820
ss490556843	RosBREED_snp_sweet_cherry_Pp7_12415495	7	18.15	HB-07-5	7	12014229
ss490556849	RosBREED_snp_sweet_cherry_Pp7_12491842	7	18.25	HB-07-5	7	12090579
ss490556870	RosBREED_snp_sweet_cherry_Pp7_12781131	7	18.64	HB-07-5	7	12379868
ss490556876	RosBREED_snp_sweet_cherry_Pp7_12852652	7	19.16	HB-07-5	7	12451389
ss490556883	RosBREED_snp_sweet_cherry_Pp7_12914494	7	19.61	HB-07-5	7	12513231
ss490550600	RosBREED_snp_tart_cherry_a_Pp7_12937425	7	19.65	HB-07-5	7	12536162
ss490556889	RosBREED_snp_sweet_cherry_Pp7_12994313	7	19.75	HB-07-5	7	12593052
ss490556907	RosBREED_snp_sweet_cherry_Pp7_13206564	7	20.12	HB-07-5	7	12805303
ss490559084	RosCOS1418-404_snp_sweet_cherry_Pp7_13528774	7	24.48	HB-07-6	7	13127634
ss490556956	RosBREED_snp_sweet_cherry_Pp7_13837359	7	25.89	HB-07-6	7	13436100
ss490556959	RosBREED_snp_sweet_cherry_Pp7_14026725	7	27.07	HB-07-6	7	13625466
ss490550642	RosBREED_snp_tart_cherry_f_Pp7_14097737	7	27.51	HB-07-6	7	13696251
ss490556962	RosBREED_snp_sweet_cherry_Pp7_14102579	7	27.54	HB-07-6	7	13701093
ss490556971	RosBREED_snp_sweet_cherry_Pp7_14253560	7	28.48	HB-07-6	7	13852074
ss490556986	RosBREED_snp_sweet_cherry_Pp7_14418839	7	31.28	HB-07-6	7	14017352
ss490550655	RosBREED_snp_tart_cherry_a_Pp7_14527951	7	32.6	HB-07-6	7	14126465
ss490556996	RosBREED_snp_sweet_cherry_Pp7_14572928	7	32.79	HB-07-7	7	14171441
ss490557002	RosBREED_snp_sweet_cherry_Pp7_14642308	7	33.07	HB-07-7	7	14240821
ss490557011	RosBREED_snp_sweet_cherry_Pp7_14747110	7	33.5	HB-07-7	7	14345624
ss490557026	RosBREED_snp_sweet_cherry_Pp7_14929134	7	34.24	HB-07-7	7	14527589
ss490557029	RosBREED_snp_sweet_cherry_Pp7_14967053	7	34.67	HB-07-8	7	14565508
ss490557035	RosBREED_snp_sweet_cherry_Pp7_15029527	7	34.67	HB-07-8	7	14628059
ss490558905	RosCOS1089-100_snp_sweet_cherry_Pp7_15241465	7	34.93	HB-07-8	7	14840119
ss490557053	RosBREED_snp_sweet_cherry_Pp7_15243096	7	34.93	HB-07-8	7	14841630
ss490557077	RosBREED_snp_sweet_cherry_Pp7_15548576	7	35.3	HB-07-8	7	15147105
ss490559064	RosCOS1400-158_snp_sweet_cherry_Pp7_15629934	7	35.4	HB-07-8	7	15228463
ss490550700	RosBREED_snp_tart_cherry_a_Pp7_15744830	7	35.99	HB-07-8	7	15343359
ss490557119	RosBREED_snp_sweet_cherry_Pp7_16043548	7	37.52	HB-07-8	7	15642078
ss490557132	RosBREED_snp_sweet_cherry_Pp7_16177200	7	38.31	HB-07-8	7	15775730
ss490557135	RosBREED_snp_sweet_cherry_Pp7_16212411	7	38.52	HB-07-8	7	15810941
ss490558938	RosCOS1148-321_snp_sweet_cherry_Pp7_16283834	7	38.94	HB-07-8	7	15882481
ss490557144	RosBREED_snp_sweet_cherry_Pp7_16289566	7	38.96	HB-07-9	7	15888096
ss490557186	RosBREED_snp_sweet_cherry_Pp7_16660251	7	40.51	HB-07-9	7	16258782
ss490557192	RosBREED_snp_sweet_cherry_Pp7_16709587	7	40.87	HB-07-10	7	16308119
ss490557205	RosBREED_snp_sweet_cherry_Pp7_16890828	7	42.18	HB-07-10	7	16489359
ss490558985	RosCOS1241-314_snp_sweet_cherry_Pp7_16938107	7	42.18	HB-07-10	7	16536759
ss490557214	RosBREED_snp_sweet_cherry_Pp7_17033564	7	42.18	HB-07-10	7	16632096
ss490550760	RosBREED_snp_tart_cherry_a_Pp7_17088853	7	42.18	HB-07-10	7	16687385
ss490557226	RosBREED_snp_sweet_cherry_Pp7_17249681	7	42.49	HB-07-10	7	16848212
ss490550764	RosBREED_snp_tart_cherry_a_Pp7_17367248	7	42.72	HB-07-11	7	16965779
ss490557244	RosBREED_snp_sweet_cherry_Pp7_17591054	7	43.15	HB-07-11	7	17189583
ss490557253	RosBREED_snp_sweet_cherry_Pp7_17697521	7	44.44	HB-07-11	7	17296051
ss490557256	RosBREED_snp_sweet_cherry_Pp7_17742179	7	44.76	HB-07-11	7	17340709
ss490559061	RosCOS1396-262_snp_sweet_cherry_Pp7_17855163	7	45.57	HB-07-11	7	17453814
ss490559058	RosCOS1396-075_snp_sweet_cherry_Pp7_17855350	7	45.57	HB-07-11	7	17454001
ss490558967	RosCOS1224-282_snp_sweet_cherry_Pp7_18561810	7	50.19	HB-07-11	7	18160326
ss490559007	RosCOS1302-073_snp_sweet_cherry_Pp7_18586861	7	50.36	HB-07-11	7	18185496
ss490557286	RosBREED_snp_sweet_cherry_Pp7_18888478	7	52.33	HB-07-12	7	18486994
ss490558908	RosCOS1107-107_snp_sweet_cherry_Pp7_19283645	7	54.92	HB-07-12	7	18882163
ss490558911	RosCOS1107-159_snp_sweet_cherry_Pp7_19283697	7	54.92	HB-07-12	7	18882215
ss490558914	RosCOS1107-251_snp_sweet_cherry_Pp7_19283789	7	54.92	HB-07-12	7	18882307
ss490558917	RosCOS1107-291_snp_sweet_cherry_Pp7_19283829	7	54.92	HB-07-12	7	18882348
ss490557305	RosBREED_snp_sweet_cherry_Pp7_19453389	7	55.68	HB-07-12	7	19051907
ss490557314	RosBREED_snp_sweet_cherry_Pp7_19833601	7	57.38	HB-07-12	7	19432118
ss490557318	RosBREED_snp_sweet_cherry_Pp7_19919742	7	57.77	HB-07-12	7	19518259
ss490550814	RosBREED_snp_tart_cherry_a_Pp7_19981542	7	58.04	HB-07-12	7	19580059
ss490558987	RosCOS1250-274_snp_sweet_cherry_Pp7_20130857	7	58.65	HB-07-12	7	19729375
ss490559425	RosCOS3736-060_snp_sweet_cherry_Pp7_20690600	7	60.95	HB-07-12	7	20289235
ss490557342	RosBREED_snp_sweet_cherry_Pp7_20772559	7	61.28	HB-07-12	7	20371077
ss490558893	RosCOS0921-061_snp_sweet_cherry_Pp7_20819981	7	61.48	HB-07-12	7	20418502
ss490558896	RosCOS0921-312_snp_sweet_cherry_Pp7_20820230	7	61.48	HB-07-12	7	20418748
ss490557351	RosBREED_snp_sweet_cherry_Pp7_20851522	7	61.78	HB-07-12	7	20450040
ss490557353	RosBREED_snp_sweet_cherry_Pp7_20859116	7	61.9	HB-07-12	7	20457634
ss490550838	RosBREED_snp_tart_cherry_a_Pp7_20875961	7	62.18	HB-07-12	7	20474479
ss490557361	RosBREED_snp_sweet_cherry_Pp7_20887248	7	62.37	HB-07-12	7	20485766
ss490557364	RosBREED_snp_sweet_cherry_Pp7_20894129	7	62.48	HB-07-12	7	20492647
ss490557376	RosBREED_snp_sweet_cherry_Pp7_20941604	7	63.27	HB-07-12	7	20540122
ss490557379	RosBREED_snp_sweet_cherry_Pp7_20949201	7	63.37	HB-07-12	7	20547719
ss490557382	RosBREED_snp_sweet_cherry_Pp7_20958957	7	63.49	HB-07-12	7	20557475
ss490557385	RosBREED_snp_sweet_cherry_Pp7_21003473	7	64.08	HB-07-12	7	20601992
ss490557388	RosBREED_snp_sweet_cherry_Pp7_21010371	7	64.18	HB-07-12	7	20608890
ss490557391	RosBREED_snp_sweet_cherry_Pp7_21015208	7	64.24	HB-07-12	7	20613727
ss490557394	RosBREED_snp_sweet_cherry_Pp7_21024382	7	64.36	HB-07-12	7	20622901
ss490559344	RosCOS2639-062_snp_sweet_cherry_Pp7_21044413	7	64.63	HB-07-12	7	20642934
ss490557404	RosBREED_snp_sweet_cherry_Pp7_21044930	7	64.63	HB-07-12	7	20643449
ss490557410	RosBREED_snp_sweet_cherry_Pp7_21079492	7	65.09	HB-07-12	7	20678011
ss490557416	RosBREED_snp_sweet_cherry_Pp7_21095117	7	65.3	HB-07-12	7	20693636
ss490557421	RosBREED_snp_sweet_cherry_Pp7_21112835	7	65.53	HB-07-12	7	20711354
ss490557424	RosBREED_snp_sweet_cherry_Pp7_21123498	7	65.67	HB-07-12	7	20722017
ss490557433	RosBREED_snp_sweet_cherry_Pp7_21143735	7	65.67	HB-07-12	7	20742254
ss490550858	RosBREED_snp_tart_cherry_a_Pp7_21146967	7	65.67	HB-07-12	7	20745486
ss490550862	RosBREED_snp_tart_cherry_f_Pp7_21170153	7	65.67	HB-07-12	7	20768671
ss490557436	RosBREED_snp_sweet_cherry_Pp7_21172879	7	65.67	HB-07-12	7	20771397
ss490557442	RosBREED_snp_sweet_cherry_Pp7_21188688	7	65.67	HB-07-12	7	20787206
ss490557445	RosBREED_snp_sweet_cherry_Pp7_21195301	7	65.67	HB-07-12	7	20793819
ss490557454	RosBREED_snp_sweet_cherry_Pp7_21217914	7	65.67	HB-07-12	7	20816432
ss490557463	RosBREED_snp_sweet_cherry_Pp7_21237198	7	66.5	HB-07-12	7	20835717
ss490557469	RosBREED_snp_sweet_cherry_Pp7_21257210	7	66.85	HB-07-12	7	20855729
ss490557472	RosBREED_snp_sweet_cherry_Pp7_21265074	7	66.98	HB-07-12	7	20863593
ss490557478	RosBREED_snp_sweet_cherry_Pp7_21282777	7	67.29	HB-07-12	7	20881296
ss490557490	RosBREED_snp_sweet_cherry_Pp7_21315529	7	67.29	HB-07-12	7	20914047
ss490550880	RosBREED_snp_tart_cherry_a_Pp7_21339701	7	67.29	HB-07-12	7	20938218
ss490557502	RosBREED_snp_sweet_cherry_Pp7_21355301	7	67.29	HB-07-12	7	20953818
ss490557505	RosBREED_snp_sweet_cherry_Pp7_21365144	7	67.29	HB-07-12	7	20963661
ss490557514	RosBREED_snp_sweet_cherry_Pp7_21388718	7	67.29	HB-07-12	7	20987235
ss490557520	RosBREED_snp_sweet_cherry_Pp7_21409362	7	67.29	HB-07-12	7	21007879
ss490557523	RosBREED_snp_sweet_cherry_Pp7_21421369	7	67.29	HB-07-12	7	21019886
ss490550888	RosBREED_snp_tart_cherry_f_Pp7_21423433	7	67.29	HB-07-12	7	21021950
ss490557532	RosBREED_snp_sweet_cherry_Pp7_21456568	7	67.29	HB-07-12	7	21055085
ss490557535	RosBREED_snp_sweet_cherry_Pp7_21465745	7	67.29	HB-07-12	7	21064262
ss490557538	RosBREED_snp_sweet_cherry_Pp7_21486937	7	67.3	HB-07-12	7	21085454
ss490557541	RosBREED_snp_sweet_cherry_Pp7_21494860	7	67.3	HB-07-12	7	21093377
ss490557556	RosBREED_snp_sweet_cherry_Pp7_21533154	7	67.32	HB-07-12	7	21131671
ss490557560	RosBREED_snp_sweet_cherry_Pp7_21536380	7	67.32	HB-07-12	7	21134898
ss490550900	RosBREED_snp_tart_cherry_a_Pp7_21545000	7	67.32	HB-07-12	7	21143518
ss490557563	RosBREED_snp_sweet_cherry_Pp7_21549153	7	67.32	HB-07-12	7	21147671
ss490557575	RosBREED_snp_sweet_cherry_Pp7_21581398	7	67.33	HB-07-12	7	21179916
ss490557581	RosBREED_snp_sweet_cherry_Pp7_21592845	7	67.33	HB-07-12	7	21191363
ss490557584	RosBREED_snp_sweet_cherry_Pp7_21602356	7	67.34	HB-07-13	7	21200874
ss490557587	RosBREED_snp_sweet_cherry_Pp7_21609742	7	67.34	HB-07-13	7	21208260
ss490557602	RosBREED_snp_sweet_cherry_Pp7_21711677	7	67.37	HB-07-13	7	21310195
ss490557605	RosBREED_snp_sweet_cherry_Pp7_21747135	7	67.38	HB-07-13	7	21345653
ss490550904	RosBREED_snp_tart_cherry_a_Pp7_21750477	7	67.38	HB-07-14	7	21348995
ss490557608	RosBREED_snp_sweet_cherry_Pp7_21773534	7	67.38	HB-07-14	7	21372052
ss490557617	RosBREED_snp_sweet_cherry_Pp7_21875350	7	67.701	HB-07-14	7	21473868
ss490557632	RosBREED_snp_sweet_cherry_Pp7_22024984	7	68.1728	HB-07-14	7	21623502
ss490557635	RosBREED_snp_sweet_cherry_Pp7_22053555	7	68.2628	HB-07-14	7	21652073
ss490557641	RosBREED_snp_sweet_cherry_Pp7_22151781	7	68.5723	HB-07-14	7	21750227
ss490557647	RosBREED_snp_sweet_cherry_Pp7_22212618	7	68.7641	HB-07-14	7	21811063
ss490557650	RosBREED_snp_sweet_cherry_Pp7_22244036	7	68.8631	HB-07-14	7	21842481
ss490557653	RosBREED_snp_sweet_cherry_Pp7_22285515	7	68.994	HB-07-14	7	21883987
ss490557656	RosBREED_snp_sweet_cherry_Pp7_22307665	7	69.0638	HB-07-14	7	21906137
ss490557662	RosBREED_snp_sweet_cherry_Pp7_22372107	7	69.267	HB-07-14	7	21970579
ss490557677	RosBREED_snp_sweet_cherry_Pp7_22524319	7	69.7467	HB-07-14	7	22122729
ss490557692	RosBREED_snp_sweet_cherry_Pp7_22685793	7	70.2558	HB-07-14	7	22284205
ss490557699	RosBREED_snp_sweet_cherry_Pp8_00079992	8	0	HB-08-1	8	79991
ss490557705	RosBREED_snp_sweet_cherry_Pp8_00150929	8	0.68	HB-08-1	8	150927
ss490557708	RosBREED_snp_sweet_cherry_Pp8_00175575	8	0.92	HB-08-1	8	175573
ss490557711	RosBREED_snp_sweet_cherry_Pp8_00233014	8	1.47	HB-08-1	8	232933
ss490559359	RosCOS3030-170_snp_sweet_cherry_Pp8_00241070	8	1.55	HB-08-1	8	240989
ss490557717	RosBREED_snp_sweet_cherry_Pp8_00344595	8	2.54	HB-08-2	8	344514
ss490557720	RosBREED_snp_sweet_cherry_Pp8_00377422	8	2.6	HB-08-2	8	377341
ss490550940	RosBREED_snp_tart_cherry_a_Pp8_00479637	8	2.78	HB-08-2	8	479556
ss490557735	RosBREED_snp_sweet_cherry_Pp8_00821466	8	3.39	HB-08-2	8	821385
ss490550948	RosBREED_snp_tart_cherry_a_Pp8_00831811	8	3.44	HB-08-3	8	831730
ss490557738	RosBREED_snp_sweet_cherry_Pp8_00876457	8	3.65	HB-08-3	8	876376
ss490557747	RosBREED_snp_sweet_cherry_Pp8_01044709	8	4.42	HB-08-3	8	1044628
ss490559281	RosCOS2575-455_snp_sweet_cherry_Pp8_01121508	8	4.78	HB-08-3	8	1121452
ss490557753	RosBREED_snp_sweet_cherry_Pp8_01156062	8	4.94	HB-08-3	8	1156006
ss490559220	RosCOS1919-113_snp_sweet_cherry_Pp8_01569566	8	6.84	HB-08-3	8	1569508
ss490557766	RosBREED_snp_sweet_cherry_Pp8_01669522	8	7.38	HB-08-3	8	1669464
ss490550964	RosBREED_snp_tart_cherry_a_Pp8_01778533	8	7.96	HB-08-3	8	1778468
ss490557775	RosBREED_snp_sweet_cherry_Pp8_01841630	8	8.29	HB-08-3	8	1841565
ss490557781	RosBREED_snp_sweet_cherry_Pp8_01954311	8	9.34	HB-08-3	8	1954426
ss490550972	RosBREED_snp_tart_cherry_a_Pp8_01972823	8	9.34	HB-08-3	8	1972938
ss490557784	RosBREED_snp_sweet_cherry_Pp8_02016410	8	10.17	HB-08-3	8	2016527
ss490557787	RosBREED_snp_sweet_cherry_Pp8_02059734	8	10.58	HB-08-3	8	2059851
ss490550977	RosBREED_snp_tart_cherry_a_Pp8_02188896	8	11.8	HB-08-3	8	2188839
ss490557799	RosBREED_snp_sweet_cherry_Pp8_02367574	8	13.49	HB-08-3	8	2367518
ss490557805	RosBREED_snp_sweet_cherry_Pp8_02567793	8	14.57	HB-08-3	8	2567737
ss490550993	RosBREED_snp_tart_cherry_a_Pp8_02613316	8	14.81	HB-08-3	8	2613260
ss490557808	RosBREED_snp_sweet_cherry_Pp8_02641851	8	14.87	HB-08-3	8	2641795
ss490557812	RosBREED_snp_sweet_cherry_Pp8_02835801	8	15.33	HB-08-3	8	2835745
ss490557821	RosBREED_snp_sweet_cherry_Pp8_03062177	8	15.87	HB-08-3	8	3060365
ss490557824	RosBREED_snp_sweet_cherry_Pp8_03116384	8	16	HB-08-3	8	3114572
ss490557851	RosBREED_snp_sweet_cherry_Pp8_03894390	8	17.49	HB-08-3	8	3892521
ss490557854	RosBREED_snp_sweet_cherry_Pp8_03993707	8	17.49	HB-08-3	8	3991839
ss490557857	RosBREED_snp_sweet_cherry_Pp8_04041993	8	17.49	HB-08-4	8	4040124
ss490557860	RosBREED_snp_sweet_cherry_Pp8_04336694	8	17.49	HB-08-4	8	4334825
ss490557863	RosBREED_snp_sweet_cherry_Pp8_04390775	8	17.49	HB-08-4	8	4388906
ss490557866	RosBREED_snp_sweet_cherry_Pp8_04455031	8	17.49	HB-08-4	8	4453161
ss490557869	RosBREED_snp_sweet_cherry_Pp8_04491335	8	17.49	HB-08-4	8	4489875
ss490557872	RosBREED_snp_sweet_cherry_Pp8_04563530	8	17.49	HB-08-4	8	4562070
ss490557875	RosBREED_snp_sweet_cherry_Pp8_04612786	8	17.49	HB-08-4	8	4611326
ss490557884	RosBREED_snp_sweet_cherry_Pp8_04854301	8	21.2	HB-08-4	8	4852646
ss490557887	RosBREED_snp_sweet_cherry_Pp8_04858931	8	21.27	HB-08-4	8	4857276
ss490551039	RosBREED_snp_tart_cherry_a_Pp8_04858931	8	21.27	HB-08-4	8	4857276
ss490557900	RosBREED_snp_sweet_cherry_Pp8_05377932	8	22.76	HB-08-4	8	5376278
ss490551047	RosBREED_snp_tart_cherry_a_Pp8_05452440	8	22.76	HB-08-4	8	5450785
ss490557920	RosBREED_snp_sweet_cherry_Pp8_05802063	8	23.04	HB-08-4	8	5800483
ss490557923	RosBREED_snp_sweet_cherry_Pp8_06011965	8	23.04	HB-08-4	8	6010385
ss490557926	RosBREED_snp_sweet_cherry_Pp8_06143299	8	23.04	HB-08-4	8	6141718
ss490557929	RosBREED_snp_sweet_cherry_Pp8_06442473	8	23.04	HB-08-4	8	6440878
ss490551063	RosBREED_snp_tart_cherry_a_Pp8_06458557	8	23.04	HB-08-4	8	6456962
ss490557932	RosBREED_snp_sweet_cherry_Pp8_06475367	8	23.04	HB-08-4	8	6473772
ss490557935	RosBREED_snp_sweet_cherry_Pp8_06527942	8	23.04	HB-08-4	8	6526346
ss490557938	RosBREED_snp_sweet_cherry_Pp8_06563189	8	23.04	HB-08-4	8	6561593
ss490557941	RosBREED_snp_sweet_cherry_Pp8_06724389	8	23.04	HB-08-4	8	6722793
ss490558024	RosBREED_snp_sweet_cherry_Pp8_09596126	8	23.04	HB-08-4	8	8521219
ss490558018	RosBREED_snp_sweet_cherry_Pp8_09204806	8	23.04	HB-08-4	8	8912541
ss490558009	RosBREED_snp_sweet_cherry_Pp8_09004156	8	23.44	HB-08-4	8	9113192
ss490557998	RosBREED_snp_sweet_cherry_Pp8_08636938	8	23.44	HB-08-4	8	9480410
ss490557995	RosBREED_snp_sweet_cherry_Pp8_08558749	8	23.44	HB-08-5	8	9558599
ss490551087	RosBREED_snp_tart_cherry_a_Pp8_08546822	8	23.44	HB-08-5	8	9570526
ss490557992	RosBREED_snp_sweet_cherry_Pp8_08493539	8	23.57	HB-08-5	8	9623810
ss490557982	RosBREED_snp_sweet_cherry_Pp8_08150867	8	24.42	HB-08-5	8	9966366
ss490557979	RosBREED_snp_sweet_cherry_Pp8_08096010	8	24.59	HB-08-5	8	10021223
ss490557973	RosBREED_snp_sweet_cherry_Pp8_07919697	8	25.14	HB-08-5	8	10197534
ss490551071	RosBREED_snp_tart_cherry_a_Pp8_07677866	8	27.7	HB-08-6	8	10439549
ss490557955	RosBREED_snp_sweet_cherry_Pp8_07357470	8	27.72	HB-08-6	8	10759947
ss490557952	RosBREED_snp_sweet_cherry_Pp8_07291489	8	27.72	HB-08-6	8	10825927
ss490558033	RosBREED_snp_sweet_cherry_Pp8_10189188	8	27.87	HB-08-6	8	10933722
ss490558036	RosBREED_snp_sweet_cherry_Pp8_10229141	8	27.92	HB-08-6	8	10973641
ss490558045	RosBREED_snp_sweet_cherry_Pp8_10401185	8	28.16	HB-08-6	8	11145686
ss490558048	RosBREED_snp_sweet_cherry_Pp8_10482115	8	28.16	HB-08-6	8	11226615
ss490558069	RosBREED_snp_sweet_cherry_Pp8_11220080	8	30.94	HB-08-7	8	11964579
ss490551112	RosBREED_snp_tart_cherry_f_Pp8_11225518	8	30.96	HB-08-7	8	11970017
ss490551116	RosBREED_snp_tart_cherry_f_Pp8_11315047	8	31.3	HB-08-8	8	12059546
ss490558091	RosBREED_snp_sweet_cherry_Pp8_11668049	8	32.63	HB-08-8	8	12412554
ss490558103	RosBREED_snp_sweet_cherry_Pp8_12024509	8	33.97	HB-08-8	8	12769011
ss490558109	RosBREED_snp_sweet_cherry_Pp8_12099223	8	34.26	HB-08-8	8	12843725
ss490551132	RosBREED_snp_tart_cherry_a_Pp8_12123402	8	35.14	HB-08-9	8	12867904
ss490558849	RosCOS0530-260_snp_sweet_cherry_Pp8_12225359	8	35.88	HB-08-9	8	12969861
ss490558941	RosCOS1154-267_snp_sweet_cherry_Pp8_12227080	8	35.89	HB-08-9	8	12971582
ss490558118	RosBREED_snp_sweet_cherry_Pp8_12239408	8	35.98	HB-08-9	8	12983910
ss490558124	RosBREED_snp_sweet_cherry_Pp8_12400779	8	36.85	HB-08-9	8	13145283
ss490558130	RosBREED_snp_sweet_cherry_Pp8_12634796	8	37.31	HB-08-9	8	13379300
ss490558142	RosBREED_snp_sweet_cherry_Pp8_12975714	8	37.99	HB-08-9	8	13720220
ss490551144	RosBREED_snp_tart_cherry_a_Pp8_12984201	8	38	HB-08-9	8	13728707
ss490551148	RosBREED_snp_tart_cherry_a_Pp8_13072600	8	38.18	HB-08-9	8	13817106
ss490558155	RosBREED_snp_sweet_cherry_Pp8_13141160	8	38.31	HB-08-9	8	13885666
ss490558176	RosBREED_snp_sweet_cherry_Pp8_13444585	8	38.91	HB-08-9	8	14189091
ss490558200	RosBREED_snp_sweet_cherry_Pp8_13876562	8	39.77	HB-08-10	8	14621066
ss490551176	RosBREED_snp_tart_cherry_a_Pp8_13901359	8	39.81	HB-08-10	8	14645863
ss490558206	RosBREED_snp_sweet_cherry_Pp8_13903589	8	39.86	HB-08-10	8	14648093
ss490558212	RosBREED_snp_sweet_cherry_Pp8_13997828	8	41.86	HB-08-10	8	14742331
ss490558233	RosBREED_snp_sweet_cherry_Pp8_14199896	8	42.27	HB-08-11	8	14944398
ss490558257	RosBREED_snp_sweet_cherry_Pp8_14357714	8	42.31	HB-08-11	8	15102216
ss490558260	RosBREED_snp_sweet_cherry_Pp8_14374888	8	42.31	HB-08-11	8	15119390
ss490558266	RosBREED_snp_sweet_cherry_Pp8_14403194	8	44.49	HB-08-11	8	15147696
ss490551215	RosBREED_snp_tart_cherry_f_Pp8_14548705	8	45.11	HB-08-11	8	15293207
ss490558308	RosBREED_snp_sweet_cherry_Pp8_14841426	8	46.35	HB-08-11	8	15585927
ss490558311	RosBREED_snp_sweet_cherry_Pp8_14888590	8	46.82	HB-08-11	8	15633091
ss490558317	RosBREED_snp_sweet_cherry_Pp8_14923589	8	47.17	HB-08-11	8	15668090
ss490558335	RosBREED_snp_sweet_cherry_Pp8_15026598	8	50.62	HB-08-11	8	15771098
ss490551243	RosBREED_snp_tart_cherry_a_Pp8_15186772	8	51.02	HB-08-12	8	15931273
ss490558366	RosBREED_snp_sweet_cherry_Pp8_15211110	8	51.09	HB-08-12	8	15955610
ss490551256	RosBREED_snp_tart_cherry_f_Pp8_15353183	8	51.45	HB-08-12	8	16097683
ss490558387	RosBREED_snp_sweet_cherry_Pp8_15356932	8	51.45	HB-08-12	8	16101432
ss490551260	RosBREED_snp_tart_cherry_a_Pp8_15479890	8	51.45	HB-08-12	8	16224390
ss490558402	RosBREED_snp_sweet_cherry_Pp8_15483856	8	51.45	HB-08-12	8	16228356
ss490558411	RosBREED_snp_sweet_cherry_Pp8_15561750	8	51.45	HB-08-12	8	16306251
ss490558414	RosBREED_snp_sweet_cherry_Pp8_15571077	8	51.45	HB-08-12	8	16315578
ss490558422	RosBREED_snp_sweet_cherry_Pp8_15624542	8	51.45	HB-08-12	8	16369043
ss490558425	RosBREED_snp_sweet_cherry_Pp8_15634495	8	51.45	HB-08-12	8	16378996
ss490558429	RosBREED_snp_sweet_cherry_Pp8_15671337	8	51.45	HB-08-12	8	16415796
ss490559001	RosCOS1289-122_snp_sweet_cherry_Pp8_15671883	8	51.45	HB-08-12	8	16416462
ss490551272	RosBREED_snp_tart_cherry_a_Pp8_15679725	8	51.45	HB-08-12	8	16424185
ss490558432	RosBREED_snp_sweet_cherry_Pp8_15683880	8	51.45	HB-08-12	8	16428340
ss490558456	RosBREED_snp_sweet_cherry_Pp8_15941908	8	52.32	HB-08-12	8	16686369
ss490558465	RosBREED_snp_sweet_cherry_Pp8_16019309	8	52.54	HB-08-12	8	16763770
ss490559048	RosCOS1338-411_snp_sweet_cherry_Pp8_16036151	8	52.58	HB-08-12	8	16780732
ss490558468	RosBREED_snp_sweet_cherry_Pp8_16188580	8	53.01	HB-08-12	8	16933041
ss490558477	RosBREED_snp_sweet_cherry_Pp8_16342381	8	54.11	HB-08-12	8	17086842
ss490559419	RosCOS3732-078_snp_sweet_cherry_Pp8_16350869	8	54.17	HB-08-12	8	17095330
ss490559422	RosCOS3732-140_snp_sweet_cherry_Pp8_16350931	8	54.17	HB-08-12	8	17095392
ss490558480	RosBREED_snp_sweet_cherry_Pp8_16393931	8	54.5	HB-08-12	8	17138391
ss490558489	RosBREED_snp_sweet_cherry_Pp8_16542374	8	55.61	HB-08-13	8	17286834
ss490558492	RosBREED_snp_sweet_cherry_Pp8_16588914	8	55.95	HB-08-13	8	17333374
ss490551301	RosBREED_snp_tart_cherry_a_Pp8_16648121	8	56.4	HB-08-13	8	17392580
ss490558504	RosBREED_snp_sweet_cherry_Pp8_16877709	8	58.12	HB-08-13	8	17622168
ss490558510	RosBREED_snp_sweet_cherry_Pp8_16926196	8	58.48	HB-08-13	8	17670655
ss490551316	RosBREED_snp_tart_cherry_a_Pp8_16984645	8	58.48	HB-08-13	8	17729104
ss490558513	RosBREED_snp_sweet_cherry_Pp8_16986897	8	58.49	HB-08-13	8	17731356
ss490558522	RosBREED_snp_sweet_cherry_Pp8_17099840	8	59.01	HB-08-13	8	17844299
ss490551327	RosBREED_snp_tart_cherry_a_Pp8_17114381	8	59.08	HB-08-13	8	17858840
ss490551339	RosBREED_snp_tart_cherry_a_Pp8_17276996	8	59.82	HB-08-14	8	18021454
ss490558540	RosBREED_snp_sweet_cherry_Pp8_17307331	8	59.96	HB-08-14	8	18051788
ss490558546	RosBREED_snp_sweet_cherry_Pp8_17359453	8	60.2	HB-08-14	8	18103910
ss490551343	RosBREED_snp_tart_cherry_a_Pp8_17365629	8	60.23	HB-08-15	8	18110086
ss490558552	RosBREED_snp_sweet_cherry_Pp8_17467401	8	60.7	HB-08-15	8	18211859
ss490558555	RosBREED_snp_sweet_cherry_Pp8_17492237	8	60.82	HB-08-15	8	18236695
ss490551359	RosBREED_snp_tart_cherry_a_Pp8_17501787	8	60.86	HB-08-15	8	18246245
ss490558561	RosBREED_snp_sweet_cherry_Pp8_17573012	8	61.23	HB-08-15	8	18317470
ss490558564	RosBREED_snp_sweet_cherry_Pp8_17624947	8	61.49	HB-08-15	8	18369405
ss490558570	RosBREED_snp_sweet_cherry_Pp8_17707138	8	61.57	HB-08-15	8	18451594
ss490558573	RosBREED_snp_sweet_cherry_Pp8_17730028	8	61.58	HB-08-15	8	18474484
ss490558576	RosBREED_snp_sweet_cherry_Pp8_17780397	8	61.6	HB-08-15	8	18524853
ss490558582	RosBREED_snp_sweet_cherry_Pp8_17880546	8	61.63	HB-08-15	8	18625003
ss490558585	RosBREED_snp_sweet_cherry_Pp8_17894376	8	61.63	HB-08-15	8	18638833
ss490558588	RosBREED_snp_sweet_cherry_Pp8_17922905	8	61.64	HB-08-15	8	18667362
ss490551391	RosBREED_snp_tart_cherry_a_Pp8_18069314	8	61.69	HB-08-15	8	18813771
ss490558598	RosBREED_snp_sweet_cherry_Pp8_18073597	8	61.69	HB-08-15	8	18818054
ss490558603	RosBREED_snp_sweet_cherry_Pp8_18157624	8	61.72	HB-08-15	8	18902081
ss490558606	RosBREED_snp_sweet_cherry_Pp8_18190049	8	61.73	HB-08-15	8	18934506
ss490558609	RosBREED_snp_sweet_cherry_Pp8_18215533	8	61.74	HB-08-15	8	18959990
ss490551410	RosBREED_snp_tart_cherry_f_Pp8_18326013	8	61.77	HB-08-15	8	19070470
ss490558627	RosBREED_snp_sweet_cherry_Pp8_18376223	8	61.79	HB-08-15	8	19120680
ss490558633	RosBREED_snp_sweet_cherry_Pp8_18429001	8	61.8	HB-08-15	8	19173458
ss490559165	RosCOS1604-339_snp_sweet_cherry_Pp8_18433368	8	61.81	HB-08-16	8	19177945
ss490558648	RosBREED_snp_sweet_cherry_Pp8_18699028	8	61.89	HB-08-16	8	19443483
ss490558654	RosBREED_snp_sweet_cherry_Pp8_18748168	8	61.91	HB-08-16	8	19492623
ss490558657	RosBREED_snp_sweet_cherry_Pp8_18773645	8	61.92	HB-08-16	8	19518100
ss490558660	RosBREED_snp_sweet_cherry_Pp8_18803068	8	61.92	HB-08-16	8	19547523
ss490558664	RosBREED_snp_sweet_cherry_Pp8_18854478	8	61.94	HB-08-16	8	19598933
ss490558672	RosBREED_snp_sweet_cherry_Pp8_19017167	8	61.99	HB-08-16	8	19761623
ss490558675	RosBREED_snp_sweet_cherry_Pp8_19043735	8	62	HB-08-17	8	19788191
ss490558681	RosBREED_snp_sweet_cherry_Pp8_19154556	8	62.04	HB-08-17	8	19899012
ss490558687	RosBREED_snp_sweet_cherry_Pp8_19233270	8	62.06	HB-08-17	8	19977726
ss490551467	RosBREED_snp_tart_cherry_a_Pp8_19288043	8	62.08	HB-08-17	8	20032498
ss490558696	RosBREED_snp_sweet_cherry_Pp8_19305148	8	62.09	HB-08-17	8	20049603
ss490558711	RosBREED_snp_sweet_cherry_Pp8_19443450	8	62.13	HB-08-17	8	20187905
ss490558714	RosBREED_snp_sweet_cherry_Pp8_19472183	8	62.14	HB-08-17	8	20216638
ss490558717	RosBREED_snp_sweet_cherry_Pp8_19522859	8	62.16	HB-08-17	8	20267314
ss490558720	RosBREED_snp_sweet_cherry_Pp8_19571935	8	62.17	HB-08-17	8	20316390
ss490558729	RosBREED_snp_sweet_cherry_Pp8_19810250	8	62.25	HB-08-17	8	20554704
ss490558732	RosBREED_snp_sweet_cherry_Pp8_19869798	8	62.27	HB-08-17	8	20614252
ss490559130	RosCOS1537-126_snp_sweet_cherry_Pp8_19873713	8	62.27	HB-08-17	8	20618167
ss490559133	RosCOS1537-174_snp_sweet_cherry_Pp8_19873761	8	62.27	HB-08-17	8	20618215
ss490559136	RosCOS1537-241_snp_sweet_cherry_Pp8_19873828	8	62.27	HB-08-17	8	20618282
ss490558735	RosBREED_snp_sweet_cherry_Pp8_19921393	8	62.47	HB-08-17	8	20665847
ss490558744	RosBREED_snp_sweet_cherry_Pp8_20091638	8	63.17	HB-08-17	8	20836092
ss490558747	RosBREED_snp_sweet_cherry_Pp8_20212301	8	63.67	HB-08-17	8	20956755
ss490558750	RosBREED_snp_sweet_cherry_Pp8_20317665	8	64.11	HB-08-18	8	21062119
ss490558753	RosBREED_snp_sweet_cherry_Pp8_20374065	8	64.34	HB-08-18	8	21118292
ss490558759	RosBREED_snp_sweet_cherry_Pp8_20657963	8	65.52	HB-08-18	8	21402188
ss490558762	RosBREED_snp_sweet_cherry_Pp8_20711066	8	65.74	HB-08-18	8	21455291
ss490551529	RosBREED_snp_tart_cherry_a_Pp8_20929390	8	66.05	HB-08-18	8	21673617
ss490558774	RosBREED_snp_sweet_cherry_Pp8_20934010	8	66.05	HB-08-18	8	21678237
ss490551533	RosBREED_snp_tart_cherry_f_Pp8_21111615	8	66.31	HB-08-18	8	21855843
ss490559101	RosCOS1470-100_snp_sweet_cherry_Pp8_21266020	8	66.53	HB-08-18	8	22010248
ss490559304	RosCOS2609-056_snp_sweet_cherry_Pp8_21311784	8	66.59	HB-08-18	8	22056012
ss490559307	RosCOS2609-252_snp_sweet_cherry_Pp8_21311977	8	66.59	HB-08-18	8	22056208
ss490559310	RosCOS2609-266_snp_sweet_cherry_Pp8_21311991	8	66.59	HB-08-18	8	22056227
ss490559313	RosCOS2609-516_snp_sweet_cherry_Pp8_21312240	8	66.59	HB-08-18	8	22056474
ss490559316	RosCOS2609-573_snp_sweet_cherry_Pp8_21312298	8	66.59	HB-08-18	8	22056524
ss490558789	RosBREED_snp_sweet_cherry_Pp8_21329506	8	66.62	HB-08-18	8	22073733
ss490558804	RosBREED_snp_sweet_cherry_Pp8_21592705	8	68.71	HB-08-18	8	22336933
ss490558810	RosBREED_snp_sweet_cherry_Pp8_21655170	8	69.2	HB-08-18	8	22399398
ss490558813	RosBREED_snp_sweet_cherry_Pp8_21691181	8	69.2	HB-08-18	8	22435409
ss490551557	RosBREED_snp_tart_cherry_a_Pp8_21742581	8	69.2	HB-08-18	8	22486809
ss490558816	RosBREED_snp_sweet_cherry_Pp8_21765829	8	69.2	HB-08-18	8	22510057
