# Supplementary material for: High-quality, genome-wide SNP genotypic data for pedigreed germplasm of the diploid outbreeding species apple, peach, and sweet cherry through a common workflow
Source: PLoS One. 2019 Jun 27;14(6):e0210928. doi: 10.1371/journal.pone.0210928 (PMC6597046; doi:10.1371/journal.pone.0210928)
Supplement: S8 Table — Each SNP is classified as follows: Type ‘1’ for SNPs with good clustering and less than 5% call errors, ‘2’ for SNPs with shifted clusters causing one of the clusters to be called incorrectly, ‘3’ for SNPs with additional clusters (excluding null-alleles) that cause the incorrect identification of at least one cluster, ‘4’ for SNPs with null-alleles that cannot be correctly called automatically, ‘5’ for SNPs that could not be mapped accurately but had correct clustering, ‘6’ for monomorphic SNPs, and ‘7’ for failed SNPs. (XLSX) [file pone.0210928.s008.xlsx]

## Sheet: Table S8
High-quality, genome-wide SNP genotypic data for pedigreed germplasm of the diploid outbreeding species apple, peach, and sweet cherry through a common workflow
Stijn Vanderzande, Nicholas P Howard, Lichun Cai, Cassia Da Silva Linge, Laima Antanaviciute, Marco CAM Bink, Johannes W Kruisselbrink, Nahla Bassil, Ksenija Gasic, Amy Iezzoni, Eric Van de Weg, Cameron Peace
S8 Table. SNP classification for apple. Each SNP is classified as follows: Type ‘1’ for SNPs with good clustering and less than 5% call errors, ‘2’ for SNPs with shifted clusters causing one of the clusters to be called incorrectly, ‘3’ for SNPs with additional clusters (excluding null-alleles) that cause the incorrect identification of at least one cluster, ‘4’ for SNPs with null-alleles that ca…
Name	Classification
A_random_SNP_that_Jean-Marc_chose	7
AFL1	7
AFL2	1
CONS61	1
FFRJ0CP01A5KCA_188	7
FFRJ0CP02C2RRJ_177	6
FFRJ0CP02C30TR_159	7
FFRJ0CP02C596I_189	7
FFRJ0CP02C6VZ5_157	6
FFRJ0CP02C7L5Z_242	6
FFRJ0CP02C7U9X_157	6
FFRJ0CP02C98N8_114	6
FFRJ0CP02D00IX_150	6
FFRJ0CP02D06FA_314	7
FFRJ0CP02D0WKW_224	7
FFRJ0CP02D0Y69_225	7
FFRJ0CP02D2ISD_218	6
FFRJ0CP02D2XVO_201	6
FFRJ0CP02D3WSZ_211	6
FFRJ0CP02D4A9W_202	6
FFRJ0CP02D4JLT_185	7
FFRJ0CP02D6GQ3_146	7
FFRJ0CP02D6K6H_176	7
FFRJ0CP02D6PMV_194	6
FFRJ0CP02D7NPO_256	6
FFRJ0CP02D9PSM_143	7
FFRJ0CP02DAINF_206	6
FFRJ0CP02DCGUX_168	6
FFRJ0CP02DEOZD_309	7
FFRJ0CP02DGIQ5_189	6
FFRJ0CP02DJ3YD_234	6
FFRJ0CP02DK7Z7_242	7
FFRJ0CP02DKG5M_247	6
FFRJ0CP02DN2YW_251	7
FFRJ0CP02DNJQF_224	6
FFRJ0CP02DO0A2_160	6
FFRJ0CP02DO38K_213	7
FFRJ0CP02DOXVB_190	6
FFRJ0CP02DTRLR_173	6
FFRJ0CP02DW5DU_126	7
FFRJ0CP02DZ79I_197	6
FFRJ0CP02DZERM_318	6
FFRJ0CP02DZVMG_150	6
FFRJ0CP02E0V46_224	7
FFRJ0CP02EA4VQ_134	7
FFRJ0CP02EBF4N_263	6
FFRJ0CP02ECUTH_168	6
FFRJ0CP02EEFKK_215	7
FFRJ0CP02EF3PU_120	7
FFRJ0CP02EH0KC_178	6
FFRJ0CP02EIJDJ_299	7
FFRJ0CP02ELV03_120	7
FFRJ0CP02EOLXO_188	7
FFRJ0CP02ER84A_209	6
FFRJ0CP02ERCEF_170	7
FFRJ0CP02ERI68_199	6
FFRJ0CP02ERQ4R_146	7
FFRJ0CP02ESEGO_175	6
FFRJ0CP02EX84K_176	6
FFRJ0CP02EX84K_196	7
FFRJ0CP02EZIKN_124	6
FFRJ0CP03GHZEH_247	7
FFRJ0CP03GNRZT_127	7
FFRJ0CP03HHWAH_251	6
FFRJ0CP04H4YKP_225	7
FFRJ0CP04I724H_159	7
FFRJ0CP04IAAIH_232	6
FFRJ0CP04JCD6P_232	6
FFRJ0CP04JQVAX_185	6
FFRJ0CP04JXPZQ_224	6
GD_SNP01857	1
GDsnp00002	1
GDsnp00010	1
GDsnp00015	1
GDsnp00022	1
GDsnp00023	1
GDsnp00025	7
GDsnp00030	1
GDsnp00037	7
GDsnp00038	4
GDsnp00039	1
GDsnp00047	7
GDsnp00052	7
GDsnp00053	1
GDsnp00056	7
GDsnp00062	3
GDsnp00070	1
GDsnp00073	7
GDsnp00076	1
GDsnp00077	1
GDsnp00079	3
GDsnp00082	7
GDsnp00086	1
GDsnp00087	1
GDsnp00091	1
GDsnp00092	1
GDsnp00094	1
GDsnp00098	1
GDsnp00099	1
GDsnp00100	1
GDsnp00106	7
GDsnp00107	1
GDsnp00109	7
GDsnp00116	1
GDsnp00124	1
GDsnp00125	1
GDsnp00128	1
GDsnp00134	1
GDsnp00136	2
GDsnp00140	1
GDsnp00142	7
GDsnp00148	1
GDsnp00152	1
GDsnp00154	7
GDsnp00157	1
GDsnp00159	7
GDsnp00160	7
GDsnp00163	7
GDsnp00164	1
GDsnp00167	2
GDsnp00169	1
GDsnp00170	3
GDsnp00171	7
GDsnp00173	7
GDsnp00174	1
GDsnp00175	1
GDsnp00176	2
GDsnp00179	1
GDsnp00181	1
GDsnp00182	7
GDsnp00183	1
GDsnp00185	7
GDsnp00189	7
GDsnp00194	1
GDsnp00195	7
GDsnp00199	7
GDsnp00203	1
GDsnp00206	7
GDsnp00208	7
GDsnp00210	6
GDsnp00212	1
GDsnp00213	1
GDsnp00214	1
GDsnp00215	4
GDsnp00222	1
GDsnp00232	1
GDsnp00235	7
GDsnp00236	7
GDsnp00238	1
GDsnp00240	1
GDsnp00246	1
GDsnp00248	7
GDsnp00250	1
GDsnp00254	7
GDsnp00257	1
GDsnp00259	4
GDsnp00260	7
GDsnp00264	1
GDsnp00267	2
GDsnp00273	1
GDsnp00274	1
GDsnp00276	1
GDsnp00278	1
GDsnp00279	1
GDsnp00280	1
GDsnp00283	1
GDsnp00286	7
GDsnp00288	7
GDsnp00290	7
GDsnp00293	1
GDsnp00299	7
GDsnp00301	7
GDsnp00308	1
GDsnp00311	4
GDsnp00314	1
GDsnp00319	7
GDsnp00321	1
GDsnp00323	1
GDsnp00324	1
GDsnp00330	1
GDsnp00331	1
GDsnp00332	1
GDsnp00333	1
GDsnp00334	7
GDsnp00337	7
GDsnp00338	1
GDsnp00341	2
GDsnp00342	1
GDsnp00346	7
GDsnp00347	1
GDsnp00348	7
GDsnp00349	1
GDsnp00353	7
GDsnp00354	1
GDsnp00356	1
GDsnp00357	1
GDsnp00358	1
GDsnp00362	1
GDsnp00363	1
GDsnp00368	7
GDsnp00370	1
GDsnp00373	4
GDsnp00377	1
GDsnp00388	1
GDsnp00389	1
GDsnp00390	1
GDsnp00396	1
GDsnp00397	1
GDsnp00400	1
GDsnp00405	1
GDsnp00407	1
GDsnp00418	4
GDsnp00419	7
GDsnp00420	1
GDsnp00423	1
GDsnp00429	1
GDsnp00430	7
GDsnp00440	2
GDsnp00441	3
GDsnp00452	1
GDsnp00453	7
GDsnp00460	7
GDsnp00463	1
GDsnp00467	1
GDsnp00472	1
GDsnp00487	1
GDsnp00488	1
GDsnp00495	7
GDsnp00501	1
GDsnp00505	7
GDsnp00506	1
GDsnp00508	7
GDsnp00514	1
GDsnp00515	1
GDsnp00522	7
GDsnp00523	1
GDsnp00525	1
GDsnp00532	1
GDsnp00542	1
GDsnp00543	1
GDsnp00544	1
GDsnp00555	7
GDsnp00565	1
GDsnp00566	1
GDsnp00583	1
GDsnp00584	3
GDsnp00599	1
GDsnp00604	1
GDsnp00605	7
GDsnp00606	1
GDsnp00607	1
GDsnp00614	1
GDsnp00615	4
GDsnp00618	1
GDsnp00619	7
GDsnp00621	1
GDsnp00624	1
GDsnp00626	1
GDsnp00629	1
GDsnp00636	2
GDsnp00639	1
GDsnp00641	1
GDsnp00646	1
GDsnp00647	7
GDsnp00653	6
GDsnp00658	7
GDsnp00659	1
GDsnp00662	4
GDsnp00663	1
GDsnp00664	1
GDsnp00669	1
GDsnp00674	7
GDsnp00679	1
GDsnp00681	1
GDsnp00682	1
GDsnp00686	7
GDsnp00694	1
GDsnp00699	1
GDsnp00703	7
GDsnp00705	7
GDsnp00714	7
GDsnp00717	7
GDsnp00719	1
GDsnp00734	1
GDsnp00735	1
GDsnp00737	7
GDsnp00743	7
GDsnp00762	1
GDsnp00782	1
GDsnp00787	7
GDsnp00796	1
GDsnp00798	7
GDsnp00802	1
GDsnp00806	7
GDsnp00809	7
GDsnp00812	1
GDsnp00816	7
GDsnp00833	7
GDsnp00839	7
GDsnp00840	1
GDsnp00842	1
GDsnp00860	1
GDsnp00862	1
GDsnp00863	1
GDsnp00864	1
GDsnp00866	1
GDsnp00867	1
GDsnp00869	1
GDsnp00871	1
GDsnp00874	1
GDsnp00875	1
GDsnp00879	7
GDsnp00881	1
GDsnp00883	1
GDsnp00890	1
GDsnp00893	1
GDsnp00894	7
GDsnp00902	1
GDsnp00914	4
GDsnp00915	7
GDsnp00918	1
GDsnp00921	1
GDsnp00928	1
GDsnp00934	1
GDsnp00943	1
GDsnp00947	1
GDsnp00955	1
GDsnp00958	2
GDsnp00959	3
GDsnp00966	7
GDsnp00971	1
GDsnp00975	7
GDsnp00978	1
GDsnp00980	1
GDsnp00987	7
GDsnp00991	4
GDsnp00995	7
GDsnp01003	7
GDsnp01005	1
GDsnp01009	1
GDsnp01014	1
GDsnp01026	1
GDsnp01042	1
GDsnp01044	1
GDsnp01047	1
GDsnp01066	7
GDsnp01067	7
GDsnp01087	1
GDsnp01095	1
GDsnp01116	7
GDsnp01124	7
GDsnp01132	1
GDsnp01133	1
GDsnp01134	1
GDsnp01146	1
GDsnp01148	1
GDsnp01150	7
GDsnp01151	4
GDsnp01162	4
GDsnp01165	7
GDsnp01167	1
GDsnp01170	7
GDsnp01172	3
GDsnp01173	1
GDsnp01179	7
GDsnp01182	1
GDsnp01185	1
GDsnp01186	7
GDsnp01187	1
GDsnp01189	4
GDsnp01200	1
GDsnp01205	1
GDsnp01208	1
GDsnp01213	7
GDsnp01223	1
GDsnp01228	7
GDsnp01229	7
GDsnp01236	2
GDsnp01237	1
GDsnp01241	7
GDsnp01244	1
GDsnp01251	1
GDsnp01263	1
GDsnp01264	1
GDsnp01267	4
GDsnp01292	1
GDsnp01293	1
GDsnp01298	1
GDsnp01299	1
GDsnp01304	1
GDsnp01305	1
GDsnp01309	4
GDsnp01316	1
GDsnp01319	1
GDsnp01322	2
GDsnp01328	1
GDsnp01329	1
GDsnp01333	7
GDsnp01334	7
GDsnp01336	1
GDsnp01339	1
GDsnp01349	1
GDsnp01357	1
GDsnp01361	1
GDsnp01366	1
GDsnp01370	7
GDsnp01371	4
GDsnp01378	7
GDsnp01391	1
GDsnp01392	7
GDsnp01401	1
GDsnp01420	1
GDsnp01426	1
GDsnp01433	7
GDsnp01438	1
GDsnp01444	1
GDsnp01465	7
GDsnp01467	1
GDsnp01473	7
GDsnp01476	1
GDsnp01478	1
GDsnp01479	1
GDsnp01481	4
GDsnp01483	7
GDsnp01484	1
GDsnp01487	1
GDsnp01488	1
GDsnp01493	1
GDsnp01494	1
GDsnp01500	4
GDsnp01501	1
GDsnp01502	1
GDsnp01505	7
GDsnp01507	1
GDsnp01516	1
GDsnp01518	1
GDsnp01520	7
GDsnp01522	1
GDsnp01524	1
GDsnp01525	1
GDsnp01531	1
GDsnp01539	1
GDsnp01542	1
GDsnp01548	1
GDsnp01552	1
GDsnp01555	1
GDsnp01556	1
GDsnp01558	1
GDsnp01565	1
GDsnp01566	1
GDsnp01567	1
GDsnp01570	7
GDsnp01573	1
GDsnp01574	7
GDsnp01575	1
GDsnp01576	1
GDsnp01579	1
GDsnp01584	1
GDsnp01587	7
GDsnp01588	1
GDsnp01597	4
GDsnp01598	7
GDsnp01599	1
GDsnp01600	7
GDsnp01601	7
GDsnp01603	7
GDsnp01604	1
GDsnp01607	3
GDsnp01612	7
GDsnp01614	3
GDsnp01615	1
GDsnp01616	4
GDsnp01623	7
GDsnp01624	1
GDsnp01625	7
GDsnp01627	4
GDsnp01632	1
GDsnp01639	1
GDsnp01641	1
GDsnp01642	1
GDsnp01647	4
GDsnp01648	1
GDsnp01650	7
GDsnp01651	1
GDsnp01663	7
GDsnp01665	1
GDsnp01667	7
GDsnp01670	1
GDsnp01681	7
GDsnp01682	1
GDsnp01687	7
GDsnp01690	7
GDsnp01693	1
GDsnp01694	7
GDsnp01697	1
GDsnp01703	1
GDsnp01704	1
GDsnp01705	4
GDsnp01706	1
GDsnp01707	7
GDsnp01710	4
GDsnp01713	1
GDsnp01715	1
GDsnp01717	1
GDsnp01722	7
GDsnp01728	1
GDsnp01730	7
GDsnp01734	1
GDsnp01735	7
GDsnp01740	7
GDsnp01742	1
GDsnp01747	1
GDsnp01751	7
GDsnp01755	7
GDsnp01756	7
GDsnp01759	1
GDsnp01761	1
GDsnp01764	1
GDsnp01767	1
GDsnp01768	1
GDsnp01769	1
GDsnp01773	1
GDsnp01774	1
GDsnp01776	1
GDsnp01777	1
GDsnp01778	1
GDsnp01779	7
GDsnp01780	1
GDsnp01781	1
GDsnp01783	4
GDsnp01786	1
GDsnp01788	1
GDsnp01789	1
GDsnp01793	1
GDsnp01797	1
GDsnp01798	1
GDsnp01800	1
GDsnp01805	1
GDsnp01810	4
GDsnp01811	7
GDsnp01813	1
GDsnp01814	1
GDsnp01815	1
GDsnp01822	1
GDsnp01826	1
GDsnp01827	7
GDsnp01831	1
GDsnp01832	1
GDsnp01838	7
GDsnp01840	7
GDsnp01842	1
GDsnp01844	1
GDsnp01846	1
GDsnp01850	1
GDsnp01853	1
GDsnp01855	1
GDsnp01858	7
GDsnp01859	1
GDsnp01862	7
GDsnp01866	1
GDsnp01867	1
GDsnp01872	7
GDsnp01874	1
GDsnp01878	1
GDsnp01882	1
GDsnp01885	7
GDsnp01886	1
GDsnp01888	1
GDsnp01889	1
GDsnp01891	1
GDsnp01896	7
GDsnp01897	7
GDsnp01899	1
GDsnp01902	1
GDsnp01904	7
GDsnp01905	1
GDsnp01907	1
GDsnp01908	7
GDsnp01909	1
GDsnp01917	1
GDsnp01919	7
GDsnp01921	7
GDsnp01927	1
GDsnp01935	1
GDsnp01937	7
GDsnp01942	7
GDsnp01945	7
GDsnp01946	1
GDsnp01947	1
GDsnp01951	7
GDsnp01954	1
GDsnp01956	1
GDsnp01957	1
GDsnp01958	1
GDsnp01961	4
GDsnp01964	7
GDsnp01965	7
GDsnp01969	1
GDsnp01974	1
GDsnp01987	1
GDsnp01988	7
GDsnp01989	7
GDsnp01990	1
GDsnp01997	7
GDsnp02003	1
GDsnp02008	7
GDsnp02009	1
GDsnp02013	1
GDsnp02018	1
GDsnp02020	1
GDsnp02021	1
GDsnp02022	1
GDsnp02025	7
GDsnp02030	1
GDsnp02031	1
GDsnp02039	7
GDsnp02046	7
GDsnp02049	1
GDsnp02051	1
GDsnp02053	1
GDsnp02059	7
GDsnp02063	1
GDsnp02076	1
GDsnp02079	7
GDsnp02080	1
GDsnp02084	7
GDsnp02087	1
GDsnp02092	1
GDsnp02100	7
GDsnp02115	1
GDsnp02124	4
GDsnp02130	7
GDsnp02134	1
GDsnp02138	1
GDsnp02143	1
GDsnp02149	7
GDsnp02155	7
GDsnp02165	7
GDsnp02169	7
GDsnp02172	4
GDsnp02183	7
GDsnp02194	1
GDsnp02195	7
GDsnp02207	1
GDsnp02212	7
GDsnp02214	4
GDsnp02219	1
GDsnp02220	4
GDsnp02223	1
GDsnp02228	1
GDsnp02230	1
GDsnp02251	1
GDsnp02258	1
GDsnp02263	7
GDsnp02271	2
GDsnp02275	1
GDsnp02277	1
GDsnp02281	1
GDsnp02291	7
GDsnp02293	1
GDsnp02300	1
GDsnp02302	1
GDsnp02309	1
GDsnp02313	1
GDsnp02333	1
GDsnp02334	1
GDsnp02336	6
GDsnp02351	7
GDsnp02363	1
GDsnp02366	1
GDsnp02371	1
GDsnp02376	1
GDsnp02407	7
GDsnp02426	1
GDsnp02428	1
GDsnp02437	1
GDsnp02451	1
GDsnp02452	1
GDsnp02457	1
GDsnp02460	7
GDsnp02463	1
GDsnp02465	1
GDsnp02480	1
GDsnp02482	1
GDsnp02487	7
GDsnp02512	1
GDsnp02518	1
GDsnp02534	7
GDsnp02535	1
GDsnp02538	1
GDsnp02546	1
GDsnp02560	7
GDsnp02572	1
GDsnp02575	7
GDsnp02576	1
GDsnp02580	1
GDsnp02592	1
GDsnp02600	1
GDsnp02619	1
GDsnp02626	1
GDsnp02638	1
GDsnp02644	1
GDsnp02646	7
GDsnp02651	1
GDsnp02657	4
GDsnp02664	7
GDsnp02673	1
GDsnp02674	1
GDsnp02678	4
GDsnp02685	7
GDsnp02686	1
GDsnp02689	1
GDsnp02690	1
GDsnp02706	7
GDsnp02729	1
GDsnp02731	1
GDsnp02732	7
GDsnp02763	1
GDsnp02779	7
GDsnp02783	7
GDsnp02800	7
GDsnp02804	1
GDsnp02809	1
GDsnp02814	1
GDsnp02819	7
GDsnp02834	7
GDsnp02838	7
GDsnp02840	1
GDsnp02844	7
GDsnp02848	1
GDsnp02853	1
GDsnp02857	1
GDsnp02859	3
GDsnp02869	7
GDsnp02875	1
GDsnp02890	1
GDsnp02894	1
GDsnp02910	1
GDsnp10005	1
GDsnp10007	1
GDsnp10010	1
MdAP1a	7
MdAP1b	7
MdBFTa	1
MdBFTb	1
MdCCD7a	1
MdCCD7b	7
MdCCD8a	6
MdCCD8b	7
MdCENa	7
MdCENb	7
MdFT1	1
MdFT2	1
MdGA20ox1b	7
MdGA2ox8a	1
MdGA3ox-like	1
MdGA3ox1a	6
MdMFTa	7
MdMFTb	1
MdPI	1
MdSOC1-like	1
MdSOC1a	1
MdSOC1b	7
MdTFL1	1
MdTFL1a	7
MdTIR	1
RosBREED_SNP_AC_14038748_Lg15	7
RosBREED_SNP_AC_23834728_Lg7	1
RosBREED_SNP_AC_2593090_Lg16	7
RosBREED_SNP_AC_3334689_Lg16	1
RosBREED_SNP_AC_39662008_Lg13	1
RosBREED_SNP_AG_12002621_Lg16	1
RosBREED_SNP_AG_12852476_Lg1	7
RosBREED_SNP_AG_22298896_Lg5	7
RosBREED_SNP_AG_24287312_Lg11	6
RosBREED_SNP_AG_2895270_Lg16	1
RosBREED_SNP_AG_32970_Lg16	7
RosBREED_SNP_AG_33107321_Lg1	7
RosBREED_SNP_AG_3942532_Lg4	7
RosBREED_SNP_AG_49031915_Lg15	7
RosBREED_SNP_AG_64597_Lg10	7
RosBREED_SNP_AG_7021751_Lg14	7
RosBREED_SNP_AG_7249592_Lg1	1
RosBREED_SNP_AG_7529469_Lg10	7
RosBREED_SNP_AG_989405_Lg9	1
RosBREED_SNP_CA_36256785_Lg12	6
RosBREED_SNP_CT_107415_Lg9	7
RosBREED_SNP_CT_18163381_Lg12	1
RosBREED_SNP_CT_18330692_Lg4	2
RosBREED_SNP_CT_22507735_Lg6	7
RosBREED_SNP_CT_2348399_Lg6	6
RosBREED_SNP_CT_2745724_Lg16	1
RosBREED_SNP_CT_28862853_Lg12	7
RosBREED_SNP_CT_30187_Lg11	7
RosBREED_SNP_CT_31019_Lg12	7
RosBREED_SNP_CT_34005032_Lg14	7
RosBREED_SNP_CT_37335835_Lg5	7
RosBREED_SNP_CT_38118641_Lg13	1
RosBREED_SNP_CT_39835214_Lg3	1
RosBREED_SNP_CT_60447_Lg3	5
RosBREED_SNP_CT_7022178_Lg8	7
RosBREED_SNP_CT_9329089_Lg14	1
RosBREED_SNP_GA_17763049_Lg16	7
RosBREED_SNP_GA_20320504_Lg2	1
RosBREED_SNP_GA_21608122_Lg12	1
RosBREED_SNP_GA_23598147_Lg5	1
RosBREED_SNP_GA_27113611_Lg17	4
RosBREED_SNP_GA_27975536_Lg14	1
RosBREED_SNP_GA_30021_Lg8	1
RosBREED_SNP_GA_31135974_Lg7	1
RosBREED_SNP_GA_32560116_Lg10	1
RosBREED_SNP_GA_34846029_Lg11	1
RosBREED_SNP_GA_408427_Lg3	6
RosBREED_SNP_GA_55718984_Lg15	7
RosBREED_SNP_GA_8165546_Lg3	7
RosBREED_SNP_GA_92509_Lg6	7
RosBREED_SNP_GT_13349351_Lg14	7
RosBREED_SNP_GT_14945861_Lg5	6
RosBREED_SNP_GT_21216802_Lg9	1
RosBREED_SNP_GT_22408468_Lg10	1
RosBREED_SNP_GT_248882_Lg16	7
RosBREED_SNP_GT_30185_Lg15	1
RosBREED_SNP_TC_15037669_Lg6	6
RosBREED_SNP_TC_16006538_Lg2	7
RosBREED_SNP_TC_2419416_Lg16	1
RosBREED_SNP_TC_30595771_Lg10	1
RosBREED_SNP_TC_32129472_Lg3	1
RosBREED_SNP_TC_3297840_Lg16	4
RosBREED_SNP_TC_3303558_Lg16	1
RosBREED_SNP_TC_7202016_Lg17	7
RosBREED_SNP_TC_7275449_Lg12	1
RosBREED_SNP_TC_8087130_Lg2	7
RosBREED_SNP_TG_14005103_Lg17	1
RosBREED_SNP_TG_15738487_Lg11	1
RosBREED_SNP_TG_23405001_Lg16	7
RosBREED_SNP_TG_3193686_Lg16	1
RosBREEDSNP_SNP_AC_1002308_Lg3_00506_MAF30_814277_exon1	6
RosBREEDSNP_SNP_AC_10296435_Lg5_01651_MAF40_436577_exon1	1
RosBREEDSNP_SNP_AC_10327041_Lg5_01651_MAF10_1667691_exon1	1
RosBREEDSNP_SNP_AC_10432319_Lg1_RosCOS3195_MAF40_MDP0000709028_exon2	7
RosBREEDSNP_SNP_AC_10476695_Lg1_RosCOS3195_MAF10_1682584_exon7	2
RosBREEDSNP_SNP_AC_10506816_Lg3_00194_MAF30_MDP0000322025_exon1	7
RosBREEDSNP_SNP_AC_1065683_Lg15_01009_MAF20_MDP0000225641_exon2	4
RosBREEDSNP_SNP_AC_10674505_Lg3_00874_MAF10_1678678_exon2	2
RosBREEDSNP_SNP_AC_10717622_Lg10_01867_MAF40_1682371_exon2	7
RosBREEDSNP_SNP_AC_10732590_Lg10_01867_MAF10_229384_exon1	2
RosBREEDSNP_SNP_AC_10764579_Lg4_01886_MAF20_680053_exon1	1
RosBREEDSNP_SNP_AC_10896908_Lg8_00584_MAF40_MDP0000614935_exon2	6
RosBREEDSNP_SNP_AC_10935478_Lg17_00918_MAF40_MDP0000500222_exon1	7
RosBREEDSNP_SNP_AC_11050637_Lg7_01882_MAF50_55306_exon1	1
RosBREEDSNP_SNP_AC_11070621_Lg15_02869_MAF40_7599_exon1	1
RosBREEDSNP_SNP_AC_11137728_Lg9_00947_MAF20_1646191_exon2	7
RosBREEDSNP_SNP_AC_11377212_Lg2_00159_MAF20_12119_exon2	7
RosBREEDSNP_SNP_AC_11403136_Lg14_02214_MAF30_MDP0000312348_exon1	7
RosBREEDSNP_SNP_AC_11448735_Lg5_RosCOS1953_MAF10_MDP0000911395_exon1	7
RosBREEDSNP_SNP_AC_11489706_Lg1_01815_MAF40_873112_exon1	1
RosBREEDSNP_SNP_AC_115951_Lg2_328024_MAF50_328024_exon4	7
RosBREEDSNP_SNP_AC_11730796_Lg5_RosCOS544_MAF20_1678314_exon1	7
RosBREEDSNP_SNP_AC_11769685_Lg11_00037_MAF50_MDP0000207147_exon2	7
RosBREEDSNP_SNP_AC_1193551_Lg12_RosCOS3293_MAF50_756728_exon3	1
RosBREEDSNP_SNP_AC_11992593_Lg10_CXE1_MAF40_661200_exon1	1
RosBREEDSNP_SNP_AC_11996518_Lg2_RosCOS2709_MAF30_1663531_exon1	1
RosBREEDSNP_SNP_AC_12016362_Lg5_01319_MAF30_MDP0000224750_exon1	1
RosBREEDSNP_SNP_AC_12035560_Lg5_01319_MAF50_9918_exon2	7
RosBREEDSNP_SNP_AC_12048247_Lg10_RosCOS2353_MAF20_1651936_exon1	1
RosBREEDSNP_SNP_AC_12134921_Lg13_RosCOS3331_MAF30_1659282_exon3	1
RosBREEDSNP_SNP_AC_121548_Lg1_00288_MAF30_MDP0000151845_exon1	1
RosBREEDSNP_SNP_AC_12296545_Lg4_01353_MAF40_1651204_exon1	1
RosBREEDSNP_SNP_AC_12441299_Lg10_00176_MAF40_MDP0000196406_exon4	7
RosBREEDSNP_SNP_AC_1255369_Lg16_01588_MAF40_MDP0000397820_exon1	7
RosBREEDSNP_SNP_AC_12582508_Lg14_00170_MAF40_248387_exon1	1
RosBREEDSNP_SNP_AC_1278661_Lg8_00487_MAF10_1637254_exon5	1
RosBREEDSNP_SNP_AC_12845175_Lg9_00331_MAF20_267702_exon2	1
RosBREEDSNP_SNP_AC_12931783_Lg8_01132_MAF30_1669512_exon1	7
RosBREEDSNP_SNP_AC_1299483_Lg10_RosCOS2296_MAF10_1684575_exon5	6
RosBREEDSNP_SNP_AC_1301926_Lg16_01600_MAF50_1683802_exon2	7
RosBREEDSNP_SNP_AC_13312189_Lg4_RosCOS3641_MAF20_110683_exon1	1
RosBREEDSNP_SNP_AC_13483249_Lg4_RosCOS2954_MAF30_MDP0000606528_exon1	6
RosBREEDSNP_SNP_AC_13517153_Lg4_RosCOS2954_MAF20_525113_exon1	4
RosBREEDSNP_SNP_AC_13693381_Lg15_01587_MAF30_1653581_exon1	6
RosBREEDSNP_SNP_AC_13699902_Lg8_RosCOS256_MAF10_378588_exon1	4
RosBREEDSNP_SNP_AC_13725102_Lg8_RosCOS256_MAF20_134783_exon1	1
RosBREEDSNP_SNP_AC_13750342_Lg5_01505_MAF20_350318_exon3	7
RosBREEDSNP_SNP_AC_14008824_Lg17_02572_MAF30_MDP0000225528_exon4	1
RosBREEDSNP_SNP_AC_14288481_Lg8_RosCOS761_MAF30_366358_exon2	1
RosBREEDSNP_SNP_AC_14354679_Lg5_02834_MAF20_MDP0000493284_exon3	1
RosBREEDSNP_SNP_AC_14428980_Lg13_01776_MAF40_MDP0000313626_exon1	7
RosBREEDSNP_SNP_AC_14440697_Lg13_01776_MAF20_1680494_exon1	1
RosBREEDSNP_SNP_AC_14497330_Lg1_RosCOS2921_MAF20_1619378_exon3	7
RosBREEDSNP_SNP_AC_1452699_Lg16_MDP0000303483_MAF50_MDP0000303483_exon2	1
RosBREEDSNP_SNP_AC_14533707_Lg4_00928_MAF10_1646566_exon1	6
RosBREEDSNP_SNP_AC_14576297_Lg4_01292_MAF10_255965_exon1	1
RosBREEDSNP_SNP_AC_14599270_Lg4_01292_MAF40_MDP0000180186_exon3	7
RosBREEDSNP_SNP_AC_14645161_Lg16_00356_MAF20_530471_exon1	1
RosBREEDSNP_SNP_AC_14668823_Lg10_01267_MAF30_75510_exon1	6
RosBREEDSNP_SNP_AC_14674789_Lg5_MDP0000553609_MAF50_MDP0000553609_exon3	7
RosBREEDSNP_SNP_AC_14684226_Lg10_01267_MAF10_2640_exon1	1
RosBREEDSNP_SNP_AC_14723486_Lg16_00356_MAF50_MDP0000317332_exon1	7
RosBREEDSNP_SNP_AC_14769213_Lg10_254375_MAF20_254375_exon1	1
RosBREEDSNP_SNP_AC_14938242_Lg6_RosCOS2273_MAF20_1632788_exon1	6
RosBREEDSNP_SNP_AC_15006641_Lg8_152401__152401_exon1	1
RosBREEDSNP_SNP_AC_15030260_Lg15_02003_MAF40_MDP0000161427_exon4	1
RosBREEDSNP_SNP_AC_15039589_Lg16_02130_MAF20_1631175_exon6	2
RosBREEDSNP_SNP_AC_15075316_Lg15_02003_MAF10_1620656_exon6	7
RosBREEDSNP_SNP_AC_15164950_Lg6_RosCOS1295_MAF10_MDP0000267624_exon1	7
RosBREEDSNP_SNP_AC_15169642_Lg6_RosCOS1295_MAF30_470941_exon1	1
RosBREEDSNP_SNP_AC_15249416_Lg8_00354_MAF30_MDP0000136517_exon1	7
RosBREEDSNP_SNP_AC_1536103_Lg9_62719__62719_exon1	6
RosBREEDSNP_SNP_AC_1548240_Lg16_LAR1_MAF30_287180_exon1	7
RosBREEDSNP_SNP_AC_1552587_Lg2_snpCO903605_MAF30_1674520_exon1	7
RosBREEDSNP_SNP_AC_15527276_Lg16_01563_MAF10_MDP0000379791_exon1	1
RosBREEDSNP_SNP_AC_16057231_Lg4_01777_MAF40_1636609_exon4	4
RosBREEDSNP_SNP_AC_16106181_Lg16_02783_MAF10_350649_exon2	1
RosBREEDSNP_SNP_AC_16175296_Lg4_00321_MAF40_1649301_exon1	7
RosBREEDSNP_SNP_AC_16204725_Lg4_00321_MAF10_370183_exon1	7
RosBREEDSNP_SNP_AC_16371830_Lg12_01501_MAF50_566278_exon1	1
RosBREEDSNP_SNP_AC_16467823_Lg1_00107_MAF20_MDP0000182344_exon2	7
RosBREEDSNP_SNP_AC_16479542_Lg15_01229_MAF30_1651717_exon1	1
RosBREEDSNP_SNP_AC_16557572_Lg8_02022_MAF30_MDP0000495169_exon1	7
RosBREEDSNP_SNP_AC_16718103_Lg10_01710_MAF50_20584_exon1	1
RosBREEDSNP_SNP_AC_16865074_Lg6_02779_MAF50_1638635_exon8	7
RosBREEDSNP_SNP_AC_16948009_Lg3_00921_MAF50_1682392_exon1	1
RosBREEDSNP_SNP_AC_16984030_Lg3_00921_MAF10_521984_exon1	1
RosBREEDSNP_SNP_AC_17030723_Lg10_02009_MAF50_919399_exon1	7
RosBREEDSNP_SNP_AC_17362530_Lg17_01964_MAF40_MDP0000181355_exon3	7
RosBREEDSNP_SNP_AC_17378070_Lg6_RosCOS414_MAF50_1662541_exon2	7
RosBREEDSNP_SNP_AC_17550721_Lg13_00390_MAF40_MDP0000648253_exon1	7
RosBREEDSNP_SNP_AC_17554961_Lg13_00390_MAF30_27538_exon1	1
RosBREEDSNP_SNP_AC_17559596_Lg10_01987_MAF20_1641644_exon2	1
RosBREEDSNP_SNP_AC_1782356_Lg10_RosCOS3613_MAF30_17174_exon1	1
RosBREEDSNP_SNP_AC_17882923_Lg1_00440_MAF40_1646533_exon1	1
RosBREEDSNP_SNP_AC_17894779_Lg10_02252_MAF50_1673029_exon1	1
RosBREEDSNP_SNP_AC_17936323_Lg7_01919_MAF30_1632463_exon1	1
RosBREEDSNP_SNP_AC_180528_Lg1_00288_MAF40_302606_exon1	1
RosBREEDSNP_SNP_AC_1806754_Lg10_RosCOS3613_MAF10_233567_exon1	2
RosBREEDSNP_SNP_AC_18100633_Lg1_01783_MAF10_1654448_exon1	6
RosBREEDSNP_SNP_AC_18338358_Lg7_251311_MAF20_251311_exon1	7
RosBREEDSNP_SNP_AC_18461869_Lg4_00619_MAF40_1638733_exon2	6
RosBREEDSNP_SNP_AC_18500686_Lg16_134900__134900_exon3	1
RosBREEDSNP_SNP_AC_18695269_Lg1_00183_MAF20_MDP0000404072_exon1	2
RosBREEDSNP_SNP_AC_1873474_Lg2_01735_MAF20_MDP0000289720_exon10	1
RosBREEDSNP_SNP_AC_18783781_Lg4_00324_MAF50_MDP0000225751_exon4	1
RosBREEDSNP_SNP_AC_18789801_Lg4_00324_MAF10_MDP0000263111_exon4	1
RosBREEDSNP_SNP_AC_18831941_Lg8_MDP0000417617_MAF20_MDP0000417617_exon8	6
RosBREEDSNP_SNP_AC_19502644_Lg4_00881_MAF40_531309_exon2	1
RosBREEDSNP_SNP_AC_19520932_Lg4_00881_MAF40_47160_exon1	1
RosBREEDSNP_SNP_AC_19551567_Lg2_01840_MAF20_MDP0000234805_exon1	1
RosBREEDSNP_SNP_AC_19585341_Lg6_00787_MAF10_MDP0000717399_exon1	6
RosBREEDSNP_SNP_AC_19648880_Lg8_00862_MAF20_1679861_exon1	2
RosBREEDSNP_SNP_AC_19741037_Lg4_01481_MAF40_MDP0000647876_exon4	7
RosBREEDSNP_SNP_AC_19805064_Lg13_01334_MAF50_356181_exon1	7
RosBREEDSNP_SNP_AC_19964767_Lg6_00488_MAF10_58464_exon1	7
RosBREEDSNP_SNP_AC_20010409_Lg17_01298_MAF10_1664099_exon1	7
RosBREEDSNP_SNP_AC_2034824_Lg17_00290_MAF50_95622_exon1	1
RosBREEDSNP_SNP_AC_20353369_Lg13_02063_MAF50_160796_exon1	1
RosBREEDSNP_SNP_AC_20356064_Lg13_02063_MAF20_250827_exon1	1
RosBREEDSNP_SNP_AC_20476327_Lg4_01773_MAF10_1637457_exon1	1
RosBREEDSNP_SNP_AC_2052479_Lg9_01573_MAF10_516777_exon1	7
RosBREEDSNP_SNP_AC_20564976_Lg9_02451_MAF30_MDP0000266844_exon5	3
RosBREEDSNP_SNP_AC_20707414_Lg2_RosCOS358_MAF20_385922_exon1	1
RosBREEDSNP_SNP_AC_20863068_Lg10_PG_MAF10_939898_exon1	6
RosBREEDSNP_SNP_AC_20876072_Lg1_02302_MAF50_MDP0000654179_exon2	7
RosBREEDSNP_SNP_AC_21088744_Lg6_155895_MAF20_155895_exon1	7
RosBREEDSNP_SNP_AC_21298099_Lg7_02600_MAF30_1621358_exon2	1
RosBREEDSNP_SNP_AC_21324274_Lg7_02600_MAF40_1643274_exon2	1
RosBREEDSNP_SNP_AC_21367438_Lg5_RosCOS644_MAF10_1651746_exon1	2
RosBREEDSNP_SNP_AC_21581037_Lg8_02685_MAF30_MDP0000202383_exon1	7
RosBREEDSNP_SNP_AC_21727754_Lg6_00142_MAF20_1627841_exon4	1
RosBREEDSNP_SNP_AC_21903199_Lg14_02366_MAF40_1671971_exon1	7
RosBREEDSNP_SNP_AC_21930708_Lg4_00523_MAF50_MDP0000199086_exon2	7
RosBREEDSNP_SNP_AC_22034168_Lg5_RosCOS3072_MAF50_1683376_exon3	7
RosBREEDSNP_SNP_AC_22045776_Lg5_RosCOS3072_MAF30_984966_exon1	4
RosBREEDSNP_SNP_AC_22068491_Lg5_RosCOS3072_MAF50_472011_exon1	1
RosBREEDSNP_SNP_AC_22157867_Lg4_01026_MAF20_1659390_exon1	1
RosBREEDSNP_SNP_AC_22171319_Lg4_01026_MAF30_MDP0000627455_exon1	7
RosBREEDSNP_SNP_AC_22216427_Lg6_02165_MAF50_1684365_exon3	7
RosBREEDSNP_SNP_AC_22376133_Lg9_MDP0000313059_MAF10_MDP0000313059_exon10	1
RosBREEDSNP_SNP_AC_22410872_Lg14_CH03g04_MAF30_479834_exon2	1
RosBREEDSNP_SNP_AC_22460510_Lg7_71073__71073_exon1	7
RosBREEDSNP_SNP_AC_22629154_Lg13_RosCOS1496_MAF20_1647981_exon1	7
RosBREEDSNP_SNP_AC_23074147_Lg2_RosCOS292_MAF20_MDP0000590787_exon1	7
RosBREEDSNP_SNP_AC_23224503_Lg8_00975_MAF10_767505_exon1	1
RosBREEDSNP_SNP_AC_23287620_Lg10_RosCOS1786_MAF40_1683394_exon1	7
RosBREEDSNP_SNP_AC_23309867_Lg3_00663_MAF20_1664865_exon3	4
RosBREEDSNP_SNP_AC_23387995_Lg12_RosCOS3647_MAF40_600732_exon1	1
RosBREEDSNP_SNP_AC_23421514_Lg4_01567_MAF50_MDP0000171280_exon1	4
RosBREEDSNP_SNP_AC_2357791_Lg9_02134_MAF20_1642667_exon1	6
RosBREEDSNP_SNP_AC_23733006_Lg4_00388_MAF10_1669799_exon2	1
RosBREEDSNP_SNP_AC_23801120_Lg4_00388_MAF40_MDP0000604725_exon1	7
RosBREEDSNP_SNP_AC_23852006_Lg5_MDP0000225209__MDP0000225209_exon1	7
RosBREEDSNP_SNP_AC_23867559_Lg4_00681_MAF40_528703_exon1	1
RosBREEDSNP_SNP_AC_23897773_Lg4_00681_MAF30_1630036_exon2	6
RosBREEDSNP_SNP_AC_2393544_Lg2_01565_MAF30_269285_exon2	1
RosBREEDSNP_SNP_AC_24054772_Lg14_01531_MAF30_255324_exon1	1
RosBREEDSNP_SNP_AC_24057382_Lg14_01531_MAF40_1681912_exon2	7
RosBREEDSNP_SNP_AC_2415744_Lg17_MDP0000291802_MAF40_MDP0000291802_exon8	7
RosBREEDSNP_SNP_AC_24257662_Lg4_00283_MAF50_216889_exon3	6
RosBREEDSNP_SNP_AC_2429897_Lg5_00179_MAF40_1681882_exon1	1
RosBREEDSNP_SNP_AC_2440066_Lg10_01909_MAF30_411914_exon1	1
RosBREEDSNP_SNP_AC_24420668_Lg5_AT11_MAF50_361047_exon1	7
RosBREEDSNP_SNP_AC_2447160_Lg3_RosCOS1398_MAF20_MDP0000188698_exon2	6
RosBREEDSNP_SNP_AC_24530851_Lg5_01304_MAF20_344587_exon1	7
RosBREEDSNP_SNP_AC_24544710_Lg17_02678_MAF20_MDP0000131411_exon8	1
RosBREEDSNP_SNP_AC_24577383_Lg17_02678_MAF10_179861_exon2	1
RosBREEDSNP_SNP_AC_24586716_Lg11_02407_MAF10_1652306_exon3	1
RosBREEDSNP_SNP_AC_248347_Lg8_00301_MAF30_341582_exon1	7
RosBREEDSNP_SNP_AC_2492599_Lg10_01909_MAF20_822485_exon1	7
RosBREEDSNP_SNP_AC_2495581_Lg2_00959_MAF50_766824_exon1	7
RosBREEDSNP_SNP_AC_25194017_Lg7_00699_MAF10_266250_exon1	1
RosBREEDSNP_SNP_AC_25266370_Lg15_RosCOS588_MAF30_362055_exon1	1
RosBREEDSNP_SNP_AC_25674246_Lg2_01935_MAF40_1688931_exon1	1
RosBREEDSNP_SNP_AC_25884621_Lg5_MDP0000155074_MAF10_MDP0000155074_exon8	6
RosBREEDSNP_SNP_AC_25967853_Lg13_MDP0000127457_MAF20_MDP0000127457_exon5	7
RosBREEDSNP_SNP_AC_25969077_Lg13_MDP0000127457_MAF20_MDP0000127457_exon4	7
RosBREEDSNP_SNP_AC_26215685_Lg7_01516_MAF50_297285_exon1	1
RosBREEDSNP_SNP_AC_26231142_Lg7_01516_MAF20_901175_exon2	7
RosBREEDSNP_SNP_AC_2646455_Lg3_02300_MAF40_1630359_exon1	7
RosBREEDSNP_SNP_AC_26616826_Lg10_00812_MAF30_408812_exon1	1
RosBREEDSNP_SNP_AC_26653496_Lg10_00812_MAF40_MDP0000858559_exon1	7
RosBREEDSNP_SNP_AC_26732316_Lg1_01228_MAF20_1641249_exon4	6
RosBREEDSNP_SNP_AC_26751309_Lg17_snpEB140474_MAF20_55439_exon1	7
RosBREEDSNP_SNP_AC_26758625_Lg1_01228_MAF10_223072_exon1	4
RosBREEDSNP_SNP_AC_26942708_Lg11_4114_MAF20_4114_exon1	7
RosBREEDSNP_SNP_AC_26942761_Lg11_4114_MAF40_4114_exon1	1
RosBREEDSNP_SNP_AC_26970454_Lg5_02729_MAF30_1664955_exon1	1
RosBREEDSNP_SNP_AC_27018761_Lg13_MDP0000163961__MDP0000163961_exon1	6
RosBREEDSNP_SNP_AC_27071636_Lg15_02084_MAF30_187884_exon1	7
RosBREEDSNP_SNP_AC_27124099_Lg1_01693_MAF10_MDP0000225224_exon2	1
RosBREEDSNP_SNP_AC_27129027_Lg13_MDP0000716623_MAF40_MDP0000716623_exon2	7
RosBREEDSNP_SNP_AC_27133354_Lg13_MDP0000716623_MAF40_MDP0000716623_exon3	7
RosBREEDSNP_SNP_AC_27306234_Lg2_02271_MAF50_MDP0000898595_exon4	1
RosBREEDSNP_SNP_AC_27455546_Lg6_RosCOS1040_MAF40_458950_exon1	7
RosBREEDSNP_SNP_AC_27608850_Lg14_00052_MAF50_MDP0000303779_exon1	7
RosBREEDSNP_SNP_AC_27610478_Lg8_01862_MAF20_1651176_exon2	1
RosBREEDSNP_SNP_AC_27798613_Lg6_RosCOS750_MAF10_1646682_exon1	1
RosBREEDSNP_SNP_AC_27848920_Lg5_01859_MAF10_535309_exon2	1
RosBREEDSNP_SNP_AC_28113349_Lg1_108136_MAF50_108136_exon1	7
RosBREEDSNP_SNP_AC_2835269_Lg7_00802_MAF20_1687795_exon4	7
RosBREEDSNP_SNP_AC_2852846_Lg13_00195_MAF30_407880_exon1	1
RosBREEDSNP_SNP_AC_28536372_Lg10_00257_MAF20_55513_exon1	6
RosBREEDSNP_SNP_AC_28752026_Lg11_01705_MAF40_1643481_exon1	1
RosBREEDSNP_SNP_AC_29031109_Lg10_01570_MAF30_1684764_exon1	7
RosBREEDSNP_SNP_AC_2919674_Lg4_244093__244093_exon1	1
RosBREEDSNP_SNP_AC_29615350_Lg3_01969_MAF40_272742_exon2	3
RosBREEDSNP_SNP_AC_29675452_Lg12_00653_MAF30_1655116_exon1	7
RosBREEDSNP_SNP_AC_29731604_Lg12_00653_MAF40_1676348_exon2	7
RosBREEDSNP_SNP_AC_29824342_Lg9_00467_MAF50_1670978_exon1	1
RosBREEDSNP_SNP_AC_29878284_Lg3_01604_MAF20_500731_exon1	7
RosBREEDSNP_SNP_AC_299854_Lg8_00301_MAF10_MDP0000303971_exon10	7
RosBREEDSNP_SNP_AC_30192576_Lg1_CXE4_MAF20_1677085_exon1	1
RosBREEDSNP_SNP_AC_30246914_Lg1_CXE4_MAF50_MDP0000473154_exon2	1
RosBREEDSNP_SNP_AC_3025133_Lg12_01615_MAF30_MDP0000260981_exon1	1
RosBREEDSNP_SNP_AC_3031207_Lg15_MDP0000136905_MAF10_MDP0000136905_exon1	6
RosBREEDSNP_SNP_AC_30362978_Lg1_00782_MAF40_MDP0000462475_exon1	6
RosBREEDSNP_SNP_AC_30391205_Lg8_00342_MAF10_MDP0000898538_exon1	6
RosBREEDSNP_SNP_AC_30399590_Lg10_01299_MAF40_MDP0000119942_exon4	7
RosBREEDSNP_SNP_AC_3048887_Lg15_01814_MAF10_MDP0000169245_exon2	7
RosBREEDSNP_SNP_AC_3051524_Lg9_00679_MAF40_5583_exon1	1
RosBREEDSNP_SNP_AC_30574281_Lg11_02838_MAF40_286253_exon1	7
RosBREEDSNP_SNP_AC_30590177_Lg1_136617_MAF30_136617_exon1	7
RosBREEDSNP_SNP_AC_30610341_Lg11_02838_MAF10_MDP0000127896_exon3	7
RosBREEDSNP_SNP_AC_30649040_Lg1_320448_MAF20_320448_exon1	1
RosBREEDSNP_SNP_AC_31057207_Lg13_01316_MAF20_883561_exon1	1
RosBREEDSNP_SNP_AC_31095539_Lg3_01779_MAF30_MDP0000294017_exon13	1
RosBREEDSNP_SNP_AC_31154824_Lg3_01779_MAF10_1631386_exon11	1
RosBREEDSNP_SNP_AC_31171586_Lg3_01779_MAF10_MDP0000140206_exon6	1
RosBREEDSNP_SNP_AC_31285569_Lg10_01961_MAF20_MDP0000130173_exon4	1
RosBREEDSNP_SNP_AC_31320811_Lg10_01961_MAF50_MDP0000256011_exon1	1
RosBREEDSNP_SNP_AC_31531408_Lg1_327214_MAF30_327214_exon1	7
RosBREEDSNP_SNP_AC_31638697_Lg12_00641_MAF30_1625990_exon1	1
RosBREEDSNP_SNP_AC_31644900_Lg12_00641_MAF30_MDP0000599449_exon1	1
RosBREEDSNP_SNP_AC_32108157_Lg1_112417_MAF20_112417_exon1	7
RosBREEDSNP_SNP_AC_32163753_Lg12_00762_MAF10_736021_exon1	1
RosBREEDSNP_SNP_AC_32278208_Lg5_RosCOS2881_MAF50_MDP0000669492_exon1	7
RosBREEDSNP_SNP_AC_32329275_Lg9_00659_MAF20_178008_exon1	1
RosBREEDSNP_SNP_AC_32704005_Lg3_01329_MAF50_369648_exon1	7
RosBREEDSNP_SNP_AC_32759762_Lg1_RosCOS2753_MAF40_1681187_exon1	6
RosBREEDSNP_SNP_AC_32854243_Lg2_MDP0000185319_MAF20_MDP0000185319_exon1	1
RosBREEDSNP_SNP_AC_33144152_Lg14_00023_MAF30_1681230_exon1	1
RosBREEDSNP_SNP_AC_33223995_Lg14_01548_MAF40_MDP0000175484_exon2	7
RosBREEDSNP_SNP_AC_33262034_Lg2_00629_MAF30_532453_exon1	3
RosBREEDSNP_SNP_AC_33281719_Lg2_00629_MAF10_MDP0000164964_exon1	7
RosBREEDSNP_SNP_AC_33281793_Lg14_01548_MAF50_MDP0000903428_exon2	7
RosBREEDSNP_SNP_AC_33321359_Lg3_01667_MAF10_MDP0000169320_exon2	1
RosBREEDSNP_SNP_AC_33325153_Lg1_01951_MAF10_132337_exon1	6
RosBREEDSNP_SNP_AC_33501094_Lg10_01683_MAF50_MDP0000305859_exon5	1
RosBREEDSNP_SNP_AC_33663997_Lg15_01897_MAF20_1618900_exon1	1
RosBREEDSNP_SNP_AC_33674745_Lg15_01897_MAF30_MDP0000163915_exon1	7
RosBREEDSNP_SNP_AC_33682524_Lg1_01371_MAF20_74867_exon1	7
RosBREEDSNP_SNP_AC_34035401_Lg2_RosCOS1019_MAF20_MDP0000184243_exon2	1
RosBREEDSNP_SNP_AC_3413370_Lg2_01641_MAF50_MDP0000608550_exon1	7
RosBREEDSNP_SNP_AC_34180511_Lg2_RosCOS2050_MAF30_342651_exon3	3
RosBREEDSNP_SNP_AC_34196762_Lg11_02910_MAF30_MDP0000718803_exon2	7
RosBREEDSNP_SNP_AC_34225113_Lg2_00624_MAF40_1624980_exon2	1
RosBREEDSNP_SNP_AC_3435372_Lg2_01641_MAF30_1637004_exon3	6
RosBREEDSNP_SNP_AC_34431436_Lg3_02030_MAF20_MDP0000155220_exon12	1
RosBREEDSNP_SNP_AC_3446082_Lg12_324348_MAF20_324348_exon1	7
RosBREEDSNP_SNP_AC_34510440_Lg1_02371_MAF50_1642607_exon7	1
RosBREEDSNP_SNP_AC_3455475_Lg11_01167_MAF30_MDP0000377782_exon2	7
RosBREEDSNP_SNP_AC_34565145_Lg13_MDP0000128682_MAF30_MDP0000128682_exon1	7
RosBREEDSNP_SNP_AC_34809522_Lg12_01874_MAF30_355036_exon2	1
RosBREEDSNP_SNP_AC_34958317_Lg10_00258_MAF20_MDP0000125820_exon3	7
RosBREEDSNP_SNP_AC_35124816_Lg12_01665_MAF40_MDP0000494111_exon1	7
RosBREEDSNP_SNP_AC_35230477_Lg12_325390_MAF20_325390_exon1	7
RosBREEDSNP_SNP_AC_3536720_Lg15_01047_MAF50_1640672_exon2	7
RosBREEDSNP_SNP_AC_35393262_Lg12_01793_MAF40_MDP0000288367_exon4	7
RosBREEDSNP_SNP_AC_35400503_Lg9_106251_MAF50_106251_exon2	7
RosBREEDSNP_SNP_AC_35416832_Lg1_02092_MAF30_1627253_exon2	7
RosBREEDSNP_SNP_AC_3543417_Lg9_325712_MAF30_325712_exon2	1
RosBREEDSNP_SNP_AC_3546549_Lg7_01717_MAF20_1672118_exon1	7
RosBREEDSNP_SNP_AC_35485026_Lg2_00267_MAF30_MDP0000163550_exon4	7
RosBREEDSNP_SNP_AC_35533813_Lg2_00267_MAF10_MDP0000465049_exon1	6
RosBREEDSNP_SNP_AC_35618342_Lg1_MDP0000950316_MAF40_MDP0000950316_exon4	7
RosBREEDSNP_SNP_AC_35840087_Lg11_00795_MAF30_1638089_exon2	1
RosBREEDSNP_SNP_AC_35859098_Lg11_00795_MAF40_MDP0000126702_exon6	2
RosBREEDSNP_SNP_AC_35939913_Lg1_12966_MAF40_12966_exon1	6
RosBREEDSNP_SNP_AC_36853428_Lg10_00405_MAF40_MDP0000909472_exon3	1
RosBREEDSNP_SNP_AC_37099377_Lg3_00664_MAF10_541039_exon1	6
RosBREEDSNP_SNP_AC_37420091_Lg5_02674_MAF50_MDP0000446762_exon1	7
RosBREEDSNP_SNP_AC_37425177_Lg5_02674_MAF30_74741_exon1	7
RosBREEDSNP_SNP_AC_37669371_Lg13_188167_MAF10_188167_exon10	7
RosBREEDSNP_SNP_AC_37675108_Lg11_MDP0000258603_MAF10_MDP0000258603_exon20	1
RosBREEDSNP_SNP_AC_37999186_Lg2_10007_MAF30_514932_exon1	1
RosBREEDSNP_SNP_AC_38016824_Lg2_10007_MAF50_MDP0000780001_exon1	7
RosBREEDSNP_SNP_AC_3810018_Lg7_187559_MAF50_187559_exon3	1
RosBREEDSNP_SNP_AC_3832821_Lg13_00565_MAF20_319143_exon2	1
RosBREEDSNP_SNP_AC_3886215_Lg7_RosCOS418_MAF10_821229_exon1	1
RosBREEDSNP_SNP_AC_39129154_Lg3_6910_MAF30_6910_exon1	1
RosBREEDSNP_SNP_AC_3915335_Lg16_01627_MAF10_MDP0000468069_exon1	1
RosBREEDSNP_SNP_AC_39870632_Lg15_02275_MAF10_740093_exon1	1
RosBREEDSNP_SNP_AC_4008829_Lg16_01179_MAF10_518618_exon2	1
RosBREEDSNP_SNP_AC_40130375_Lg2_02535_MAF50_MDP0000389749_exon1	6
RosBREEDSNP_SNP_AC_4024691_Lg15_snpEB134400_MAF30_185854_exon1	7
RosBREEDSNP_SNP_AC_4050147_Lg15_snpEB134400_MAF20_667091_exon1	7
RosBREEDSNP_SNP_AC_4061886_Lg15_snpEB134400_MAF50_1640877_exon2	1
RosBREEDSNP_SNP_AC_4083944_Lg6_00181_MAF50_59957_exon1	7
RosBREEDSNP_SNP_AC_4139810_Lg16_00286_MAF30_1631748_exon5	7
RosBREEDSNP_SNP_AC_4171437_Lg5_01566_MAF20_MDP0000307862_exon16	1
RosBREEDSNP_SNP_AC_4260902_Lg9_321049_MAF20_321049_exon1	7
RosBREEDSNP_SNP_AC_4298764_Lg5_01623_MAF30_MDP0000298742_exon1	7
RosBREEDSNP_SNP_AC_4393940_Lg7_01170_MAF30_MDP0000696109_exon3	7
RosBREEDSNP_SNP_AC_4455548_Lg11_01165_MAF30_MDP0000474211_exon1	6
RosBREEDSNP_SNP_AC_4486710_Lg5_02732_MAF10_1631532_exon3	7
RosBREEDSNP_SNP_AC_45052666_Lg15_ACS_MAF20_MDP0000318443_exon4	7
RosBREEDSNP_SNP_AC_46715163_Lg15_01752_MAF50_1648318_exon3	7
RosBREEDSNP_SNP_AC_468198_Lg12_00173_MAF30_657239_exon1	7
RosBREEDSNP_SNP_AC_4742654_Lg1_124165_MAF40_124165_exon1	6
RosBREEDSNP_SNP_AC_4782545_Lg6_263940_MAF50_263940_exon2	7
RosBREEDSNP_SNP_AC_4851487_Lg2_RosCOS3565_MAF20_1640666_exon1	7
RosBREEDSNP_SNP_AC_4873695_Lg2_RosCOS3565_MAF30_1663792_exon1	1
RosBREEDSNP_SNP_AC_4938074_Lg13_02336_MAF10_MDP0000739574_exon1	1
RosBREEDSNP_SNP_AC_4943687_Lg14_00248_MAF10_1682424_exon2	6
RosBREEDSNP_SNP_AC_49884875_Lg15_00525_MAF30_MDP0000357281_exon1	7
RosBREEDSNP_SNP_AC_49996167_Lg15_01778_MAF20_1682124_exon3	6
RosBREEDSNP_SNP_AC_50078230_Lg15_01778_MAF10_1634173_exon2	1
RosBREEDSNP_SNP_AC_50088799_Lg15_00079_MAF20_474486_exon1	1
RosBREEDSNP_SNP_AC_5035350_Lg11_RosCOS2981_MAF30_343989_exon1	6
RosBREEDSNP_SNP_AC_5054497_Lg11_RosCOS2981_MAF40_1646424_exon1	1
RosBREEDSNP_SNP_AC_5064469_Lg2_00077_MAF50_MDP0000265408_exon2	6
RosBREEDSNP_SNP_AC_5073776_Lg15_160246_MAF10_160246_exon7	6
RosBREEDSNP_SNP_AC_5104584_Lg2_00077_MAF40_1653806_exon1	7
RosBREEDSNP_SNP_AC_51307294_Lg15_00236_MAF40_MDP0000216120_exon4	1
RosBREEDSNP_SNP_AC_5173582_Lg11_00418_MAF20_719249_exon1	1
RosBREEDSNP_SNP_AC_5215656_Lg5_00544_MAF40_922834_exon1	7
RosBREEDSNP_SNP_AC_523876_Lg12_00173_MAF40_272867_exon3	7
RosBREEDSNP_SNP_AC_5242253_Lg5_00544_MAF40_MDP0000936742_exon2	1
RosBREEDSNP_SNP_AC_5246942_Lg1_01826_MAF20_MDP0000153933_exon2	7
RosBREEDSNP_SNP_AC_5294752_Lg4_108970_MAF40_108970_exon1	6
RosBREEDSNP_SNP_AC_5318639_Lg2_00158_MAF50_1632963_exon1	6
RosBREEDSNP_SNP_AC_5364297_Lg5_01697_MAF20_MDP0000247875_exon1	1
RosBREEDSNP_SNP_AC_5403543_Lg7_325171_MAF30_325171_exon1	6
RosBREEDSNP_SNP_AC_5404288_Lg7_324951_MAF30_324951_exon1	1
RosBREEDSNP_SNP_AC_54470288_Lg15_01774_MAF30_725329_exon1	7
RosBREEDSNP_SNP_AC_5457350_Lg16_RosCOS2182_MAF20_475974_exon1	1
RosBREEDSNP_SNP_AC_5485406_Lg11_01713_MAF30_121017_exon1	7
RosBREEDSNP_SNP_AC_5662695_Lg13_RosCOS1918_MAF50_MDP0000150079_exon1	7
RosBREEDSNP_SNP_AC_5776221_Lg7_00658_MAF30_509047_exon1	7
RosBREEDSNP_SNP_AC_5817927_Lg7_00658_MAF50_1685505_exon1	7
RosBREEDSNP_SNP_AC_5846218_Lg1_00152_MAF20_MDP0000311299_exon1	1
RosBREEDSNP_SNP_AC_5857401_Lg2_01663_MAF20_1664214_exon3	7
RosBREEDSNP_SNP_AC_5893508_Lg11_MDP0000234530_MAF10_MDP0000234530_exon1	7
RosBREEDSNP_SNP_AC_5920541_Lg4_02263_MAF20_1618391_exon2	1
RosBREEDSNP_SNP_AC_606585_Lg5_00737_MAF50_165106_exon1	1
RosBREEDSNP_SNP_AC_6073277_Lg16_01003_MAF20_1657101_exon8	1
RosBREEDSNP_SNP_AC_6106086_Lg7_01988_MAF20_1683550_exon2	7
RosBREEDSNP_SNP_AC_6171256_Lg7_01988_MAF40_1675433_exon2	1
RosBREEDSNP_SNP_AC_6235582_Lg6_01575_MAF50_1660257_exon2	7
RosBREEDSNP_SNP_AC_623818_Lg14_AT2_MAF30_497164_exon1	7
RosBREEDSNP_SNP_AC_6306413_Lg13_226059_MAF40_226059_exon2	6
RosBREEDSNP_SNP_AC_6306433_Lg13_226059_MAF30_226059_exon2	1
RosBREEDSNP_SNP_AC_6451261_Lg13_65890_MAF20_65890_exon1	1
RosBREEDSNP_SNP_AC_6478475_Lg14_01401_MAF10_1679215_exon1	7
RosBREEDSNP_SNP_AC_6496114_Lg11_00621_MAF40_MDP0000172291_exon7	7
RosBREEDSNP_SNP_AC_6540945_Lg16_01866_MAF40_1623887_exon4	1
RosBREEDSNP_SNP_AC_6543192_Lg3_01921_MAF10_MDP0000901621_exon1	7
RosBREEDSNP_SNP_AC_6548475_Lg15_00076_MAF40_1672512_exon1	1
RosBREEDSNP_SNP_AC_6615652_Lg6_RosCOS1869_MAF40_1618698_exon6	1
RosBREEDSNP_SNP_AC_6637190_Lg15_MDP0000156137_MAF30_MDP0000156137_exon1	1
RosBREEDSNP_SNP_AC_6637447_Lg15_MDP0000156137_MAF20_MDP0000156137_exon1	1
RosBREEDSNP_SNP_AC_6731200_Lg2_01549_MAF20_MDP0000135135_exon12	1
RosBREEDSNP_SNP_AC_693011_Lg3_RosCOS2149_MAF50_30133_exon2	1
RosBREEDSNP_SNP_AC_6940585_Lg15_snpDT001928_MAF20_35472_exon1	7
RosBREEDSNP_SNP_AC_6944236_Lg17_01927_MAF10_888734_exon1	1
RosBREEDSNP_SNP_AC_6959369_Lg15_snpDT001928_MAF40_MDP0000184571_exon3	7
RosBREEDSNP_SNP_AC_7085646_Lg5_01151_MAF30_1655896_exon1	1
RosBREEDSNP_SNP_AC_7144285_Lg13_00128_MAF30_MDP0000846055_exon4	1
RosBREEDSNP_SNP_AC_7157475_Lg11_01483_MAF50_MDP0000137714_exon2	7
RosBREEDSNP_SNP_AC_7189032_Lg11_01483_MAF50_MDP0000126036_exon13	1
RosBREEDSNP_SNP_AC_7246398_Lg9_01706_MAF50_749083_exon1	7
RosBREEDSNP_SNP_AC_7424678_Lg16_RosCOS1166_MAF20_812638_exon1	1
RosBREEDSNP_SNP_AC_7598269_Lg13_02124_MAF30_1659946_exon1	1
RosBREEDSNP_SNP_AC_7638479_Lg4_5050_MAF30_5050_exon1	7
RosBREEDSNP_SNP_AC_7646132_Lg13_02124_MAF50_396799_exon1	7
RosBREEDSNP_SNP_AC_7648127_Lg9_00893_MAF40_1642494_exon1	6
RosBREEDSNP_SNP_AC_784801_Lg5_00460_MAF20_1670871_exon1	7
RosBREEDSNP_SNP_AC_7874971_Lg6_01954_MAF20_127858_exon1	6
RosBREEDSNP_SNP_AC_7891702_Lg16_01520_MAF10_MDP0000214925_exon3	6
RosBREEDSNP_SNP_AC_7911939_Lg6_01954_MAF50_154450_exon1	7
RosBREEDSNP_SNP_AC_8106228_Lg8_00215_MAF30_470453_exon1	7
RosBREEDSNP_SNP_AC_823910_Lg4_01597_MAF20_523412_exon1	1
RosBREEDSNP_SNP_AC_8273556_Lg9_00337_MAF20_374425_exon1	1
RosBREEDSNP_SNP_AC_8295164_Lg7_RosCOS2129_MAF20_452554_exon3	7
RosBREEDSNP_SNP_AC_8352382_Lg13_84982_MAF20_84982_exon1	7
RosBREEDSNP_SNP_AC_8376800_Lg5_01208_MAF50_1636248_exon2	3
RosBREEDSNP_SNP_AC_8409982_Lg16_RosCOS1090_MAF40_MDP0000266790_exon1	7
RosBREEDSNP_SNP_AC_8493130_Lg7_01780_MAF10_439501_exon1	1
RosBREEDSNP_SNP_AC_8520200_Lg7_01780_MAF30_525134_exon4	1
RosBREEDSNP_SNP_AC_8628054_Lg13_RosCOS2067_MAF20_MDP0000374900_exon1	7
RosBREEDSNP_SNP_AC_8710481_Lg4_02646_MAF20_1634326_exon4	7
RosBREEDSNP_SNP_AC_8789324_Lg1_02428_MAF30_21164_exon1	1
RosBREEDSNP_SNP_AC_8799394_Lg12_02857_MAF40_MDP0000135997_exon9	7
RosBREEDSNP_SNP_AC_91303_Lg17_00091_MAF40_365744_exon1	7
RosBREEDSNP_SNP_AC_9138727_Lg14_01650_MAF20_1667746_exon1	6
RosBREEDSNP_SNP_AC_9384722_Lg17_01042_MAF20_345615_exon2	7
RosBREEDSNP_SNP_AC_9477198_Lg1_02580_MAF30_1685106_exon1	6
RosBREEDSNP_SNP_AC_9692039_Lg8_RosCOS2185_MAF30_1626719_exon8	1
RosBREEDSNP_SNP_AC_9804259_Lg16_01715_MAF40_1646696_exon1	6
RosBREEDSNP_SNP_AC_991418_Lg15_00694_MAF40_470365_exon1	6
RosBREEDSNP_SNP_AC_994373_Lg3_00506_MAF40_MDP0000137429_exon1	7
RosBREEDSNP_SNP_AG_10009408_Lg16_00879_MAF50_487493_exon1	1
RosBREEDSNP_SNP_AG_10107050_Lg3_MDP0000160005_MAF10_MDP0000160005_exon5	7
RosBREEDSNP_SNP_AG_1024417_Lg3_00506_MAF20_MDP0000302259_exon1	1
RosBREEDSNP_SNP_AG_10266711_Lg12_02814_MAF20_MDP0000784665_exon6	7
RosBREEDSNP_SNP_AG_10300805_Lg12_02814_MAF40_MDP0000273159_exon4	7
RosBREEDSNP_SNP_AG_1035920_Lg3_00506_MAF50_MDP0000302258_exon1	1
RosBREEDSNP_SNP_AG_1037516_Lg5_01694_MAF40_1659922_exon1	2
RosBREEDSNP_SNP_AG_10379422_Lg17_01044_MAF10_337422_exon1	1
RosBREEDSNP_SNP_AG_10385387_Lg17_01044_MAF40_172261_exon1	7
RosBREEDSNP_SNP_AG_10393077_Lg17_01044_MAF30_1647965_exon2	7
RosBREEDSNP_SNP_AG_10401802_Lg17_01044_MAF40_1674782_exon1	6
RosBREEDSNP_SNP_AG_10415756_Lg1_RosCOS3195_MAF30_MDP0000249379_exon3	7
RosBREEDSNP_SNP_AG_10421935_Lg1_RosCOS3195_MAF20_411069_exon1	6
RosBREEDSNP_SNP_AG_10438643_Lg1_RosCOS3195_MAF50_MDP0000253600_exon1	1
RosBREEDSNP_SNP_AG_10455750_Lg17_01044_MAF10_MDP0000179847_exon7	1
RosBREEDSNP_SNP_AG_10654569_Lg2_01223_MAF40_MDP0000265378_exon1	1
RosBREEDSNP_SNP_AG_10684342_Lg13_00140_MAF50_1642956_exon1	7
RosBREEDSNP_SNP_AG_10716913_Lg6_MDP0000302895_MAF10_MDP0000302895_exon2	1
RosBREEDSNP_SNP_AG_10724003_Lg10_01867_MAF30_1637608_exon1	1
RosBREEDSNP_SNP_AG_10765940_Lg10_01867_MAF50_246782_exon2	1
RosBREEDSNP_SNP_AG_10772944_Lg4_01886_MAF10_MDP0000312887_exon1	7
RosBREEDSNP_SNP_AG_10794950_Lg4_01886_MAF20_870218_exon2	7
RosBREEDSNP_SNP_AG_10848232_Lg4_01886_MAF30_MDP0000256746_exon2	7
RosBREEDSNP_SNP_AG_10894273_Lg17_00918_MAF50_779611_exon1	7
RosBREEDSNP_SNP_AG_10907088_Lg8_00584_MAF40_MDP0000244606_exon1	7
RosBREEDSNP_SNP_AG_10921610_Lg17_00918_MAF50_MDP0000461230_exon1	7
RosBREEDSNP_SNP_AG_10948075_Lg6_RosCOS463_MAF20_MDP0000124776_exon2	1
RosBREEDSNP_SNP_AG_11074629_Lg15_02869_MAF20_1624288_exon2	1
RosBREEDSNP_SNP_AG_1110187_Lg13_00279_MAF40_1624065_exon2	1
RosBREEDSNP_SNP_AG_11138851_Lg8_107520_MAF10_107520_exon1	6
RosBREEDSNP_SNP_AG_1122860_Lg3_00866_MAF20_422432_exon2	1
RosBREEDSNP_SNP_AG_11286204_Lg8_RosCOS936_MAF30_MDP0000165239_exon1	1
RosBREEDSNP_SNP_AG_11289162_Lg8_RosCOS936_MAF20_MDP0000165239_exon3	7
RosBREEDSNP_SNP_AG_11298510_Lg8_RosCOS936_MAF20_950609_exon1	1
RosBREEDSNP_SNP_AG_1131825_Lg3_00866_MAF50_MDP0000151511_exon2	1
RosBREEDSNP_SNP_AG_11320757_Lg8_RosCOS936_MAF10_694330_exon3	6
RosBREEDSNP_SNP_AG_11389245_Lg14_02214_MAF30_MDP0000172694_exon1	1
RosBREEDSNP_SNP_AG_11409481_Lg2_00159_MAF20_MDP0000320576_exon13	3
RosBREEDSNP_SNP_AG_11445563_Lg5_RosCOS1953_MAF50_MDP0000204582_exon4	1
RosBREEDSNP_SNP_AG_11457267_Lg1_01815_MAF20_MDP0000120020_exon9	1
RosBREEDSNP_SNP_AG_11463412_Lg1_01815_MAF10_1651751_exon2	1
RosBREEDSNP_SNP_AG_11503910_Lg1_01815_MAF40_1621735_exon8	7
RosBREEDSNP_SNP_AG_11505111_Lg2_01005_MAF40_1655071_exon2	3
RosBREEDSNP_SNP_AG_11508677_Lg1_01815_MAF50_1661682_exon1	1
RosBREEDSNP_SNP_AG_11525428_Lg1_01815_MAF30_1668704_exon1	7
RosBREEDSNP_SNP_AG_11529315_Lg3_02220_MAF30_MDP0000370572_exon5	7
RosBREEDSNP_SNP_AG_11549009_Lg3_02220_MAF50_MDP0000150520_exon2	7
RosBREEDSNP_SNP_AG_11635501_Lg11_02309_MAF10_477606_exon1	2
RosBREEDSNP_SNP_AG_1170026_Lg14_00163_MAF30_MDP0000428639_exon4	7
RosBREEDSNP_SNP_AG_11701980_Lg13_RosCOS3400_MAF50_MDP0000170305_exon1	7
RosBREEDSNP_SNP_AG_11718356_Lg7_155896__155896_exon1	1
RosBREEDSNP_SNP_AG_11719797_Lg5_RosCOS544_MAF40_MDP0000123361_exon10	7
RosBREEDSNP_SNP_AG_11723269_Lg9_01755_MAF20_580362_exon1	1
RosBREEDSNP_SNP_AG_11730704_Lg13_RosCOS3400_MAF50_MDP0000193679_exon1	1
RosBREEDSNP_SNP_AG_11731639_Lg9_01755_MAF40_1652052_exon2	1
RosBREEDSNP_SNP_AG_11732873_Lg13_RosCOS3400_MAF30_70694_exon3	1
RosBREEDSNP_SNP_AG_11746665_Lg17_MDP0000319957_MAF10_MDP0000319957_exon3	7
RosBREEDSNP_SNP_AG_11746682_Lg17_MDP0000319957_MAF50_MDP0000319957_exon3	7
RosBREEDSNP_SNP_AG_11753865_Lg9_01755_MAF10_1631847_exon1	6
RosBREEDSNP_SNP_AG_11754527_Lg13_RosCOS3400_MAF30_7397_exon1	4
RosBREEDSNP_SNP_AG_11777704_Lg2_00614_MAF40_1665749_exon5	1
RosBREEDSNP_SNP_AG_1177905_Lg14_00163_MAF50_MDP0000446968_exon2	7
RosBREEDSNP_SNP_AG_11806852_Lg2_00614_MAF50_175518_exon1	1
RosBREEDSNP_SNP_AG_11851981_Lg7_4338__4338_exon1	7
RosBREEDSNP_SNP_AG_11949117_Lg3_01885_MAF20_1678957_exon1	1
RosBREEDSNP_SNP_AG_12009677_Lg6_01366_MAF30_MDP0000136501_exon9	7
RosBREEDSNP_SNP_AG_12043975_Lg10_RosCOS2353_MAF10_119939_exon6	7
RosBREEDSNP_SNP_AG_1205264_Lg12_RosCOS3293_MAF30_488266_exon1	1
RosBREEDSNP_SNP_AG_12099465_Lg15_166295_MAF20_166295_exon4	1
RosBREEDSNP_SNP_AG_12114616_Lg13_RosCOS3331_MAF10_MDP0000495549_exon1	6
RosBREEDSNP_SNP_AG_1211722_Lg12_RosCOS3293_MAF20_1680883_exon1	3
RosBREEDSNP_SNP_AG_12137143_Lg13_RosCOS3331_MAF30_1659282_exon9	7
RosBREEDSNP_SNP_AG_12142492_Lg11_00240_MAF20_1649918_exon3	1
RosBREEDSNP_SNP_AG_12196570_Lg1_00420_MAF40_354796_exon1	7
RosBREEDSNP_SNP_AG_12274959_Lg4_01353_MAF20_MDP0000684951_exon1	7
RosBREEDSNP_SNP_AG_12280132_Lg4_01353_MAF20_MDP0000232410_exon3	1
RosBREEDSNP_SNP_AG_12287065_Lg4_01353_MAF30_184837_exon1	7
RosBREEDSNP_SNP_AG_12328377_Lg11_00441_MAF50_373309_exon3	1
RosBREEDSNP_SNP_AG_1238322_Lg8_00487_MAF20_17999_exon1	1
RosBREEDSNP_SNP_AG_1241012_Lg2_01134_MAF30_215646_exon1	1
RosBREEDSNP_SNP_AG_12426624_Lg10_00176_MAF40_137930_exon2	7
RosBREEDSNP_SNP_AG_12438561_Lg10_00176_MAF30_310501_exon2	7
RosBREEDSNP_SNP_AG_12453621_Lg14_02638_MAF40_MDP0000311542_exon1	7
RosBREEDSNP_SNP_AG_12461628_Lg14_02638_MAF30_MDP0000617779_exon1	7
RosBREEDSNP_SNP_AG_12485232_Lg15_01146_MAF20_352415_exon1	7
RosBREEDSNP_SNP_AG_12512219_Lg17_02172_MAF20_MDP0000740391_exon1	7
RosBREEDSNP_SNP_AG_12562594_Lg15_01146_MAF10_MDP0000451698_exon2	1
RosBREEDSNP_SNP_AG_12586116_Lg12_MDP0000255223_MAF10_MDP0000255223_exon4	7
RosBREEDSNP_SNP_AG_12604082_Lg17_01904_MAF30_MDP0000742501_exon1	6
RosBREEDSNP_SNP_AG_12612550_Lg17_01904_MAF40_1685619_exon1	7
RosBREEDSNP_SNP_AG_12614663_Lg17_01904_MAF10_1685619_exon6	7
RosBREEDSNP_SNP_AG_1264562_Lg6_02169_MAF10_1671782_exon1	1
RosBREEDSNP_SNP_AG_1266965_Lg6_02169_MAF20_461300_exon1	1
RosBREEDSNP_SNP_AG_12699579_Lg3_02020_MAF20_54478_exon1	7
RosBREEDSNP_SNP_AG_1270220_Lg5_01956_MAF50_172568_exon1	1
RosBREEDSNP_SNP_AG_12738691_Lg3_02020_MAF10_457009_exon2	7
RosBREEDSNP_SNP_AG_1276715_Lg9_02013_MAF50_1684547_exon1	1
RosBREEDSNP_SNP_AG_12815983_Lg16_02087_MAF40_MDP0000641130_exon1	7
RosBREEDSNP_SNP_AG_1286687_Lg6_02169_MAF10_404326_exon1	6
RosBREEDSNP_SNP_AG_1287577_Lg9_02013_MAF20_239644_exon1	1
RosBREEDSNP_SNP_AG_12880004_Lg9_00331_MAF10_1627920_exon2	1
RosBREEDSNP_SNP_AG_12927423_Lg8_01132_MAF50_1636207_exon2	7
RosBREEDSNP_SNP_AG_12942637_Lg2_01552_MAF50_MDP0000683486_exon1	2
RosBREEDSNP_SNP_AG_12988694_Lg4_327096_MAF30_327096_exon1	1
RosBREEDSNP_SNP_AG_13019481_Lg10_RosCOS724_MAF20_1621359_exon1	7
RosBREEDSNP_SNP_AG_13020370_Lg1_01494_MAF30_752132_exon1	2
RosBREEDSNP_SNP_AG_13033111_Lg10_RosCOS724_MAF40_MDP0000193868_exon3	7
RosBREEDSNP_SNP_AG_1304372_Lg6_02169_MAF30_1637618_exon5	7
RosBREEDSNP_SNP_AG_1304715_Lg10_RosCOS2296_MAF30_1686787_exon2	6
RosBREEDSNP_SNP_AG_13047588_Lg13_01704_MAF30_1641283_exon1	7
RosBREEDSNP_SNP_AG_13051936_Lg13_01704_MAF20_726138_exon1	1
RosBREEDSNP_SNP_AG_13052151_Lg1_01494_MAF20_MDP0000722943_exon10	1
RosBREEDSNP_SNP_AG_13055342_Lg2_324795_MAF40_324795_exon2	7
RosBREEDSNP_SNP_AG_13058388_Lg10_RosCOS724_MAF50_MDP0000598951_exon1	7
RosBREEDSNP_SNP_AG_13071892_Lg10_RosCOS724_MAF50_MDP0000285181_exon18	1
RosBREEDSNP_SNP_AG_13072291_Lg4_13652__13652_exon1	6
RosBREEDSNP_SNP_AG_13074449_Lg10_RosCOS724_MAF10_1631293_exon2	1
RosBREEDSNP_SNP_AG_1318292_Lg17_00864_MAF30_1643044_exon1	1
RosBREEDSNP_SNP_AG_1319830_Lg10_RosCOS2296_MAF40_MDP0000686421_exon2	7
RosBREEDSNP_SNP_AG_1320576_Lg17_00864_MAF10_1618919_exon12	6
RosBREEDSNP_SNP_AG_1324347_Lg14_01853_MAF30_268140_exon1	7
RosBREEDSNP_SNP_AG_13320540_Lg4_RosCOS3641_MAF10_MDP0000261037_exon2	1
RosBREEDSNP_SNP_AG_1333967_Lg16_01600_MAF40_910926_exon1	7
RosBREEDSNP_SNP_AG_13341945_Lg4_RosCOS3641_MAF40_1621447_exon6	2
RosBREEDSNP_SNP_AG_1342874_Lg10_RosCOS2296_MAF50_MDP0000463223_exon1	7
RosBREEDSNP_SNP_AG_13596787_Lg7_01305_MAF20_503665_exon1	7
RosBREEDSNP_SNP_AG_13635360_Lg5_00978_MAF50_1632363_exon5	7
RosBREEDSNP_SNP_AG_13650434_Lg11_RosCOS2909_MAF10_414115_exon1	7
RosBREEDSNP_SNP_AG_13655380_Lg11_RosCOS2909_MAF30_MDP0000193176_exon6	1
RosBREEDSNP_SNP_AG_13669196_Lg5_00978_MAF20_1680837_exon1	1
RosBREEDSNP_SNP_AG_13688208_Lg15_01587_MAF30_MDP0000804510_exon5	7
RosBREEDSNP_SNP_AG_13688756_Lg11_RosCOS2909_MAF30_1654230_exon2	7
RosBREEDSNP_SNP_AG_13706234_Lg10_snpEG631376_MAF20_MDP0000139189_exon7	1
RosBREEDSNP_SNP_AG_13746522_Lg10_snpEG631376_MAF50_MDP0000525059_exon1	7
RosBREEDSNP_SNP_AG_13748677_Lg10_snpEG631376_MAF50_MDP0000525059_exon1	1
RosBREEDSNP_SNP_AG_13793112_Lg10_snpEG631376_MAF30_MDP0000252318_exon4	6
RosBREEDSNP_SNP_AG_13793376_Lg5_01505_MAF40_MDP0000210085_exon7	7
RosBREEDSNP_SNP_AG_13819818_Lg15_00863_MAF10_1621452_exon2	1
RosBREEDSNP_SNP_AG_13853418_Lg15_00863_MAF40_1677104_exon1	7
RosBREEDSNP_SNP_AG_13936750_Lg7_02840_MAF50_1645158_exon1	1
RosBREEDSNP_SNP_AG_14003645_Lg1_01889_MAF10_43738_exon1	1
RosBREEDSNP_SNP_AG_14033009_Lg10_ERS1_MAF10_MDP0000232174_exon13	2
RosBREEDSNP_SNP_AG_1405140_Lg9_01339_MAF50_MDP0000484463_exon1	7
RosBREEDSNP_SNP_AG_14059713_Lg14_CXE5_MAF20_755439_exon1	7
RosBREEDSNP_SNP_AG_14065734_Lg10_ERS1_MAF30_1641299_exon1	7
RosBREEDSNP_SNP_AG_14123185_Lg16_01624_MAF40_MDP0000689963_exon1	7
RosBREEDSNP_SNP_AG_14143772_Lg16_01624_MAF20_910261_exon1	1
RosBREEDSNP_SNP_AG_14154922_Lg1_01058_MAF30_1682312_exon1	1
RosBREEDSNP_SNP_AG_14158083_Lg1_01058_MAF50_392048_exon1	6
RosBREEDSNP_SNP_AG_14248797_Lg17_00358_MAF40_1659262_exon4	7
RosBREEDSNP_SNP_AG_14323491_Lg5_02834_MAF20_1622587_exon11	7
RosBREEDSNP_SNP_AG_14331622_Lg13_00943_MAF30_46267_exon1	7
RosBREEDSNP_SNP_AG_14340401_Lg9_02046_MAF40_MDP0000444322_exon1	6
RosBREEDSNP_SNP_AG_14357617_Lg13_00943_MAF30_MDP0000320656_exon5	7
RosBREEDSNP_SNP_AG_14369188_Lg13_00943_MAF10_MDP0000292326_exon4	7
RosBREEDSNP_SNP_AG_14438057_Lg5_229408_MAF50_229408_exon1	7
RosBREEDSNP_SNP_AG_14486643_Lg2_00002_MAF30_1630136_exon2	2
RosBREEDSNP_SNP_AG_14487831_Lg4_00928_MAF20_1684844_exon3	1
RosBREEDSNP_SNP_AG_14491130_Lg1_RosCOS2921_MAF30_80360_exon1	6
RosBREEDSNP_SNP_AG_14517776_Lg5_MDP0000943529_MAF10_MDP0000943529_exon9	6
RosBREEDSNP_SNP_AG_14520746_Lg5_MDP0000943529_MAF30_MDP0000943529_exon1	7
RosBREEDSNP_SNP_AG_14529153_Lg1_RosCOS2921_MAF30_59140_exon1	1
RosBREEDSNP_SNP_AG_14552171_Lg4_00928_MAF40_505356_exon1	7
RosBREEDSNP_SNP_AG_14559093_Lg4_01292_MAF20_1652080_exon1	1
RosBREEDSNP_SNP_AG_14573434_Lg2_00987_MAF40_1674211_exon1	1
RosBREEDSNP_SNP_AG_14599407_Lg2_00987_MAF40_375341_exon1	1
RosBREEDSNP_SNP_AG_14674568_Lg5_MDP0000553609_MAF10_MDP0000553609_exon3	7
RosBREEDSNP_SNP_AG_14712598_Lg10_01267_MAF50_MDP0000193638_exon3	1
RosBREEDSNP_SNP_AG_14726709_Lg15_00429_MAF30_MDP0000172113_exon1	1
RosBREEDSNP_SNP_AG_1475300_Lg12_319216_MAF50_319216_exon2	6
RosBREEDSNP_SNP_AG_14755288_Lg1_01500_MAF40_MDP0000820420_exon3	7
RosBREEDSNP_SNP_AG_14842841_Lg11_RosCOS224_MAF40_MDP0000771045_exon2	7
RosBREEDSNP_SNP_AG_14888834_Lg11_RosCOS224_MAF10_1621338_exon15	1
RosBREEDSNP_SNP_AG_14925792_Lg6_RosCOS2273_MAF10_580377_exon1	1
RosBREEDSNP_SNP_AG_14954102_Lg6_RosCOS2273_MAF40_MDP0000505209_exon1	7
RosBREEDSNP_SNP_AG_15025993_Lg15_02003_MAF20_312726_exon1	1
RosBREEDSNP_SNP_AG_1502793_Lg9_01339_MAF40_1648141_exon3	1
RosBREEDSNP_SNP_AG_15050774_Lg16_02130_MAF30_MDP0000230223_exon6	1
RosBREEDSNP_SNP_AG_1505198_Lg15_00717_MAF50_MDP0000244686_exon3	7
RosBREEDSNP_SNP_AG_15056203_Lg15_02003_MAF30_1672927_exon1	7
RosBREEDSNP_SNP_AG_15159267_Lg12_MDP0000134241_MAF20_MDP0000134241_exon2	1
RosBREEDSNP_SNP_AG_1516126_Lg15_00717_MAF40_530377_exon1	1
RosBREEDSNP_SNP_AG_15209031_Lg6_RosCOS1295_MAF50_45558_exon1	7
RosBREEDSNP_SNP_AG_1522334_Lg15_00717_MAF20_405207_exon1	1
RosBREEDSNP_SNP_AG_15228539_Lg8_00354_MAF20_1620106_exon1	7
RosBREEDSNP_SNP_AG_15321978_Lg3_02546_MAF20_151033_exon1	6
RosBREEDSNP_SNP_AG_15345285_Lg9_Hi01e10_MAF20_MDP0000229280_exon1	7
RosBREEDSNP_SNP_AG_15349068_Lg3_02546_MAF50_MDP0000454201_exon2	6
RosBREEDSNP_SNP_AG_1535972_Lg9_62719__62719_exon2	7
RosBREEDSNP_SNP_AG_15369623_Lg3_02546_MAF40_1618444_exon2	1
RosBREEDSNP_SNP_AG_1538074_Lg16_LAR1_MAF40_751854_exon1	7
RosBREEDSNP_SNP_AG_15420928_Lg7_85279_MAF50_85279_exon1	7
RosBREEDSNP_SNP_AG_15442794_Lg7_160483_MAF20_160483_exon2	7
RosBREEDSNP_SNP_AG_15491385_Lg5_01616_MAF40_1680720_exon1	1
RosBREEDSNP_SNP_AG_15493630_Lg5_01616_MAF30_1630498_exon2	7
RosBREEDSNP_SNP_AG_1557630_Lg2_snpCO903605_MAF40_MDP0000631295_exon3	7
RosBREEDSNP_SNP_AG_15693091_Lg13_snpMalD1_MAF40_MDP0000218060_exon1	1
RosBREEDSNP_SNP_AG_15730926_Lg13_snpMalD1_MAF10_1687823_exon1	6
RosBREEDSNP_SNP_AG_15740761_Lg17_RosCOS2834_MAF10_MDP0000149839_exon5	7
RosBREEDSNP_SNP_AG_15745247_Lg17_RosCOS2834_MAF30_285995_exon1	6
RosBREEDSNP_SNP_AG_15755494_Lg15_00273_MAF50_48809_exon1	1
RosBREEDSNP_SNP_AG_15766956_Lg15_00273_MAF40_MDP0000146382_exon6	7
RosBREEDSNP_SNP_AG_15772962_Lg15_00273_MAF20_MDP0000297167_exon8	7
RosBREEDSNP_SNP_AG_15778193_Lg15_00273_MAF30_MDP0000297167_exon3	7
RosBREEDSNP_SNP_AG_1579715_Lg9_MDP0000288768_MAF20_MDP0000288768_exon5	7
RosBREEDSNP_SNP_AG_15835969_Lg15_00273_MAF10_MDP0000163438_exon3	2
RosBREEDSNP_SNP_AG_1584365_Lg8_00419_MAF10_629423_exon1	7
RosBREEDSNP_SNP_AG_16067316_Lg4_01777_MAF20_1627546_exon1	7
RosBREEDSNP_SNP_AG_16171503_Lg2_02686_MAF40_MDP0000663783_exon1	6
RosBREEDSNP_SNP_AG_1617869_Lg16_01734_MAF20_248174_exon1	1
RosBREEDSNP_SNP_AG_16181043_Lg9_RosCOS3080_MAF20_1653925_exon3	1
RosBREEDSNP_SNP_AG_1621844_Lg17_01205_MAF40_967370_exon1	1
RosBREEDSNP_SNP_AG_1622557_Lg8_00419_MAF40_220069_exon1	1
RosBREEDSNP_SNP_AG_16252110_Lg2_01309_MAF20_80152_exon2	6
RosBREEDSNP_SNP_AG_16313715_Lg12_01501_MAF20_MDP0000263613_exon5	7
RosBREEDSNP_SNP_AG_1632544_Lg8_00419_MAF40_MDP0000270476_exon5	1
RosBREEDSNP_SNP_AG_16327621_Lg12_01501_MAF10_571719_exon1	1
RosBREEDSNP_SNP_AG_1633077_Lg16_01734_MAF50_1642541_exon2	7
RosBREEDSNP_SNP_AG_16343119_Lg12_01501_MAF30_MDP0000263610_exon2	1
RosBREEDSNP_SNP_AG_16440305_Lg15_01229_MAF50_380767_exon1	1
RosBREEDSNP_SNP_AG_16444112_Lg15_01229_MAF10_121480_exon5	2
RosBREEDSNP_SNP_AG_16461408_Lg15_01229_MAF20_MDP0000881125_exon1	3
RosBREEDSNP_SNP_AG_16519052_Lg1_00107_MAF10_1644262_exon1	1
RosBREEDSNP_SNP_AG_16548815_Lg8_02022_MAF40_82191_exon1	7
RosBREEDSNP_SNP_AG_16552411_Lg10_266017_MAF20_266017_exon1	1
RosBREEDSNP_SNP_AG_16562159_Lg8_02022_MAF10_MDP0000489996_exon1	7
RosBREEDSNP_SNP_AG_1659443_Lg13_67218_MAF10_67218_exon1	7
RosBREEDSNP_SNP_AG_1659450_Lg13_67218_MAF10_67218_exon1	6
RosBREEDSNP_SNP_AG_16621686_Lg7_MDP0000882156_MAF20_MDP0000882156_exon3	1
RosBREEDSNP_SNP_AG_16680919_Lg10_01710_MAF30_MDP0000226923_exon1	1
RosBREEDSNP_SNP_AG_16704372_Lg3_14441__14441_exon1	1
RosBREEDSNP_SNP_AG_16709215_Lg11_01640_MAF10_670260_exon1	2
RosBREEDSNP_SNP_AG_16725454_Lg13_00890_MAF40_147718_exon1	1
RosBREEDSNP_SNP_AG_16726719_Lg10_01710_MAF40_1666563_exon2	1
RosBREEDSNP_SNP_AG_16760171_Lg2_RosCOS836_MAF20_950549_exon1	7
RosBREEDSNP_SNP_AG_16785423_Lg9_250957_MAF20_250957_exon2	7
RosBREEDSNP_SNP_AG_1678788_Lg11_02626_MAF10_MDP0000224022_exon1	7
RosBREEDSNP_SNP_AG_16803165_Lg2_RosCOS836_MAF10_406840_exon1	1
RosBREEDSNP_SNP_AG_16868372_Lg6_02779_MAF30_1638635_exon2	7
RosBREEDSNP_SNP_AG_16894509_Lg15_254775_MAF10_254775_exon3	1
RosBREEDSNP_SNP_AG_1697921_Lg11_02626_MAF40_MDP0000320703_exon1	1
RosBREEDSNP_SNP_AG_16981637_Lg3_00921_MAF40_395823_exon2	7
RosBREEDSNP_SNP_AG_16988161_Lg3_00921_MAF20_MDP0000188581_exon2	1
RosBREEDSNP_SNP_AG_16997826_Lg10_02009_MAF10_354265_exon1	1
RosBREEDSNP_SNP_AG_17012386_Lg9_01648_MAF50_53337_exon1	1
RosBREEDSNP_SNP_AG_17016860_Lg9_01648_MAF10_MDP0000272135_exon1	2
RosBREEDSNP_SNP_AG_17040479_Lg10_02009_MAF20_487699_exon2	1
RosBREEDSNP_SNP_AG_17041443_Lg9_01648_MAF30_MDP0000272132_exon3	7
RosBREEDSNP_SNP_AG_17161456_Lg7_02657_MAF50_MDP0000250369_exon3	7
RosBREEDSNP_SNP_AG_17163773_Lg7_02657_MAF20_MDP0000299020_exon1	7
RosBREEDSNP_SNP_AG_17179555_Lg2_327287_MAF30_327287_exon1	1
RosBREEDSNP_SNP_AG_17180168_Lg2_327287_MAF30_327287_exon1	7
RosBREEDSNP_SNP_AG_17218915_Lg15_MDP0000876321_MAF40_MDP0000876321_exon5	7
RosBREEDSNP_SNP_AG_17233926_Lg1_RosCOS3372_MAF30_1683554_exon2	1
RosBREEDSNP_SNP_AG_17236158_Lg1_RosCOS3372_MAF30_45786_exon1	1
RosBREEDSNP_SNP_AG_17328582_Lg12_01607_MAF40_1622439_exon1	6
RosBREEDSNP_SNP_AG_17372245_Lg6_RosCOS414_MAF50_1643013_exon4	7
RosBREEDSNP_SNP_AG_17395450_Lg8_01370_MAF50_MDP0000195450_exon1	7
RosBREEDSNP_SNP_AG_17401414_Lg8_01370_MAF40_MDP0000376895_exon1	7
RosBREEDSNP_SNP_AG_17417078_Lg6_RosCOS414_MAF10_553681_exon1	1
RosBREEDSNP_SNP_AG_17558058_Lg15_RosCOS2945_MAF10_MDP0000705868_exon1	7
RosBREEDSNP_SNP_AG_17594367_Lg10_01987_MAF40_1641049_exon6	7
RosBREEDSNP_SNP_AG_17594764_Lg13_00390_MAF50_MDP0000199962_exon1	1
RosBREEDSNP_SNP_AG_17600215_Lg10_01987_MAF10_362107_exon1	7
RosBREEDSNP_SNP_AG_17613600_Lg10_01987_MAF10_536822_exon1	1
RosBREEDSNP_SNP_AG_1773279_Lg10_RosCOS3613_MAF20_1674870_exon1	7
RosBREEDSNP_SNP_AG_17819405_Lg14_145834_MAF40_145834_exon1	7
RosBREEDSNP_SNP_AG_17819472_Lg14_145834_MAF50_145834_exon1	7
RosBREEDSNP_SNP_AG_17878980_Lg10_02252_MAF30_1639011_exon8	7
RosBREEDSNP_SNP_AG_17934305_Lg7_01919_MAF20_MDP0000311801_exon9	1
RosBREEDSNP_SNP_AG_1802488_Lg7_01433_MAF20_1656688_exon5	7
RosBREEDSNP_SNP_AG_1804038_Lg10_RosCOS3613_MAF50_1683985_exon5	7
RosBREEDSNP_SNP_AG_18043587_Lg5_MDP0000580952_MAF20_MDP0000580952_exon7	1
RosBREEDSNP_SNP_AG_18052140_Lg10_146888_MAF50_146888_exon1	7
RosBREEDSNP_SNP_AG_18067488_Lg1_01783_MAF40_MDP0000211915_exon1	1
RosBREEDSNP_SNP_AG_1813514_Lg12_00116_MAF50_258110_exon1	2
RosBREEDSNP_SNP_AG_18181838_Lg8_02689_MAF20_493804_exon1	1
RosBREEDSNP_SNP_AG_1820165_Lg10_RosCOS3613_MAF10_281499_exon1	7
RosBREEDSNP_SNP_AG_18216327_Lg8_02689_MAF40_1625022_exon1	7
RosBREEDSNP_SNP_AG_18226904_Lg9_00109_MAF40_1670050_exon1	1
RosBREEDSNP_SNP_AG_18239523_Lg9_00109_MAF30_1625354_exon9	1
RosBREEDSNP_SNP_AG_18245302_Lg9_00109_MAF10_1687543_exon1	1
RosBREEDSNP_SNP_AG_18322502_Lg13_01844_MAF50_MDP0000703670_exon2	6
RosBREEDSNP_SNP_AG_18326406_Lg13_01844_MAF30_492450_exon1	7
RosBREEDSNP_SNP_AG_18334288_Lg13_01844_MAF20_1663967_exon3	1
RosBREEDSNP_SNP_AG_18342269_Lg13_01844_MAF40_1664800_exon4	1
RosBREEDSNP_SNP_AG_18444270_Lg4_00619_MAF10_MDP0000468254_exon2	7
RosBREEDSNP_SNP_AG_18474457_Lg3_00955_MAF50_MDP0000225878_exon5	7
RosBREEDSNP_SNP_AG_18475950_Lg10_01832_MAF20_546977_exon1	1
RosBREEDSNP_SNP_AG_18517916_Lg4_02277_MAF40_MDP0000317421_exon1	7
RosBREEDSNP_SNP_AG_18526662_Lg10_01832_MAF10_MDP0000160470_exon2	1
RosBREEDSNP_SNP_AG_18592757_Lg5_00323_MAF30_MDP0000260108_exon6	4
RosBREEDSNP_SNP_AG_18599192_Lg11_MDP0000228264_MAF40_MDP0000228264_exon4	6
RosBREEDSNP_SNP_AG_18643672_Lg6_00199_MAF50_MDP0000609226_exon1	7
RosBREEDSNP_SNP_AG_1869486_Lg2_01735_MAF20_477197_exon1	1
RosBREEDSNP_SNP_AG_18706948_Lg11_00212_MAF10_MDP0000204530_exon1	7
RosBREEDSNP_SNP_AG_18716844_Lg1_00183_MAF10_108132_exon1	1
RosBREEDSNP_SNP_AG_18717999_Lg2_02076_MAF50_22779_exon1	7
RosBREEDSNP_SNP_AG_18756586_Lg4_00324_MAF20_1668939_exon1	1
RosBREEDSNP_SNP_AG_18781121_Lg16_266608__266608_exon3	7
RosBREEDSNP_SNP_AG_18785188_Lg2_02076_MAF10_MDP0000141906_exon1	1
RosBREEDSNP_SNP_AG_18816224_Lg1_02731_MAF20_834968_exon2	7
RosBREEDSNP_SNP_AG_18831174_Lg8_MDP0000417617_MAF20_MDP0000417617_exon9	6
RosBREEDSNP_SNP_AG_18833042_Lg8_MDP0000417617_MAF30_MDP0000417617_exon6	7
RosBREEDSNP_SNP_AG_18979012_Lg2_MDP0000488361_MAF30_MDP0000488361_exon5	7
RosBREEDSNP_SNP_AG_19052617_Lg11_GD_SNP01857_MAF20_816202_exon1	6
RosBREEDSNP_SNP_AG_19062612_Lg15_00615_MAF20_1628480_exon1	1
RosBREEDSNP_SNP_AG_1908444_Lg2_01735_MAF50_979810_exon1	7
RosBREEDSNP_SNP_AG_19110571_Lg7_02875_MAF20_MDP0000688749_exon1	7
RosBREEDSNP_SNP_AG_19130250_Lg15_00615_MAF30_MDP0000276451_exon1	6
RosBREEDSNP_SNP_AG_1923352_Lg2_01735_MAF40_332402_exon1	7
RosBREEDSNP_SNP_AG_19239039_Lg2_00934_MAF30_1661651_exon1	7
RosBREEDSNP_SNP_AG_19241986_Lg2_00934_MAF20_1669248_exon2	2
RosBREEDSNP_SNP_AG_19287810_Lg2_00934_MAF10_1630326_exon2	1
RosBREEDSNP_SNP_AG_1929917_Lg16_00047_MAF40_214969_exon1	7
RosBREEDSNP_SNP_AG_1938718_Lg3_RosCOS1698_MAF20_MDP0000163732_exon6	7
RosBREEDSNP_SNP_AG_1939660_Lg2_AAT1_MAF40_MDP0000145727_exon4	7
RosBREEDSNP_SNP_AG_1940021_Lg16_00047_MAF30_MDP0000904235_exon1	7
RosBREEDSNP_SNP_AG_19480551_Lg4_00881_MAF50_1636549_exon1	1
RosBREEDSNP_SNP_AG_19497678_Lg10_02183_MAF50_MDP0000552413_exon1	1
RosBREEDSNP_SNP_AG_19503429_Lg10_02183_MAF40_MDP0000281166_exon5	7
RosBREEDSNP_SNP_AG_19509094_Lg5_01478_MAF30_1662302_exon1	7
RosBREEDSNP_SNP_AG_1951063_Lg3_RosCOS1698_MAF40_482829_exon1	1
RosBREEDSNP_SNP_AG_19511608_Lg4_00881_MAF10_1628401_exon7	1
RosBREEDSNP_SNP_AG_19514993_Lg5_01478_MAF40_740162_exon2	7
RosBREEDSNP_SNP_AG_19532525_Lg10_02183_MAF40_528216_exon2	7
RosBREEDSNP_SNP_AG_1953400_Lg16_00047_MAF20_1625697_exon5	7
RosBREEDSNP_SNP_AG_19536904_Lg9_268341_MAF30_268341_exon2	7
RosBREEDSNP_SNP_AG_19557571_Lg2_01840_MAF30_1661441_exon2	1
RosBREEDSNP_SNP_AG_19563649_Lg6_00787_MAF40_1641089_exon2	1
RosBREEDSNP_SNP_AG_19568946_Lg6_00787_MAF30_220785_exon1	7
RosBREEDSNP_SNP_AG_19652645_Lg5_00867_MAF10_1623212_exon2	7
RosBREEDSNP_SNP_AG_19697021_Lg5_00867_MAF10_1644842_exon2	6
RosBREEDSNP_SNP_AG_19735175_Lg9_02460_MAF20_1678855_exon1	7
RosBREEDSNP_SNP_AG_19748645_Lg4_01481_MAF10_1675186_exon1	1
RosBREEDSNP_SNP_AG_1985257_Lg3_RosCOS1698_MAF30_567024_exon1	7
RosBREEDSNP_SNP_AG_1989584_Lg3_RosCOS1698_MAF40_1647014_exon1	7
RosBREEDSNP_SNP_AG_19972431_Lg9_02100_MAF10_211759_exon1	1
RosBREEDSNP_SNP_AG_20028330_Lg17_01298_MAF50_1664885_exon1	1
RosBREEDSNP_SNP_AG_20030488_Lg9_02100_MAF40_44473_exon1	7
RosBREEDSNP_SNP_AG_20059898_Lg8_00311_MAF20_1624740_exon1	1
RosBREEDSNP_SNP_AG_20065241_Lg8_00311_MAF20_1688636_exon2	1
RosBREEDSNP_SNP_AG_20119075_Lg13_00532_MAF20_MDP0000767652_exon1	7
RosBREEDSNP_SNP_AG_20125392_Lg13_00532_MAF30_104197_exon1	1
RosBREEDSNP_SNP_AG_20160952_Lg13_00532_MAF50_1646314_exon1	7
RosBREEDSNP_SNP_AG_20185555_Lg6_01831_MAF20_MDP0000187081_exon6	7
RosBREEDSNP_SNP_AG_20187735_Lg13_00532_MAF40_MDP0000296536_exon3	7
RosBREEDSNP_SNP_AG_20214736_Lg16_00626_MAF20_MDP0000524847_exon1	7
RosBREEDSNP_SNP_AG_20224906_Lg16_00626_MAF40_514275_exon1	1
RosBREEDSNP_SNP_AG_20252232_Lg16_00626_MAF30_MDP0000237000_exon1	7
RosBREEDSNP_SNP_AG_20289532_Lg5_RosCOS452_MAF30_1659924_exon3	1
RosBREEDSNP_SNP_AG_20314806_Lg13_02063_MAF30_MDP0000415766_exon2	7
RosBREEDSNP_SNP_AG_20331733_Lg5_RosCOS452_MAF40_1624630_exon1	1
RosBREEDSNP_SNP_AG_20343075_Lg14_02363_MAF30_504183_exon5	1
RosBREEDSNP_SNP_AG_20356248_Lg1_328561_MAF40_328561_exon1	6
RosBREEDSNP_SNP_AG_20361257_Lg6_225863_MAF20_225863_exon1	7
RosBREEDSNP_SNP_AG_20361326_Lg6_225863_MAF50_225863_exon1	7
RosBREEDSNP_SNP_AG_20371627_Lg14_02363_MAF50_MDP0000234109_exon3	7
RosBREEDSNP_SNP_AG_20380867_Lg15_02080_MAF20_1639356_exon1	2
RosBREEDSNP_SNP_AG_20394150_Lg14_02363_MAF10_1651872_exon2	1
RosBREEDSNP_SNP_AG_20417509_Lg6_00472_MAF10_MDP0000188201_exon5	6
RosBREEDSNP_SNP_AG_20428062_Lg6_00472_MAF30_1618489_exon10	1
RosBREEDSNP_SNP_AG_20455509_Lg16_01237_MAF50_484960_exon3	7
RosBREEDSNP_SNP_AG_20502171_Lg4_01773_MAF50_512088_exon1	1
RosBREEDSNP_SNP_AG_20502979_Lg16_01237_MAF40_MDP0000185320_exon4	7
RosBREEDSNP_SNP_AG_2056289_Lg17_00290_MAF10_292771_exon2	1
RosBREEDSNP_SNP_AG_20600727_Lg11_01187_MAF20_1652427_exon1	7
RosBREEDSNP_SNP_AG_2061444_Lg17_00290_MAF10_652956_exon1	1
RosBREEDSNP_SNP_AG_20810437_Lg10_PG_MAF30_316307_exon1	1
RosBREEDSNP_SNP_AG_20940280_Lg4_00686_MAF30_MDP0000702560_exon1	6
RosBREEDSNP_SNP_AG_20950306_Lg4_00686_MAF10_945597_exon3	6
RosBREEDSNP_SNP_AG_20963489_Lg4_00686_MAF10_1682093_exon6	7
RosBREEDSNP_SNP_AG_20969382_Lg4_00686_MAF20_1653787_exon1	7
RosBREEDSNP_SNP_AG_20984611_Lg4_00686_MAF40_1669305_exon1	4
RosBREEDSNP_SNP_AG_21057103_Lg17_01525_MAF40_1633465_exon4	1
RosBREEDSNP_SNP_AG_21105289_Lg2_MDP0000801540_MAF40_MDP0000801540_exon1	1
RosBREEDSNP_SNP_AG_21147726_Lg4_01236_MAF40_159802_exon4	7
RosBREEDSNP_SNP_AG_21194074_Lg17_00423_MAF30_1624199_exon13	1
RosBREEDSNP_SNP_AG_21216370_Lg14_01522_MAF10_1681130_exon1	1
RosBREEDSNP_SNP_AG_21248954_Lg12_RosCOS1969_MAF20_1627732_exon7	1
RosBREEDSNP_SNP_AG_21264640_Lg12_RosCOS1969_MAF50_1660800_exon1	7
RosBREEDSNP_SNP_AG_21291785_Lg1_02518_MAF30_1687981_exon1	1
RosBREEDSNP_SNP_AG_21310787_Lg7_02600_MAF20_MDP0000217912_exon7	1
RosBREEDSNP_SNP_AG_21314786_Lg12_01426_MAF20_MDP0000292645_exon2	1
RosBREEDSNP_SNP_AG_21316226_Lg7_02600_MAF10_1659961_exon2	1
RosBREEDSNP_SNP_AG_21316906_Lg15_MDP0000677258__MDP0000677258_exon4	7
RosBREEDSNP_SNP_AG_21320047_Lg15_MDP0000677258_MAF50_MDP0000677258_exon1	7
RosBREEDSNP_SNP_AG_21322878_Lg12_01426_MAF40_MDP0000636042_exon2	7
RosBREEDSNP_SNP_AG_21363133_Lg1_02518_MAF40_1679684_exon1	7
RosBREEDSNP_SNP_AG_21422131_Lg4_01558_MAF30_MDP0000270110_exon4	1
RosBREEDSNP_SNP_AG_21429305_Lg13_119422_MAF20_119422_exon1	1
RosBREEDSNP_SNP_AG_21456371_Lg4_01558_MAF10_1644005_exon2	1
RosBREEDSNP_SNP_AG_21481700_Lg15_02313_MAF30_469314_exon1	7
RosBREEDSNP_SNP_AG_21525602_Lg11_326523__326523_exon3	7
RosBREEDSNP_SNP_AG_21538144_Lg3_261364_MAF30_261364_exon1	6
RosBREEDSNP_SNP_AG_21566456_Lg8_02685_MAF40_MDP0000250429_exon2	7
RosBREEDSNP_SNP_AG_21581072_Lg9_02230_MAF40_1686242_exon1	1
RosBREEDSNP_SNP_AG_2158383_Lg13_00098_MAF20_MDP0000635132_exon1	6
RosBREEDSNP_SNP_AG_21614543_Lg9_02230_MAF30_MDP0000651477_exon1	2
RosBREEDSNP_SNP_AG_21621903_Lg11_289238_MAF20_289238_exon3	1
RosBREEDSNP_SNP_AG_21677670_Lg6_00142_MAF50_1685978_exon2	1
RosBREEDSNP_SNP_AG_21691374_Lg13_02069_MAF10_MDP0000579024_exon1	1
RosBREEDSNP_SNP_AG_21696390_Lg13_02069_MAF10_490737_exon4	1
RosBREEDSNP_SNP_AG_21721114_Lg13_02069_MAF30_1664580_exon1	7
RosBREEDSNP_SNP_AG_21741398_Lg6_00142_MAF10_MDP0000263772_exon2	6
RosBREEDSNP_SNP_AG_21753383_Lg4_00160_MAF20_952097_exon1	7
RosBREEDSNP_SNP_AG_21759825_Lg6_00142_MAF30_MDP0000532585_exon2	6
RosBREEDSNP_SNP_AG_21759969_Lg17_RosCOS2078_MAF30_549398_exon1	1
RosBREEDSNP_SNP_AG_21766016_Lg4_00160_MAF40_62939_exon1	7
RosBREEDSNP_SNP_AG_21798478_Lg17_RosCOS2078_MAF40_1674794_exon1	7
RosBREEDSNP_SNP_AG_2180685_Lg13_00098_MAF20_1650031_exon1	2
RosBREEDSNP_SNP_AG_2183945_Lg7_01994_MAF50_MDP0000243088_exon1	1
RosBREEDSNP_SNP_AG_22001217_Lg3_02644_MAF50_MDP0000702703_exon2	7
RosBREEDSNP_SNP_AG_22002135_Lg4_01965_MAF40_MDP0000296887_exon1	1
RosBREEDSNP_SNP_AG_22015716_Lg4_MDP0000157871__MDP0000157871_exon1	7
RosBREEDSNP_SNP_AG_22023110_Lg3_02644_MAF20_MDP0000722508_exon1	7
RosBREEDSNP_SNP_AG_22049105_Lg5_RosCOS3072_MAF20_1645103_exon1	7
RosBREEDSNP_SNP_AG_22051414_Lg5_RosCOS3072_MAF20_367321_exon6	1
RosBREEDSNP_SNP_AG_22117026_Lg15_01813_MAF50_MDP0000270324_exon3	7
RosBREEDSNP_SNP_AG_22129590_Lg15_01813_MAF20_MDP0000457646_exon1	1
RosBREEDSNP_SNP_AG_22201754_Lg8_01148_MAF50_MDP0000283297_exon1	4
RosBREEDSNP_SNP_AG_2249956_Lg9_95072_MAF20_95072_exon1	7
RosBREEDSNP_SNP_AG_22521117_Lg10_RosCOS139_MAF40_201986_exon1	1
RosBREEDSNP_SNP_AG_22527637_Lg8_01479_MAF40_MDP0000205445_exon1	7
RosBREEDSNP_SNP_AG_22536388_Lg10_RosCOS139_MAF20_MDP0000298812_exon1	7
RosBREEDSNP_SNP_AG_22561222_Lg8_01479_MAF40_1659741_exon1	7
RosBREEDSNP_SNP_AG_22587004_Lg8_01479_MAF10_1631987_exon2	6
RosBREEDSNP_SNP_AG_2264123_Lg7_01946_MAF30_MDP0000181886_exon4	6
RosBREEDSNP_SNP_AG_22658340_Lg12_01150_MAF10_507702_exon1	1
RosBREEDSNP_SNP_AG_22663114_Lg13_RosCOS1496_MAF40_MDP0000193579_exon2	7
RosBREEDSNP_SNP_AG_22722118_Lg12_01150_MAF20_MDP0000282387_exon3	1
RosBREEDSNP_SNP_AG_22723616_Lg11_00743_MAF40_MDP0000667660_exon3	7
RosBREEDSNP_SNP_AG_22789618_Lg17_00798_MAF20_341333_exon1	1
RosBREEDSNP_SNP_AG_22823285_Lg4_02025_MAF30_MDP0000166471_exon3	7
RosBREEDSNP_SNP_AG_22846134_Lg1_MdExp7_MAF40_1635125_exon1	7
RosBREEDSNP_SNP_AG_22848136_Lg1_MdExp7_MAF50_1687294_exon5	7
RosBREEDSNP_SNP_AG_22864266_Lg1_MdExp7_MAF50_1639944_exon2	1
RosBREEDSNP_SNP_AG_2288311_Lg7_01946_MAF50_MDP0000280243_exon9	7
RosBREEDSNP_SNP_AG_23078001_Lg2_RosCOS292_MAF50_MDP0000407787_exon1	7
RosBREEDSNP_SNP_AG_23095096_Lg2_RosCOS292_MAF40_1643572_exon1	1
RosBREEDSNP_SNP_AG_23111804_Lg2_RosCOS292_MAF10_10216_exon1	7
RosBREEDSNP_SNP_AG_2311570_Lg9_02134_MAF20_MDP0000218391_exon3	7
RosBREEDSNP_SNP_AG_23208641_Lg5_RosCOS1210_MAF20_MDP0000800550_exon1	7
RosBREEDSNP_SNP_AG_23233498_Lg10_RosCOS1786_MAF20_624250_exon1	6
RosBREEDSNP_SNP_AG_23268845_Lg5_RosCOS1210_MAF30_885821_exon1	7
RosBREEDSNP_SNP_AG_23279508_Lg3_00663_MAF10_MDP0000270873_exon2	7
RosBREEDSNP_SNP_AG_23308740_Lg16_9884__9884_exon1	1
RosBREEDSNP_SNP_AG_23343351_Lg14_02039_MAF20_1655997_exon1	7
RosBREEDSNP_SNP_AG_23359599_Lg4_01567_MAF20_347484_exon1	3
RosBREEDSNP_SNP_AG_23373351_Lg14_02039_MAF20_MDP0000215940_exon6	4
RosBREEDSNP_SNP_AG_23384607_Lg14_02039_MAF30_MDP0000811430_exon3	1
RosBREEDSNP_SNP_AG_23390799_Lg4_01567_MAF10_MDP0000167843_exon15	1
RosBREEDSNP_SNP_AG_23395001_Lg4_01567_MAF40_488642_exon1	6
RosBREEDSNP_SNP_AG_23397899_Lg12_RosCOS3647_MAF20_1648369_exon3	1
RosBREEDSNP_SNP_AG_23400893_Lg12_RosCOS3647_MAF30_598916_exon1	1
RosBREEDSNP_SNP_AG_2341962_Lg12_262602_MAF40_262602_exon1	1
RosBREEDSNP_SNP_AG_23422688_Lg6_01556_MAF30_344885_exon3	1
RosBREEDSNP_SNP_AG_23448287_Lg14_00062_MAF20_1683927_exon1	3
RosBREEDSNP_SNP_AG_23453666_Lg6_01502_MAF40_1627896_exon1	1
RosBREEDSNP_SNP_AG_23469119_Lg2_RosCOS2680_MAF30_137329_exon2	7
RosBREEDSNP_SNP_AG_23472396_Lg2_RosCOS2680_MAF20_1662624_exon2	1
RosBREEDSNP_SNP_AG_23480862_Lg6_01502_MAF50_80245_exon1	6
RosBREEDSNP_SNP_AG_23523902_Lg15_00038_MAF10_524070_exon1	1
RosBREEDSNP_SNP_AG_23556008_Lg2_02155_MAF40_9715_exon1	7
RosBREEDSNP_SNP_AG_23563572_Lg15_00038_MAF20_675810_exon1	1
RosBREEDSNP_SNP_AG_23642888_Lg10_AT9_MAF10_MDP0000587032_exon1	6
RosBREEDSNP_SNP_AG_23651920_Lg6_220101_MAF50_220101_exon1	7
RosBREEDSNP_SNP_AG_23730745_Lg4_00388_MAF30_290225_exon2	2
RosBREEDSNP_SNP_AG_2373403_Lg16_00719_MAF10_MDP0000193704_exon4	1
RosBREEDSNP_SNP_AG_23741196_Lg4_00388_MAF20_638078_exon2	6
RosBREEDSNP_SNP_AG_23743564_Lg4_00388_MAF50_1687696_exon1	6
RosBREEDSNP_SNP_AG_23832343_Lg4_00681_MAF50_1640858_exon5	7
RosBREEDSNP_SNP_AG_23852990_Lg14_MDP0000258032_MAF30_MDP0000258032_exon12	7
RosBREEDSNP_SNP_AG_2386247_Lg5_02457_MAF50_238354_exon1	7
RosBREEDSNP_SNP_AG_23872020_Lg4_00681_MAF20_1637093_exon1	1
RosBREEDSNP_SNP_AG_23895459_Lg4_00681_MAF30_493392_exon2	7
RosBREEDSNP_SNP_AG_23899578_Lg8_RosCOS3331_MAF50_891011_exon1	1
RosBREEDSNP_SNP_AG_23924101_Lg2_327954__327954_exon1	1
RosBREEDSNP_SNP_AG_23927850_Lg2_MDP0000314765__MDP0000314765_exon1	1
RosBREEDSNP_SNP_AG_23936065_Lg10_RosCOS2910_MAF30_MDP0000436989_exon1	7
RosBREEDSNP_SNP_AG_23952556_Lg10_RosCOS2910_MAF50_1649616_exon1	7
RosBREEDSNP_SNP_AG_23955045_Lg10_RosCOS2910_MAF10_524469_exon2	7
RosBREEDSNP_SNP_AG_23962473_Lg13_02333_MAF20_1658617_exon1	1
RosBREEDSNP_SNP_AG_23992258_Lg10_RosCOS2910_MAF40_27208_exon1	7
RosBREEDSNP_SNP_AG_24014859_Lg12_01798_MAF30_17113_exon1	2
RosBREEDSNP_SNP_AG_24037450_Lg14_356_MAF20_356_exon1	6
RosBREEDSNP_SNP_AG_24054720_Lg12_01798_MAF30_MDP0000734223_exon4	7
RosBREEDSNP_SNP_AG_24106725_Lg4_00232_MAF20_707555_exon1	7
RosBREEDSNP_SNP_AG_24119522_Lg3_01728_MAF20_334333_exon3	7
RosBREEDSNP_SNP_AG_24121930_Lg3_01728_MAF50_621113_exon2	7
RosBREEDSNP_SNP_AG_24130235_Lg14_01531_MAF50_510594_exon1	7
RosBREEDSNP_SNP_AG_24139022_Lg3_01728_MAF10_964500_exon1	2
RosBREEDSNP_SNP_AG_24160721_Lg9_00053_MAF40_MDP0000384633_exon2	7
RosBREEDSNP_SNP_AG_24169409_Lg3_01728_MAF20_MDP0000142667_exon1	1
RosBREEDSNP_SNP_AG_24219741_Lg9_00053_MAF30_6639_exon1	7
RosBREEDSNP_SNP_AG_24233060_Lg10_RosCOS3104_MAF40_MDP0000408170_exon1	7
RosBREEDSNP_SNP_AG_24240346_Lg4_00283_MAF10_1676837_exon1	1
RosBREEDSNP_SNP_AG_24245886_Lg10_RosCOS3104_MAF40_54464_exon1	7
RosBREEDSNP_SNP_AG_24246303_Lg4_00283_MAF10_1639561_exon1	1
RosBREEDSNP_SNP_AG_24271581_Lg10_RosCOS3104_MAF30_568608_exon1	4
RosBREEDSNP_SNP_AG_24294786_Lg10_RosCOS3104_MAF30_1641181_exon2	1
RosBREEDSNP_SNP_AG_24441447_Lg5_AT11_MAF20_MDP0000310362_exon8	7
RosBREEDSNP_SNP_AG_24450804_Lg5_AT11_MAF40_MDP0000296015_exon3	7
RosBREEDSNP_SNP_AG_2446003_Lg5_00179_MAF50_MDP0000293843_exon2	1
RosBREEDSNP_SNP_AG_24490574_Lg3_RosCOS430_MAF30_MDP0000540532_exon3	7
RosBREEDSNP_SNP_AG_24495335_Lg3_RosCOS430_MAF40_MDP0000270888_exon5	7
RosBREEDSNP_SNP_AG_24529563_Lg3_RosCOS430_MAF40_1642621_exon2	7
RosBREEDSNP_SNP_AG_24595128_Lg11_02407_MAF20_702406_exon1	6
RosBREEDSNP_SNP_AG_24655712_Lg15_02859_MAF10_MDP0000390623_exon1	7
RosBREEDSNP_SNP_AG_24731788_Lg17_00618_MAF30_356552_exon1	7
RosBREEDSNP_SNP_AG_24794643_Lg2_00833_MAF40_MDP0000282782_exon1	7
RosBREEDSNP_SNP_AG_24995385_Lg4_00136_MAF20_214661_exon4	6
RosBREEDSNP_SNP_AG_25120947_Lg5_00373_MAF40_25601_exon2	1
RosBREEDSNP_SNP_AG_25133972_Lg5_00373_MAF30_1683155_exon6	1
RosBREEDSNP_SNP_AG_25209816_Lg8_01598_MAF30_MDP0000536665_exon1	1
RosBREEDSNP_SNP_AG_25242473_Lg15_RosCOS588_MAF50_MDP0000306115_exon8	7
RosBREEDSNP_SNP_AG_25247055_Lg10_01264_MAF50_MDP0000257266_exon4	7
RosBREEDSNP_SNP_AG_25261945_Lg10_01264_MAF20_MDP0000535178_exon1	6
RosBREEDSNP_SNP_AG_25267543_Lg12_MDP0000897253_MAF10_MDP0000897253_exon2	6
RosBREEDSNP_SNP_AG_252738_Lg8_00301_MAF30_1634556_exon4	7
RosBREEDSNP_SNP_AG_25323184_Lg6_01444_MAF10_MDP0000769614_exon2	2
RosBREEDSNP_SNP_AG_2532606_Lg2_00959_MAF40_158655_exon2	2
RosBREEDSNP_SNP_AG_25347258_Lg6_01444_MAF20_1679773_exon2	1
RosBREEDSNP_SNP_AG_25356570_Lg6_01444_MAF40_99284_exon2	7
RosBREEDSNP_SNP_AG_25370401_Lg17_176628_MAF30_176628_exon1	7
RosBREEDSNP_SNP_AG_2538403_Lg15_02844_MAF30_1675935_exon2	1
RosBREEDSNP_SNP_AG_25396939_Lg7_02291_MAF20_895524_exon1	7
RosBREEDSNP_SNP_AG_25450521_Lg17_01467_MAF20_1626553_exon8	7
RosBREEDSNP_SNP_AG_25508717_Lg3_00278_MAF30_1631578_exon2	7
RosBREEDSNP_SNP_AG_25527294_Lg17_01467_MAF10_1646394_exon4	1
RosBREEDSNP_SNP_AG_2553338_Lg6_RosCOS777_MAF40_MDP0000172990_exon2	1
RosBREEDSNP_SNP_AG_25634118_Lg17_00809_MAF20_474121_exon1	7
RosBREEDSNP_SNP_AG_25675248_Lg1_00087_MAF20_MDP0000250276_exon1	1
RosBREEDSNP_SNP_AG_25683350_Lg10_213161_MAF10_213161_exon1	7
RosBREEDSNP_SNP_AG_25683427_Lg17_00809_MAF30_MDP0000533771_exon1	7
RosBREEDSNP_SNP_AG_2570272_Lg15_00842_MAF20_MDP0000290482_exon1	7
RosBREEDSNP_SNP_AG_25707185_Lg1_00087_MAF40_1668877_exon3	7
RosBREEDSNP_SNP_AG_25747601_Lg9_327827_MAF50_327827_exon2	1
RosBREEDSNP_SNP_AG_25749175_Lg9_250343_MAF30_250343_exon1	7
RosBREEDSNP_SNP_AG_25749215_Lg9_250343__250343_exon1	7
RosBREEDSNP_SNP_AG_25749244_Lg9_250343_MAF20_250343_exon1	2
RosBREEDSNP_SNP_AG_2575094_Lg6_RosCOS777_MAF40_184587_exon1	7
RosBREEDSNP_SNP_AG_2582713_Lg10_00839_MAF20_461286_exon1	7
RosBREEDSNP_SNP_AG_25869287_Lg3_01642_MAF40_423693_exon2	1
RosBREEDSNP_SNP_AG_25941513_Lg3_01642_MAF50_1635441_exon1	1
RosBREEDSNP_SNP_AG_25957598_Lg6_01682_MAF20_1661685_exon1	2
RosBREEDSNP_SNP_AG_25967775_Lg13_MDP0000127457_MAF20_MDP0000127457_exon5	2
RosBREEDSNP_SNP_AG_26004283_Lg6_01682_MAF20_1620032_exon6	7
RosBREEDSNP_SNP_AG_26018605_Lg6_01682_MAF30_1674330_exon1	1
RosBREEDSNP_SNP_AG_26020598_Lg11_01797_MAF20_218458_exon2	1
RosBREEDSNP_SNP_AG_26097650_Lg14_00453_MAF30_MDP0000515622_exon1	6
RosBREEDSNP_SNP_AG_26136033_Lg14_00453_MAF50_MDP0000239391_exon5	7
RosBREEDSNP_SNP_AG_26207129_Lg7_01516_MAF50_1678315_exon4	1
RosBREEDSNP_SNP_AG_26212028_Lg1_00674_MAF30_MDP0000579910_exon6	7
RosBREEDSNP_SNP_AG_26226971_Lg7_01516_MAF20_1677467_exon1	1
RosBREEDSNP_SNP_AG_2627039_Lg3_02300_MAF20_MDP0000206447_exon4	2
RosBREEDSNP_SNP_AG_26306308_Lg15_01850_MAF40_1640965_exon2	1
RosBREEDSNP_SNP_AG_26386122_Lg2_00092_MAF20_221224_exon1	1
RosBREEDSNP_SNP_AG_26494811_Lg2_1841_MAF40_1841_exon1	7
RosBREEDSNP_SNP_AG_26494845_Lg2_1841_MAF30_1841_exon1	6
RosBREEDSNP_SNP_AG_26508831_Lg11_138333_MAF20_138333_exon1	4
RosBREEDSNP_SNP_AG_2653711_Lg13_272756_MAF30_272756_exon2	1
RosBREEDSNP_SNP_AG_26549234_Lg10_00971_MAF10_MDP0000296383_exon3	1
RosBREEDSNP_SNP_AG_26614519_Lg10_00812_MAF30_1647399_exon1	1
RosBREEDSNP_SNP_AG_26635395_Lg10_00812_MAF20_74523_exon1	1
RosBREEDSNP_SNP_AG_26645517_Lg10_00812_MAF40_1641969_exon1	7
RosBREEDSNP_SNP_AG_26686796_Lg10_00812_MAF50_MDP0000444021_exon1	7
RosBREEDSNP_SNP_AG_26729463_Lg1_01228_MAF30_459491_exon1	1
RosBREEDSNP_SNP_AG_26743462_Lg1_01228_MAF20_477610_exon1	7
RosBREEDSNP_SNP_AG_26759510_Lg17_snpEB140474_MAF10_MDP0000279499_exon2	7
RosBREEDSNP_SNP_AG_26771526_Lg17_snpEB140474_MAF30_1623696_exon2	7
RosBREEDSNP_SNP_AG_26775953_Lg17_snpEB140474_MAF20_504095_exon1	1
RosBREEDSNP_SNP_AG_26870352_Lg11_01361_MAF50_439897_exon1	7
RosBREEDSNP_SNP_AG_26884307_Lg14_02079_MAF30_1686152_exon1	1
RosBREEDSNP_SNP_AG_26886786_Lg14_02079_MAF10_1651713_exon2	7
RosBREEDSNP_SNP_AG_2689215_Lg16_MDP0000560179_MAF30_MDP0000560179_exon4	7
RosBREEDSNP_SNP_AG_26920534_Lg14_02079_MAF20_1662666_exon2	7
RosBREEDSNP_SNP_AG_26943295_Lg14_02079_MAF50_160202_exon1	7
RosBREEDSNP_SNP_AG_2697343_Lg17_00508_MAF50_MDP0000156421_exon1	7
RosBREEDSNP_SNP_AG_27018760_Lg13_MDP0000163961_MAF10_MDP0000163961_exon1	6
RosBREEDSNP_SNP_AG_27056933_Lg15_02084_MAF30_1677692_exon1	1
RosBREEDSNP_SNP_AG_27060614_Lg1_01693_MAF40_1665698_exon2	1
RosBREEDSNP_SNP_AG_27079169_Lg15_02084_MAF50_193810_exon2	1
RosBREEDSNP_SNP_AG_27095198_Lg1_01693_MAF30_332314_exon1	1
RosBREEDSNP_SNP_AG_27116584_Lg1_01693_MAF50_MDP0000624630_exon1	7
RosBREEDSNP_SNP_AG_27123063_Lg14_01473_MAF20_MDP0000263165_exon1	1
RosBREEDSNP_SNP_AG_27126107_Lg15_182111_MAF40_182111_exon1	7
RosBREEDSNP_SNP_AG_27159165_Lg14_01473_MAF50_1646914_exon1	7
RosBREEDSNP_SNP_AG_27189210_Lg3_01487_MAF10_288876_exon1	1
RosBREEDSNP_SNP_AG_27189400_Lg12_00883_MAF20_MDP0000175270_exon1	6
RosBREEDSNP_SNP_AG_27281402_Lg2_02271_MAF20_98805_exon1	1
RosBREEDSNP_SNP_AG_27286399_Lg2_02271_MAF50_MDP0000291692_exon7	1
RosBREEDSNP_SNP_AG_27292845_Lg2_02271_MAF20_1632994_exon4	4
RosBREEDSNP_SNP_AG_27322069_Lg6_RosCOS1881_MAF40_259381_exon1	1
RosBREEDSNP_SNP_AG_27351850_Lg6_RosCOS1881_MAF50_1638813_exon3	7
RosBREEDSNP_SNP_AG_27373895_Lg2_02271_MAF10_893726_exon1	7
RosBREEDSNP_SNP_AG_27462705_Lg6_RosCOS1040_MAF20_351957_exon1	1
RosBREEDSNP_SNP_AG_27481499_Lg14_01213_MAF40_MDP0000623022_exon1	7
RosBREEDSNP_SNP_AG_2749176_Lg4_RosCOS2404_MAF50_MDP0000288393_exon1	7
RosBREEDSNP_SNP_AG_27501379_Lg14_01213_MAF20_1671025_exon2	2
RosBREEDSNP_SNP_AG_27532021_Lg14_00052_MAF30_44945_exon1	6
RosBREEDSNP_SNP_AG_27536555_Lg14_00052_MAF40_1639446_exon1	7
RosBREEDSNP_SNP_AG_27541443_Lg14_00052_MAF20_20273_exon1	1
RosBREEDSNP_SNP_AG_27545714_Lg14_00052_MAF20_1649685_exon1	1
RosBREEDSNP_SNP_AG_27600223_Lg8_01862_MAF20_42249_exon1	7
RosBREEDSNP_SNP_AG_27680788_Lg5_01601_MAF20_4787_exon1	1
RosBREEDSNP_SNP_AG_27689885_Lg12_MDP0000089124__MDP0000089124_exon5	1
RosBREEDSNP_SNP_AG_27709299_Lg5_01601_MAF50_MDP0000220891_exon1	7
RosBREEDSNP_SNP_AG_2773452_Lg10_00056_MAF40_MDP0000226187_exon1	6
RosBREEDSNP_SNP_AG_27812101_Lg6_RosCOS750_MAF30_1663827_exon1	7
RosBREEDSNP_SNP_AG_27820067_Lg5_01859_MAF20_MDP0000576418_exon1	7
RosBREEDSNP_SNP_AG_27828226_Lg5_01859_MAF40_MDP0000440636_exon2	1
RosBREEDSNP_SNP_AG_27841836_Lg5_01859_MAF30_MDP0000320931_exon2	1
RosBREEDSNP_SNP_AG_27845733_Lg9_02482_MAF50_MDP0000184435_exon1	1
RosBREEDSNP_SNP_AG_27882182_Lg15_00208_MAF30_MDP0000138089_exon7	7
RosBREEDSNP_SNP_AG_28172464_Lg8_00293_MAF20_1656835_exon1	1
RosBREEDSNP_SNP_AG_28224075_Lg8_00636_MAF10_267209_exon2	7
RosBREEDSNP_SNP_AG_2823627_Lg13_00195_MAF20_868575_exon1	1
RosBREEDSNP_SNP_AG_28242181_Lg14_00154_MAF50_83831_exon1	7
RosBREEDSNP_SNP_AG_28260047_Lg14_00154_MAF30_MDP0000259061_exon1	6
RosBREEDSNP_SNP_AG_2828947_Lg4_RosCOS2404_MAF10_MDP0000805363_exon5	6
RosBREEDSNP_SNP_AG_28305123_Lg8_00636_MAF50_1686774_exon4	7
RosBREEDSNP_SNP_AG_2832830_Lg7_00802_MAF20_MDP0000388416_exon2	7
RosBREEDSNP_SNP_AG_28354774_Lg10_148145_MAF30_148145_exon2	1
RosBREEDSNP_SNP_AG_28378785_Lg12_12122_MAF40_12122_exon1	7
RosBREEDSNP_SNP_AG_28378809_Lg12_12122_MAF20_12122_exon1	7
RosBREEDSNP_SNP_AG_28402636_Lg15_RosCOS3315_MAF20_467121_exon1	1
RosBREEDSNP_SNP_AG_28548975_Lg10_00257_MAF40_MDP0000466073_exon1	7
RosBREEDSNP_SNP_AG_28566197_Lg10_00257_MAF30_698442_exon1	6
RosBREEDSNP_SNP_AG_28643044_Lg6_151545_MAF20_151545_exon1	1
RosBREEDSNP_SNP_AG_28702187_Lg11_01705_MAF50_1681252_exon1	7
RosBREEDSNP_SNP_AG_28743645_Lg12_RosCOS3117_MAF40_MDP0000542342_exon1	7
RosBREEDSNP_SNP_AG_28774744_Lg12_RosCOS3117_MAF30_1648278_exon2	7
RosBREEDSNP_SNP_AG_28848270_Lg6_01574_MAF30_333049_exon1	7
RosBREEDSNP_SNP_AG_28855425_Lg6_01574_MAF50_483121_exon1	7
RosBREEDSNP_SNP_AG_28870265_Lg6_01574_MAF40_1630839_exon1	7
RosBREEDSNP_SNP_AG_28988717_Lg6_165001_MAF10_165001_exon1	7
RosBREEDSNP_SNP_AG_29023015_Lg14_326186__326186_exon1	6
RosBREEDSNP_SNP_AG_29023351_Lg12_01769_MAF20_1638223_exon2	1
RosBREEDSNP_SNP_AG_29025500_Lg10_01570_MAF20_1630596_exon8	1
RosBREEDSNP_SNP_AG_29040874_Lg12_00334_MAF20_1639988_exon1	1
RosBREEDSNP_SNP_AG_29063006_Lg10_01570_MAF50_1663117_exon5	7
RosBREEDSNP_SNP_AG_2909242_Lg2_RosCOS2955_MAF40_609985_exon1	7
RosBREEDSNP_SNP_AG_29098150_Lg12_00334_MAF10_1660126_exon1	1
RosBREEDSNP_SNP_AG_29128362_Lg2_226032_MAF20_226032_exon2	1
RosBREEDSNP_SNP_AG_29213640_Lg10_138979_MAF20_138979_exon2	7
RosBREEDSNP_SNP_AG_29352023_Lg3_02463_MAF40_9069_exon2	6
RosBREEDSNP_SNP_AG_29362868_Lg3_02463_MAF20_1649846_exon3	7
RosBREEDSNP_SNP_AG_2941332_Lg12_RosCOS1934_MAF20_MDP0000150515_exon1	7
RosBREEDSNP_SNP_AG_29465265_Lg14_01811_MAF50_1664953_exon1	1
RosBREEDSNP_SNP_AG_29482788_Lg8_02575_MAF30_MDP0000159438_exon2	7
RosBREEDSNP_SNP_AG_29534442_Lg14_01811_MAF40_MDP0000515948_exon1	7
RosBREEDSNP_SNP_AG_29604863_Lg7_236985__236985_exon1	7
RosBREEDSNP_SNP_AG_29670754_Lg14_00171_MAF50_1635222_exon4	1
RosBREEDSNP_SNP_AG_29680769_Lg12_00653_MAF10_1682076_exon1	6
RosBREEDSNP_SNP_AG_29723749_Lg12_00653_MAF50_MDP0000270851_exon3	1
RosBREEDSNP_SNP_AG_29730777_Lg9_02437_MAF40_478494_exon2	1
RosBREEDSNP_SNP_AG_297371_Lg10_01789_MAF20_1628683_exon8	7
RosBREEDSNP_SNP_AG_29763985_Lg11_00662_MAF10_336402_exon1	1
RosBREEDSNP_SNP_AG_29781241_Lg9_00467_MAF40_MDP0000508369_exon2	4
RosBREEDSNP_SNP_AG_29881269_Lg3_01604_MAF20_705158_exon1	1
RosBREEDSNP_SNP_AG_29917745_Lg10_00346_MAF30_695159_exon1	7
RosBREEDSNP_SNP_AG_29943637_Lg3_01937_MAF50_789497_exon1	7
RosBREEDSNP_SNP_AG_29951392_Lg3_01937_MAF30_1663523_exon1	6
RosBREEDSNP_SNP_AG_30037422_Lg11_02351_MAF40_1626360_exon2	2
RosBREEDSNP_SNP_AG_30055645_Lg11_02351_MAF30_1677233_exon1	1
RosBREEDSNP_SNP_AG_30056660_Lg6_02138_MAF20_255064_exon1	1
RosBREEDSNP_SNP_AG_30066535_Lg11_02351_MAF50_1627361_exon3	7
RosBREEDSNP_SNP_AG_30075128_Lg6_02138_MAF40_1659860_exon4	7
RosBREEDSNP_SNP_AG_30084427_Lg11_02351_MAF40_1670755_exon1	1
RosBREEDSNP_SNP_AG_3012853_Lg12_01615_MAF30_MDP0000171662_exon3	7
RosBREEDSNP_SNP_AG_30176521_Lg8_01764_MAF30_1629557_exon1	7
RosBREEDSNP_SNP_AG_30206503_Lg1_CXE4_MAF20_1655850_exon1	7
RosBREEDSNP_SNP_AG_30223751_Lg10_00734_MAF50_1646703_exon1	7
RosBREEDSNP_SNP_AG_30287427_Lg3_214902_MAF20_214902_exon1	7
RosBREEDSNP_SNP_AG_30289276_Lg6_MDP0000236390_MAF20_MDP0000236390_exon2	1
RosBREEDSNP_SNP_AG_30289681_Lg6_MDP0000236390_MAF30_MDP0000236390_exon1	7
RosBREEDSNP_SNP_AG_30301889_Lg2_01251_MAF40_MDP0000184026_exon5	7
RosBREEDSNP_SNP_AG_3034504_Lg15_MDP0000136905_MAF20_MDP0000136905_exon4	1
RosBREEDSNP_SNP_AG_30377236_Lg2_01251_MAF30_MDP0000216184_exon4	3
RosBREEDSNP_SNP_AG_30400322_Lg8_00342_MAF20_505993_exon1	1
RosBREEDSNP_SNP_AG_30403968_Lg8_00342_MAF30_1619977_exon6	1
RosBREEDSNP_SNP_AG_30412637_Lg8_00342_MAF40_1682033_exon6	7
RosBREEDSNP_SNP_AG_30481224_Lg14_RosCOS2457_MAF30_122969_exon1	7
RosBREEDSNP_SNP_AG_30494924_Lg1_250444__250444_exon2	7
RosBREEDSNP_SNP_AG_3064284_Lg9_00679_MAF30_1641781_exon4	1
RosBREEDSNP_SNP_AG_30699442_Lg12_00714_MAF10_1655952_exon3	1
RosBREEDSNP_SNP_AG_3087991_Lg15_01814_MAF30_1648993_exon1	7
RosBREEDSNP_SNP_AG_3091753_Lg16_01116_MAF40_370226_exon1	7
RosBREEDSNP_SNP_AG_3093315_Lg15_01814_MAF40_579747_exon1	7
RosBREEDSNP_SNP_AG_30956956_Lg15_RosCOS444_MAF40_1621872_exon1	7
RosBREEDSNP_SNP_AG_31053681_Lg13_01316_MAF20_490145_exon1	1
RosBREEDSNP_SNP_AG_31059344_Lg13_01316_MAF50_MDP0000841540_exon1	1
RosBREEDSNP_SNP_AG_31102332_Lg3_01779_MAF20_43168_exon1	7
RosBREEDSNP_SNP_AG_3110512_Lg17_01584_MAF20_1671546_exon3	6
RosBREEDSNP_SNP_AG_3112861_Lg16_01116_MAF30_527321_exon2	7
RosBREEDSNP_SNP_AG_31143040_Lg3_01779_MAF50_MDP0000140211_exon2	7
RosBREEDSNP_SNP_AG_31149185_Lg12_01759_MAF50_1631167_exon2	6
RosBREEDSNP_SNP_AG_31152663_Lg8_01576_MAF30_7382_exon1	6
RosBREEDSNP_SNP_AG_31160644_Lg3_01779_MAF30_535055_exon1	1
RosBREEDSNP_SNP_AG_31252272_Lg10_01908_MAF20_494005_exon1	7
RosBREEDSNP_SNP_AG_31272912_Lg10_01908_MAF50_MDP0000263060_exon1	1
RosBREEDSNP_SNP_AG_31295437_Lg10_01961_MAF30_98208_exon1	7
RosBREEDSNP_SNP_AG_31310980_Lg11_72762__72762_exon1	1
RosBREEDSNP_SNP_AG_3135072_Lg17_01584_MAF50_155365_exon1	7
RosBREEDSNP_SNP_AG_31359569_Lg1_327822__327822_exon5	1
RosBREEDSNP_SNP_AG_31359669_Lg1_327822_MAF10_327822_exon5	7
RosBREEDSNP_SNP_AG_31365126_Lg5_01539_MAF20_1662415_exon5	1
RosBREEDSNP_SNP_AG_3153316_Lg17_01584_MAF40_1620853_exon1	1
RosBREEDSNP_SNP_AG_31561477_Lg13_27726_MAF20_27726_exon1	7
RosBREEDSNP_SNP_AG_31561667_Lg13_27726_MAF40_27726_exon1	6
RosBREEDSNP_SNP_AG_31626705_Lg1_00583_MAF40_MDP0000288458_exon4	1
RosBREEDSNP_SNP_AG_31646518_Lg1_00583_MAF50_172845_exon1	7
RosBREEDSNP_SNP_AG_31667231_Lg14_00213_MAF40_405328_exon1	7
RosBREEDSNP_SNP_AG_31685318_Lg9_00206_MAF20_150466_exon1	1
RosBREEDSNP_SNP_AG_31701451_Lg14_00213_MAF10_MDP0000320319_exon4	1
RosBREEDSNP_SNP_AG_31706453_Lg14_00213_MAF10_1682653_exon4	7
RosBREEDSNP_SNP_AG_31707563_Lg10_00099_MAF50_950228_exon1	7
RosBREEDSNP_SNP_AG_31860161_Lg9_9573_MAF20_9573_exon1	3
RosBREEDSNP_SNP_AG_3188606_Lg7_64581_MAF10_64581_exon1	1
RosBREEDSNP_SNP_AG_32112556_Lg2_00022_MAF20_1651674_exon1	7
RosBREEDSNP_SNP_AG_32121227_Lg2_00022_MAF10_MDP0000319037_exon1	3
RosBREEDSNP_SNP_AG_32138210_Lg12_00762_MAF20_1638638_exon5	1
RosBREEDSNP_SNP_AG_32146694_Lg12_00762_MAF40_MDP0000197092_exon1	1
RosBREEDSNP_SNP_AG_32221496_Lg5_RosCOS2881_MAF30_421306_exon3	1
RosBREEDSNP_SNP_AG_32224298_Lg5_RosCOS2881_MAF40_221448_exon1	7
RosBREEDSNP_SNP_AG_32342303_Lg9_00659_MAF20_1644500_exon1	7
RosBREEDSNP_SNP_AG_32378216_Lg10_RosCOS2362_MAF30_461155_exon1	7
RosBREEDSNP_SNP_AG_32412374_Lg10_RosCOS2362_MAF50_218348_exon1	1
RosBREEDSNP_SNP_AG_32422411_Lg2_327917_MAF30_327917_exon1	7
RosBREEDSNP_SNP_AG_3243976_Lg2_RosCOS1998_MAF20_MDP0000162833_exon1	1
RosBREEDSNP_SNP_AG_32463927_Lg12_00362_MAF30_1659043_exon2	7
RosBREEDSNP_SNP_AG_32467148_Lg12_00362_MAF30_MDP0000200335_exon11	1
RosBREEDSNP_SNP_AG_32535873_Lg11_00647_MAF20_MDP0000185676_exon1	7
RosBREEDSNP_SNP_AG_3257068_Lg2_RosCOS1998_MAF20_110688_exon1	7
RosBREEDSNP_SNP_AG_32578156_Lg9_01066_MAF10_MDP0000226580_exon2	7
RosBREEDSNP_SNP_AG_32704397_Lg9_01416_MAF20_531820_exon1	1
RosBREEDSNP_SNP_AG_32707419_Lg9_01416_MAF10_1620953_exon2	7
RosBREEDSNP_SNP_AG_32713288_Lg3_01329_MAF30_220555_exon2	7
RosBREEDSNP_SNP_AG_32725235_Lg10_RosCOS3231_MAF20_353487_exon1	7
RosBREEDSNP_SNP_AG_32730568_Lg10_RosCOS3231_MAF50_492103_exon1	1
RosBREEDSNP_SNP_AG_32737388_Lg3_01329_MAF20_359898_exon1	7
RosBREEDSNP_SNP_AG_32748739_Lg1_RosCOS2753_MAF10_520680_exon1	1
RosBREEDSNP_SNP_AG_3285022_Lg6_02819_MAF20_125191_exon1	7
RosBREEDSNP_SNP_AG_32862929_Lg13_02890_MAF10_MDP0000451570_exon4	7
RosBREEDSNP_SNP_AG_32880805_Lg13_02890_MAF30_1665365_exon8	1
RosBREEDSNP_SNP_AG_32997136_Lg2_02223_MAF20_570205_exon1	1
RosBREEDSNP_SNP_AG_3299822_Lg16_MDP0000423596_MAF40_MDP0000423596_exon3	1
RosBREEDSNP_SNP_AG_33065704_Lg9_01200_MAF20_MDP0000312752_exon1	1
RosBREEDSNP_SNP_AG_33079897_Lg14_00023_MAF10_MDP0000300077_exon1	7
RosBREEDSNP_SNP_AG_33087742_Lg1_MDP0000269701_MAF10_MDP0000269701_exon9	6
RosBREEDSNP_SNP_AG_33088710_Lg1_MDP0000269701_MAF50_MDP0000269701_exon10	6
RosBREEDSNP_SNP_AG_33203542_Lg14_188362_MAF20_188362_exon1	6
RosBREEDSNP_SNP_AG_33204080_Lg9_00332_MAF30_1667105_exon1	7
RosBREEDSNP_SNP_AG_33215279_Lg5_RosCOS1238_MAF20_45384_exon1	6
RosBREEDSNP_SNP_AG_33217423_Lg9_00332_MAF20_390087_exon1	1
RosBREEDSNP_SNP_AG_33219450_Lg9_00332_MAF40_743609_exon1	7
[truncated: 5,762 more rows]
