# Supplementary material for: High-quality, genome-wide SNP genotypic data for pedigreed germplasm of the diploid outbreeding species apple, peach, and sweet cherry through a common workflow
Source: PLoS One. 2019 Jun 27;14(6):e0210928. doi: 10.1371/journal.pone.0210928 (PMC6597046; doi:10.1371/journal.pone.0210928)
Supplement: S9 Table — Each SNP is classified as follows: Type ‘1’ for SNPs with good clustering and less than 5% call errors, ‘2’ for SNPs with shifted clusters causing one of the clusters to be called incorrectly, ‘3’ for SNPs with additional clusters (excluding null-alleles) that cause the incorrect identification of at least one cluster, ‘4’ for SNPs with null-alleles that cannot be correctly called automatically, ‘5’ for SNPs that could not be mapped accurately but had correct clustering, ‘6’ for monomorphic SNPs, and ‘7’ for failed SNPs. (XLSX) [file pone.0210928.s009.xlsx]

## Sheet: Table S9
High-quality, genome-wide SNP genotypic data for pedigreed germplasm of the diploid outbreeding species apple, peach, and sweet cherry through a common workflow
Stijn Vanderzande, Nicholas P Howard, Lichun Cai, Cassia Da Silva Linge, Laima Antanaviciute, Marco CAM Bink, Johannes W Kruisselbrink, Nahla Bassil, Ksenija Gasic, Amy Iezzoni, Eric Van de Weg, Cameron Peace
S9 Table. SNP classification for peach. Each SNP is classified as follows: Type ‘1’ for SNPs with good clustering and less than 5% call errors, ‘2’ for SNPs with shifted clusters causing one of the clusters to be called incorrectly, ‘3’ for SNPs with additional clusters (excluding null-alleles) that cause the incorrect identification of at least one cluster, ‘4’ for SNPs with null-alleles that ca…
Name	Classification
SNP_IGA_679	1
SNP_IGA_1003	1
SNP_IGA_1034	7
SNP_IGA_1103	1
SNP_IGA_1129	1
SNP_IGA_1455	1
SNP_IGA_1640	6
RosCOS1201-071	6
SNP_IGA_2006	1
SNP_IGA_2056	1
SNP_IGA_2061	1
SNP_IGA_2272	7
SNP_IGA_2331	7
SNP_IGA_2489	6
SNP_IGA_2651	1
SNP_IGA_2670	1
SNP_IGA_2742	1
SNP_IGA_2791	1
SNP_IGA_2832	1
SNP_IGA_2932	1
SNP_IGA_2938	1
SNP_IGA_3108	1
SNP_IGA_3551	7
SNP_IGA_3621	7
SNP_IGA_3717	1
SNP_IGA_3770	1
SNP_IGA_3800	1
SNP_IGA_3806	1
SNP_IGA_3833	7
SNP_IGA_3845	7
SNP_IGA_3859	1
SNP_IGA_3866	1
SNP_IGA_3931	1
SNP_IGA_4008	1
SNP_IGA_4137	1
SNP_IGA_4435	1
SNP_IGA_4544	1
SNP_IGA_4610	1
SNP_IGA_4673	7
SNP_IGA_4760	6
SNP_IGA_4808	1
SNP_IGA_4906	1
SNP_IGA_5258	1
SNP_IGA_5271	6
SNP_IGA_5278	1
SNP_IGA_5675	1
SNP_IGA_5726	1
SNP_IGA_5891	1
SNP_IGA_6055	1
SNP_IGA_6247	7
SNP_IGA_6263	7
SNP_IGA_6400	7
SNP_IGA_6489	7
SNP_IGA_6493	7
SNP_IGA_6501	6
SNP_IGA_6508	7
SNP_IGA_6524	7
SNP_IGA_6615	7
SNP_IGA_6620	7
SNP_IGA_6633	1
SNP_IGA_6637	6
SNP_IGA_6643	6
SNP_IGA_6796	1
SNP_IGA_6853	1
SNP_IGA_6972	1
SNP_IGA_7066	1
SNP_IGA_7119	1
SNP_IGA_7142	7
SNP_IGA_7268	7
SNP_IGA_7524	1
SNP_IGA_7575	7
SNP_IGA_7584	7
SNP_IGA_7644	7
SNP_IGA_7706	1
SNP_IGA_7738	1
SNP_IGA_7895	1
SNP_IGA_7992	1
SNP_IGA_8066	7
SNP_IGA_8257	1
SNP_IGA_8948	1
SNP_IGA_9197	1
RosCOS1523-098	6
SNP_IGA_9580	1
SNP_IGA_9695	1
SNP_IGA_9723	7
SNP_IGA_9745	1
SNP_IGA_10171	1
SNP_IGA_10361	1
SNP_IGA_10376	6
SNP_IGA_10477	7
SNP_IGA_10488	7
SNP_IGA_10520	1
SNP_IGA_10577	6
SNP_IGA_10635	1
SNP_IGA_10658	1
SNP_IGA_10702	1
SNP_IGA_10792	1
SNP_IGA_10926	7
SNP_IGA_10938	1
SNP_IGA_10984	6
SNP_IGA_10988	6
SNP_IGA_11094	1
SNP_IGA_11100	7
SNP_IGA_11106	1
SNP_IGA_11130	1
SNP_IGA_11879	1
SNP_IGA_12004	7
SNP_IGA_12214	1
SNP_IGA_12276	6
SNP_IGA_12367	1
SNP_IGA_12402	1
SNP_IGA_12519	1
SNP_IGA_12714	7
SNP_IGA_13172	7
SNP_IGA_13689	1
SNP_IGA_14438	1
snp_scaffold_1_4526676	6
SNP_IGA_14813	1
SNP_IGA_15268	1
SNP_IGA_15408	6
SNP_IGA_15534	4
SNP_IGA_15539	1
SNP_IGA_15605	6
SNP_IGA_15977	1
SNP_IGA_16101	1
SNP_IGA_16454	7
SNP_IGA_16897	1
SNP_IGA_17419	1
RosCOS1231-486	6
SNP_IGA_17620	7
SNP_IGA_17833	1
SNP_IGA_18074	1
SNP_IGA_18213	6
SNP_IGA_18218	7
SNP_IGA_18222	7
SNP_IGA_18840	7
SNP_IGA_18927	1
SNP_IGA_19210	6
SNP_IGA_19393	1
SNP_IGA_19514	1
SNP_IGA_19818	1
RosCOS2051-059	4
SNP_IGA_20445	7
SNP_IGA_20989	6
SNP_IGA_21051	4
SNP_IGA_21062	7
SNP_IGA_21221	7
SNP_IGA_22049	6
SNP_IGA_22119	6
SNP_IGA_22402	6
SNP_IGA_22418	7
SNP_IGA_22603	1
SNP_IGA_22753	6
SNP_IGA_22766	7
SNP_IGA_22771	7
SNP_IGA_22775	7
SNP_IGA_22782	6
SNP_IGA_22788	6
SNP_IGA_22798	7
SNP_IGA_22806	7
SNP_IGA_22823	7
SNP_IGA_23251	1
SNP_IGA_23357	1
SNP_IGA_23444	6
SNP_IGA_23453	1
SNP_IGA_23463	7
SNP_IGA_23476	1
snp_1_7856380	7
SNP_IGA_23572	1
SNP_IGA_24074	7
SNP_IGA_24260	1
RosCOS0478-334	6
RosCOS0478-110	6
SNP_IGA_24318	1
SNP_IGA_24481	1
SNP_IGA_24703	1
SNP_IGA_24812	1
SNP_IGA_24980	1
SNP_IGA_25403	7
SNP_IGA_25435	1
SNP_IGA_25530	1
SNP_IGA_26053	1
SNP_IGA_26500	1
SNP_IGA_26796	1
SNP_IGA_26876	1
SNP_IGA_26964	7
SNP_IGA_26969	6
SNP_IGA_27072	6
SNP_IGA_27412	6
SNP_IGA_27852	1
SNP_IGA_27921	7
SNP_IGA_27925	7
SNP_IGA_27931	7
SNP_IGA_27973	7
SNP_IGA_28066	1
SNP_IGA_28112	1
SNP_IGA_28130	1
SNP_IGA_28275	1
SNP_IGA_28294	1
SNP_IGA_28465	1
SNP_IGA_28785	7
SNP_IGA_28792	7
SNP_IGA_29009	1
SNP_IGA_29836	7
SNP_IGA_29854	7
SNP_IGA_29904	1
SNP_IGA_29920	1
SNP_IGA_30043	1
SNP_IGA_30092	1
SNP_IGA_30478	7
SNP_IGA_30620	1
Pp9Cl	1
SNP_IGA_31001	1
SNP_IGA_31072	1
SNP_IGA_31108	1
SNP_IGA_31469	1
SNP_IGA_31646	1
SNP_IGA_31721	1
Pp15Cl	1
SNP_IGA_32225	7
SNP_IGA_32243	7
SNP_IGA_32535	1
SNP_IGA_32548	1
SNP_IGA_32642	7
SNP_IGA_32658	7
SNP_IGA_32705	1
SNP_IGA_32979	7
SNP_IGA_33180	7
SNP_IGA_33253	1
SNP_IGA_33367	7
SNP_IGA_33532	7
SNP_IGA_33545	7
SNP_IGA_33764	7
SNP_IGA_33768	7
SNP_IGA_33982	7
SNP_IGA_34012	7
SNP_IGA_34297	1
SNP_IGA_34306	1
SNP_IGA_34337	7
SNP_IGA_34387	6
SNP_IGA_34511	7
SNP_IGA_34559	7
SNP_IGA_34563	7
SNP_IGA_34709	1
SNP_IGA_34714	6
SNP_IGA_34718	6
SNP_IGA_34957	7
SNP_IGA_34964	1
SNP_IGA_34985	1
SNP_IGA_35020	1
SNP_IGA_35027	7
SNP_IGA_35067	1
SNP_IGA_35075	7
SNP_IGA_35199	7
SNP_IGA_35442	1
SNP_IGA_35471	7
SNP_IGA_35481	7
SNP_IGA_35487	7
SNP_IGA_35516	7
SNP_IGA_35586	1
SNP_IGA_35597	7
SNP_IGA_35622	7
SNP_IGA_35664	7
SNP_IGA_35681	1
SNP_IGA_35694	7
SNP_IGA_35702	6
SNP_IGA_35790	7
SNP_IGA_35832	6
SNP_IGA_35967	7
SNP_IGA_35974	7
SNP_IGA_35979	7
SNP_IGA_35984	7
SNP_IGA_35989	6
SNP_IGA_36042	7
SNP_IGA_36056	7
SNP_IGA_36062	7
SNP_IGA_36069	7
SNP_IGA_36074	7
SNP_IGA_36081	7
SNP_IGA_36095	7
SNP_IGA_36102	4
SNP_IGA_36109	1
SNP_IGA_36119	6
SNP_IGA_36258	7
SNP_IGA_36265	7
SNP_IGA_36436	7
SNP_IGA_36523	4
SNP_IGA_36555	1
SNP_IGA_36595	1
SNP_IGA_36653	1
SNP_IGA_36663	1
SNP_IGA_36882	7
SNP_IGA_36893	1
SNP_IGA_36898	1
SNP_IGA_36903	1
SNP_IGA_36910	1
SNP_IGA_36973	1
SNP_IGA_37117	6
SNP_IGA_37133	6
SNP_IGA_37277	7
SNP_IGA_37398	7
SNP_IGA_37403	7
SNP_IGA_37410	6
SNP_IGA_37417	7
SNP_IGA_37424	7
SNP_IGA_37428	6
SNP_IGA_37437	7
SNP_IGA_37525	7
SNP_IGA_37531	1
SNP_IGA_37535	7
SNP_IGA_37540	7
SNP_IGA_37548	7
SNP_IGA_37558	7
SNP_IGA_37651	1
SNP_IGA_37664	1
SNP_IGA_37843	1
SNP_IGA_37857	7
SNP_IGA_37907	1
SNP_IGA_38020	1
SNP_IGA_38273	1
SNP_IGA_38386	1
SNP_IGA_38395	6
SNP_IGA_38403	1
SNP_IGA_38410	7
SNP_IGA_38415	7
SNP_IGA_38433	7
SNP_IGA_38440	7
SNP_IGA_38447	7
SNP_IGA_38484	7
SNP_IGA_38491	7
SNP_IGA_38496	7
SNP_IGA_38635	7
SNP_IGA_38643	7
SNP_IGA_38648	7
SNP_IGA_38671	7
SNP_IGA_38730	1
SNP_IGA_38736	1
SNP_IGA_38741	4
SNP_IGA_38748	1
SNP_IGA_38752	1
SNP_IGA_38813	6
SNP_IGA_38953	1
SNP_IGA_38958	1
SNP_IGA_38971	1
SNP_IGA_38979	7
SNP_IGA_38989	6
SNP_IGA_38993	1
SNP_IGA_39104	1
SNP_IGA_39599	7
SNP_IGA_39603	7
SNP_IGA_39630	7
SNP_IGA_39688	7
SNP_IGA_39717	1
SNP_IGA_40030	1
SNP_IGA_40280	7
SNP_IGA_40295	1
SNP_IGA_40342	1
SNP_IGA_40406	1
SNP_IGA_40766	1
SNP_IGA_41429	7
SNP_IGA_41433	6
SNP_IGA_41439	6
SNP_IGA_41449	7
SNP_IGA_41454	7
SNP_IGA_41470	7
SNP_IGA_41475	7
SNP_IGA_41509	6
SNP_IGA_41625	6
SNP_IGA_41933	7
SNP_IGA_42240	6
SNP_IGA_42267	7
SNP_IGA_42689	7
SNP_IGA_42716	7
SNP_IGA_42722	6
SNP_IGA_42728	7
SNP_IGA_42740	7
snp_scaffold_1_13752709	6
SNP_IGA_43118	7
SNP_IGA_43122	7
SNP_IGA_43377	7
SNP_IGA_43384	7
SNP_IGA_43840	6
SNP_IGA_44068	1
SNP_IGA_45416	6
SNP_IGA_45421	7
SNP_IGA_45425	7
SNP_IGA_45430	7
SNP_IGA_45445	7
SNP_IGA_45685	7
SNP_IGA_45691	7
SNP_IGA_46064	7
SNP_IGA_46594	1
SNP_IGA_46754	1
SNP_IGA_46773	1
SNP_IGA_46788	1
SNP_IGA_47540	1
SNP_IGA_47595	1
SNP_IGA_47604	1
SNP_IGA_48586	1
SNP_IGA_48599	7
SNP_IGA_52088	6
SNP_IGA_53531	1
snp_1_15750387	1
snp_scaffold_1_15762748	7
SNP_IGA_53663	7
SNP_IGA_53681	7
SNP_IGA_54631	1
SNP_IGA_54637	1
SNP_IGA_55903	1
SNP_IGA_55908	1
SNP_IGA_55914	7
SNP_IGA_55918	1
SNP_IGA_55923	1
SNP_IGA_56020	1
SNP_IGA_56163	1
SNP_IGA_56198	1
SNP_IGA_56436	1
SNP_IGA_56506	6
SNP_IGA_56511	7
SNP_IGA_57030	7
SNP_IGA_57039	7
SNP_IGA_57051	1
SNP_IGA_57241	1
SNP_IGA_57544	1
SNP_IGA_57769	7
SNP_IGA_57793	1
SNP_IGA_58407	6
SNP_IGA_58626	1
SNP_IGA_58769	7
RosCOS1084-357	6
SNP_IGA_59986	7
SNP_IGA_60219	6
SNP_IGA_60279	7
SNP_IGA_60294	7
SNP_IGA_60299	1
SNP_IGA_60312	7
SNP_IGA_60317	6
SNP_IGA_60323	1
SNP_IGA_60330	7
SNP_IGA_60336	7
SNP_IGA_60342	7
SNP_IGA_60351	6
SNP_IGA_60357	7
SNP_IGA_60368	7
SNP_IGA_60391	6
SNP_IGA_60399	7
SNP_IGA_60404	7
SNP_IGA_60763	6
SNP_IGA_62073	6
SNP_IGA_62131	6
SNP_IGA_62945	6
SNP_IGA_63383	7
SNP_IGA_63566	7
SNP_IGA_63603	1
SNP_IGA_63638	1
SNP_IGA_63746	1
SNP_IGA_63776	1
SNP_IGA_63825	7
SNP_IGA_63833	7
SNP_IGA_63842	6
SNP_IGA_63847	7
SNP_IGA_64087	7
SNP_IGA_64092	6
SNP_IGA_64112	7
SNP_IGA_64127	6
SNP_IGA_64137	6
SNP_IGA_64414	6
SNP_IGA_64419	4
SNP_IGA_64433	6
SNP_IGA_64766	7
SNP_IGA_64918	7
SNP_IGA_64952	7
SNP_IGA_64987	7
SNP_IGA_65002	7
SNP_IGA_65011	6
SNP_IGA_65202	7
SNP_IGA_65286	1
SNP_IGA_65571	7
SNP_IGA_65694	1
SNP_IGA_65810	6
SNP_IGA_65816	7
SNP_IGA_65827	7
SNP_IGA_65842	6
SNP_IGA_65851	6
SNP_IGA_66456	1
SNP_IGA_66474	7
SNP_IGA_66839	1
SNP_IGA_66864	1
SNP_IGA_67137	1
SNP_IGA_67265	1
SNP_IGA_67270	1
SNP_IGA_67620	1
SNP_IGA_67793	7
SNP_IGA_67816	6
snp_1_19640533	6
SNP_IGA_68888	7
SNP_IGA_68898	7
SNP_IGA_68906	7
SNP_IGA_69239	7
SNP_IGA_69245	7
SNP_IGA_69251	6
SNP_IGA_69256	7
SNP_IGA_69260	7
SNP_IGA_69271	6
SNP_IGA_69276	7
SNP_IGA_69282	7
SNP_IGA_69286	7
SNP_IGA_69291	7
SNP_IGA_69297	7
SNP_IGA_69306	7
SNP_IGA_69312	7
SNP_IGA_69317	7
SNP_IGA_69328	7
SNP_IGA_70342	7
SNP_IGA_70714	7
SNP_IGA_70791	7
SNP_IGA_71295	6
SNP_IGA_72672	6
SNP_IGA_75405	7
SNP_IGA_76637	6
SNP_IGA_76912	7
SNP_IGA_77024	7
SNP_IGA_77029	7
SNP_IGA_77330	7
RosCOS2143-270	6
SNP_IGA_77570	7
SNP_IGA_77575	7
SNP_IGA_78367	1
SNP_IGA_78954	1
SNP_IGA_79455	1
SNP_IGA_79719	1
SNP_IGA_79809	1
SNP_IGA_79826	7
SNP_IGA_80547	7
SNP_IGA_81682	1
SNP_IGA_82351	6
SNP_IGA_82861	7
SNP_IGA_83053	7
SNP_IGA_84324	1
SNP_IGA_84580	1
SNP_IGA_85439	6
SNP_IGA_85477	7
snp_scaffold_1_24908365	6
SNP_IGA_85489	6
SNP_IGA_85498	6
SNP_IGA_85511	4
SNP_IGA_85516	7
SNP_IGA_85521	7
SNP_IGA_85532	6
SNP_IGA_85729	7
SNP_IGA_85733	7
SNP_IGA_85788	7
SNP_IGA_86245	4
SNP_IGA_86252	7
SNP_IGA_86483	1
SNP_IGA_86918	7
SNP_IGA_86925	1
SNP_IGA_86968	1
SNP_IGA_87290	7
SNP_IGA_87377	7
SNP_IGA_87433	1
SNP_IGA_87572	1
SNP_IGA_87577	1
SNP_IGA_87659	1
SNP_IGA_87668	1
SNP_IGA_87674	1
SNP_IGA_87680	1
SNP_IGA_87685	1
SNP_IGA_87689	1
SNP_IGA_87695	1
SNP_IGA_87973	7
SNP_IGA_87982	7
SNP_IGA_88011	7
SNP_IGA_88019	7
SNP_IGA_88028	1
SNP_IGA_88046	1
SNP_IGA_88104	7
SNP_IGA_88307	7
SNP_IGA_88312	7
SNP_IGA_88317	7
SNP_IGA_88751	1
SNP_IGA_88765	7
SNP_IGA_88772	7
SNP_IGA_88830	7
SNP_IGA_88849	7
RosCOS3763-062	6
SNP_IGA_89105	1
SNP_IGA_89193	1
SNP_IGA_89247	7
SNP_IGA_89532	1
SNP_IGA_89808	1
SNP_IGA_89903	7
SNP_IGA_90213	1
SNP_IGA_90407	7
SNP_IGA_90522	7
SNP_IGA_90581	7
SNP_IGA_90598	7
SNP_IGA_90804	7
SNP_IGA_91050	1
SNP_IGA_91252	1
SNP_IGA_91268	7
SNP_IGA_91275	7
SNP_IGA_91417	7
SNP_IGA_91423	6
SNP_IGA_91429	7
SNP_IGA_91443	7
SNP_IGA_91449	7
SNP_IGA_91583	7
SNP_IGA_91601	7
SNP_IGA_91627	7
SNP_IGA_91786	7
SNP_IGA_91804	7
SNP_IGA_91834	7
SNP_IGA_91878	7
snp_scaffold_1_27126262	4
SNP_IGA_92138	1
SNP_IGA_92311	6
SNP_IGA_92316	7
SNP_IGA_92330	6
Pp33Cl	7
Pp7Cl	1
snp_scaffold_1_27238050	4
snp_scaffold_1_27285337	4
SNP_IGA_92608	7
SNP_IGA_92681	1
snp_1_27368782	1
SNP_IGA_92966	7
SNP_IGA_93063	7
SNP_IGA_93274	7
SNP_IGA_93278	7
SNP_IGA_93313	7
SNP_IGA_93358	7
SNP_IGA_93409	7
SNP_IGA_93415	7
SNP_IGA_93479	1
SNP_IGA_93523	7
SNP_IGA_93541	6
SNP_IGA_93563	7
SNP_IGA_93577	6
SNP_IGA_93589	1
SNP_IGA_93635	7
SNP_IGA_93646	7
SNP_IGA_93768	1
RosCOS1756-104	6
SNP_IGA_93942	6
SNP_IGA_93951	7
SNP_IGA_94024	7
SNP_IGA_94057	7
SNP_IGA_94149	7
SNP_IGA_94254	7
SNP_IGA_94545	6
SNP_IGA_94642	6
SNP_IGA_94887	1
SNP_IGA_95095	1
SNP_IGA_95265	7
SNP_IGA_95278	6
SNP_IGA_95319	7
SNP_IGA_95332	7
SNP_IGA_95375	1
SNP_IGA_95389	1
SNP_IGA_95412	1
SNP_IGA_95417	1
SNP_IGA_95421	1
SNP_IGA_95426	1
SNP_IGA_95715	1
SNP_IGA_95886	7
SNP_IGA_96032	6
SNP_IGA_96046	1
SNP_IGA_96088	1
SNP_IGA_96144	1
SNP_IGA_96167	7
SNP_IGA_96172	1
SNP_IGA_96232	1
SNP_IGA_96539	1
SNP_IGA_96544	1
SNP_IGA_96555	1
SNP_IGA_96807	7
SNP_IGA_97128	1
SNP_IGA_97245	1
SNP_IGA_97257	1
SNP_IGA_97351	1
SNP_IGA_97637	1
SNP_IGA_97747	1
SNP_IGA_97802	1
SNP_IGA_97931	1
SNP_IGA_98042	1
SNP_IGA_98170	1
SNP_IGA_98175	7
SNP_IGA_98340	1
SNP_IGA_98588	7
SNP_IGA_98623	1
SNP_IGA_98960	1
SNP_IGA_99110	1
SNP_IGA_99278	7
SNP_IGA_99282	7
SNP_IGA_99292	7
SNP_IGA_99302	6
SNP_IGA_99787	7
SNP_IGA_99943	1
SNP_IGA_100290	7
SNP_IGA_100353	1
SNP_IGA_100374	7
RosCOS3802-247	6
RosCOS2354-264	6
SNP_IGA_100710	7
SNP_IGA_101065	1
SNP_IGA_101106	1
SNP_IGA_101331	1
SNP_IGA_101376	7
SNP_IGA_101451	1
SNP_IGA_101467	1
SNP_IGA_101476	1
SNP_IGA_101507	1
SNP_IGA_101538	1
SNP_IGA_101751	1
SNP_IGA_101815	7
SNP_IGA_101832	6
SNP_IGA_101845	1
RosCOS3323-066	6
SNP_IGA_102335	1
SNP_IGA_102464	1
SNP_IGA_102577	1
SNP_IGA_102761	6
SNP_IGA_102807	1
SNP_IGA_102819	1
SNP_IGA_103289	6
SNP_IGA_103345	7
SNP_IGA_103381	1
SNP_IGA_103422	1
SNP_IGA_103441	6
SNP_IGA_103446	7
RosCOS2753-232	6
SNP_IGA_103507	1
SNP_IGA_103712	1
SNP_IGA_103719	7
SNP_IGA_103771	1
SNP_IGA_103900	1
SNP_IGA_103917	1
SNP_IGA_103965	1
SNP_IGA_103991	7
SNP_IGA_104030	1
SNP_IGA_104108	1
SNP_IGA_104167	1
SNP_IGA_104180	1
SNP_IGA_104324	1
SNP_IGA_104332	1
RosCOS2622-075	4
SNP_IGA_104455	1
SNP_IGA_104466	1
SNP_IGA_104691	7
SNP_IGA_104812	1
SNP_IGA_104819	1
SNP_IGA_104857	1
SNP_IGA_104890	1
SNP_IGA_105106	1
SNP_IGA_105122	1
SNP_IGA_105206	1
SNP_IGA_105536	1
SNP_IGA_105614	7
SNP_IGA_105661	7
SNP_IGA_105707	7
SNP_IGA_105753	7
SNP_IGA_105878	1
SNP_IGA_105890	1
SNP_IGA_106000	1
SNP_IGA_106092	7
SNP_IGA_106099	6
SNP_IGA_106146	1
SNP_IGA_106177	1
SNP_IGA_106211	7
SNP_IGA_106543	7
SNP_IGA_106616	7
SNP_IGA_106646	7
SNP_IGA_106673	1
SNP_IGA_106756	1
SNP_IGA_106818	7
SNP_IGA_106841	1
RosCOS1612-172	7
RosCOS1549-350	7
RosCOS1549-533	6
RosCOS1520-129	7
SNP_IGA_107029	1
SNP_IGA_107080	7
SNP_IGA_107095	7
SNP_IGA_107295	7
SNP_IGA_107337	7
SNP_IGA_107353	6
SNP_IGA_107417	4
SNP_IGA_107432	7
SNP_IGA_107472	7
RosCOS1790-520	6
SNP_IGA_107512	7
SNP_IGA_107581	1
SNP_IGA_107619	1
SNP_IGA_107745	1
SNP_IGA_108053	1
SNP_IGA_108171	1
SNP_IGA_108223	7
SNP_IGA_108299	1
SNP_IGA_108317	1
snp_scaffold_1_34844992	6
SNP_IGA_108532	1
SNP_IGA_108721	7
SNP_IGA_108801	7
SNP_IGA_108858	7
SNP_IGA_108931	7
SNP_IGA_109059	7
SNP_IGA_109133	7
SNP_IGA_109223	7
SNP_IGA_109230	7
SNP_IGA_109276	1
SNP_IGA_109283	1
SNP_IGA_109287	1
SNP_IGA_109353	1
SNP_IGA_109406	1
SNP_IGA_109525	7
SNP_IGA_109619	7
SNP_IGA_109648	7
SNP_IGA_109897	7
SNP_IGA_109922	1
SNP_IGA_109973	7
SNP_IGA_109979	7
SNP_IGA_110041	1
SNP_IGA_110208	7
SNP_IGA_110227	7
SNP_IGA_110232	7
SNP_IGA_110275	7
Pp23Cl	7
SNP_IGA_110413	7
RosCOS0502-212	4
RosCOS0502-134	6
SNP_IGA_110540	7
SNP_IGA_110550	7
SNP_IGA_110565	7
SNP_IGA_110571	7
SNP_IGA_110608	7
SNP_IGA_110634	1
SNP_IGA_110638	1
SNP_IGA_110712	1
SNP_IGA_110845	1
SNP_IGA_110850	7
SNP_IGA_110863	1
SNP_IGA_110973	1
SNP_IGA_110977	1
SNP_IGA_110985	7
SNP_IGA_111017	1
SNP_IGA_111026	1
SNP_IGA_111054	1
SNP_IGA_111259	1
SNP_IGA_111307	1
SNP_IGA_111314	1
SNP_IGA_111329	1
SNP_IGA_111539	1
SNP_IGA_111755	1
SNP_IGA_111789	7
SNP_IGA_111858	1
SNP_IGA_111882	1
SNP_IGA_111946	1
SNP_IGA_112028	7
SNP_IGA_112042	1
SNP_IGA_112112	1
SNP_IGA_112191	7
SNP_IGA_112271	7
SNP_IGA_112351	1
SNP_IGA_112376	1
SNP_IGA_112398	7
SNP_IGA_112450	1
SNP_IGA_112531	1
SNP_IGA_112550	1
SNP_IGA_112556	1
SNP_IGA_112598	7
SNP_IGA_112690	1
SNP_IGA_112698	1
SNP_IGA_112924	1
SNP_IGA_112958	7
SNP_IGA_112998	7
SNP_IGA_113033	1
SNP_IGA_113039	1
SNP_IGA_113056	7
SNP_IGA_113314	1
SNP_IGA_113327	7
SNP_IGA_113348	1
SNP_IGA_113361	1
SNP_IGA_113449	1
SNP_IGA_113519	1
RosCOS1169-212	6
SNP_IGA_113582	1
SNP_IGA_113607	1
SNP_IGA_113678	1
SNP_IGA_113777	7
SNP_IGA_113878	7
SNP_IGA_113947	1
SNP_IGA_113971	1
SNP_IGA_114094	1
SNP_IGA_114146	1
SNP_IGA_114192	1
SNP_IGA_114234	1
SNP_IGA_114286	1
SNP_IGA_114495	1
SNP_IGA_114581	1
SNP_IGA_114684	1
SNP_IGA_114741	1
SNP_IGA_114770	1
SNP_IGA_114898	1
RosCOS1818-086	6
SNP_IGA_115151	1
SNP_IGA_115233	6
SNP_IGA_115430	7
SNP_IGA_115560	1
SNP_IGA_115605	4
SNP_IGA_115726	1
SNP_IGA_115957	1
SNP_IGA_115971	1
SNP_IGA_115975	1
SNP_IGA_116349	6
SNP_IGA_116359	6
SNP_IGA_116479	6
SNP_IGA_116812	4
SNP_IGA_116955	7
SNP_IGA_117283	7
SNP_IGA_117387	7
SNP_IGA_117508	6
SNP_IGA_117999	1
snp_1_39059187	1
SNP_IGA_118058	1
SNP_IGA_118212	1
SNP_IGA_118371	1
SNP_IGA_118443	7
SNP_IGA_118639	1
SNP_IGA_118699	6
SNP_IGA_118704	7
SNP_IGA_118709	7
SNP_IGA_118784	1
SNP_IGA_119013	7
RosCOS1312-113	6
SNP_IGA_119215	7
SNP_IGA_119301	6
SNP_IGA_119391	1
SNP_IGA_119559	7
SNP_IGA_119788	7
RosCOS2373-074	6
SNP_IGA_120003	1
SNP_IGA_120057	1
SNP_IGA_120303	6
SNP_IGA_120784	1
SNP_IGA_120926	1
SNP_IGA_120932	7
SNP_IGA_121073	1
SNP_IGA_121128	6
SNP_IGA_121212	1
SNP_IGA_121364	7
SNP_IGA_121401	1
SNP_IGA_121413	1
SNP_IGA_121534	7
SNP_IGA_121659	1
SNP_IGA_121740	1
SNP_IGA_121817	1
SNP_IGA_121865	1
RosCOS2041-460	7
RosCOS2041-499	6
SNP_IGA_122038	7
SNP_IGA_122043	6
SNP_IGA_122047	1
SNP_IGA_122052	6
SNP_IGA_122057	6
SNP_IGA_122327	6
SNP_IGA_122333	6
SNP_IGA_122340	7
SNP_IGA_122348	6
SNP_IGA_122532	6
SNP_IGA_122548	7
SNP_IGA_122561	7
snp_scaffold_1_41535285	7
SNP_IGA_123009	6
SNP_IGA_123023	1
SNP_IGA_123089	1
SNP_IGA_123150	7
SNP_IGA_123180	1
RosCOS1347-123	6
SNP_IGA_123671	1
SNP_IGA_123719	1
SNP_IGA_123766	1
SNP_IGA_123834	1
RosCOS3738-215	6
SNP_IGA_124079	7
SNP_IGA_124160	1
SNP_IGA_124466	1
SNP_IGA_124639	1
SNP_IGA_124644	7
SNP_IGA_124689	1
SNP_IGA_124778	1
SNP_IGA_125029	1
SNP_IGA_125219	1
RosCOS3706-086	6
SNP_IGA_125812	7
RosCOS1405-103	6
RosCOS1405-129	4
SNP_IGA_126124	1
SNP_IGA_126151	7
SNP_IGA_126158	1
SNP_IGA_126556	7
SNP_IGA_126668	1
SNP_IGA_126825	6
SNP_IGA_126832	6
SNP_IGA_126857	1
SNP_IGA_127018	7
SNP_IGA_127037	6
SNP_IGA_127042	7
SNP_IGA_127099	7
SNP_IGA_127107	6
SNP_IGA_127181	1
RosCOS1139-146	6
SNP_IGA_127323	1
SNP_IGA_127489	6
SNP_IGA_127496	6
SNP_IGA_127508	6
SNP_IGA_127519	7
SNP_IGA_127571	6
SNP_IGA_127578	7
SNP_IGA_127588	7
SNP_IGA_127673	1
SNP_IGA_127836	1
RosCOS1232-306	6
RosCOS1232-203	6
RosCOS1232-107	6
SNP_IGA_128148	1
SNP_IGA_128189	1
SNP_IGA_128248	7
SNP_IGA_128555	7
SNP_IGA_128603	1
SNP_IGA_128625	1
SNP_IGA_128925	1
SNP_IGA_129216	7
SNP_IGA_129226	7
SNP_IGA_129235	7
SNP_IGA_129422	1
SNP_IGA_129512	1
SNP_IGA_129638	7
SNP_IGA_129650	7
SNP_IGA_129659	7
SNP_IGA_129663	7
SNP_IGA_129709	7
SNP_IGA_129755	7
SNP_IGA_130229	1
SNP_IGA_130493	1
SNP_IGA_130764	1
SNP_IGA_130925	1
SNP_IGA_131037	1
SNP_IGA_131130	1
SNP_IGA_131220	7
SNP_IGA_131243	7
SNP_IGA_131284	1
SNP_IGA_131288	6
SNP_IGA_131324	1
SNP_IGA_131496	7
SNP_IGA_131504	6
SNP_IGA_131557	1
SNP_IGA_131571	1
SNP_IGA_131579	4
SNP_IGA_131589	1
SNP_IGA_131596	7
SNP_IGA_131625	6
SNP_IGA_131644	1
SNP_IGA_131740	1
SNP_IGA_131746	1
SNP_IGA_131801	1
SNP_IGA_131988	1
SNP_IGA_132047	1
SNP_IGA_132155	1
SNP_IGA_132237	7
RosCOS1159-307	6
RosCOS1159-099	6
SNP_IGA_132501	6
SNP_IGA_132560	7
RosCOS1448-113	7
SNP_IGA_132641	6
SNP_IGA_132843	1
SNP_IGA_132855	1
SNP_IGA_132883	1
SNP_IGA_132888	1
SNP_IGA_132901	1
RosCOS1409-570	6
SNP_IGA_132974	1
RosCOS2618-113	7
SNP_IGA_133115	1
SNP_IGA_133183	1
SNP_IGA_133544	7
SNP_IGA_133606	1
SNP_IGA_134138	7
SNP_IGA_134183	7
SNP_IGA_134484	1
SNP_IGA_134518	1
SNP_IGA_134631	1
snp_scaffold_1_46157131	7
SNP_IGA_134730	1
SNP_IGA_134751	7
SNP_IGA_134854	1
SNP_IGA_134923	1
SNP_IGA_135006	1
SNP_IGA_135137	1
SNP_IGA_135158	7
SNP_IGA_135188	7
SNP_IGA_135202	1
SNP_IGA_135218	7
SNP_IGA_135224	1
SNP_IGA_135229	1
SNP_IGA_135241	1
SNP_IGA_135737	1
SNP_IGA_135854	7
snp_1_46757382	1
SNP_IGA_135997	6
SNP_IGA_136005	1
SNP_IGA_136009	6
SNP_IGA_136096	1
SNP_IGA_136216	6
SNP_IGA_136453	7
snp_scaffold_2_255513	6
SNP_IGA_136625	7
SNP_IGA_137158	6
SNP_IGA_137166	7
SNP_IGA_137173	7
SNP_IGA_137253	1
SNP_IGA_137300	7
SNP_IGA_137307	7
SNP_IGA_137320	7
SNP_IGA_137607	7
SNP_IGA_137625	7
SNP_IGA_137745	1
SNP_IGA_137839	1
SNP_IGA_137849	7
SNP_IGA_137867	7
SNP_IGA_138004	4
SNP_IGA_138022	6
SNP_IGA_138705	6
SNP_IGA_138722	1
SNP_IGA_138737	6
SNP_IGA_138768	7
SNP_IGA_138785	7
SNP_IGA_138864	7
SNP_IGA_138877	7
SNP_IGA_138882	1
Pp25Cl	1
SNP_IGA_139036	1
SNP_IGA_139270	1
SNP_IGA_139433	1
SNP_IGA_139468	1
SNP_IGA_139612	1
SNP_IGA_139783	1
SNP_IGA_140089	1
SNP_IGA_140097	1
SNP_IGA_140105	1
SNP_IGA_140352	1
SNP_IGA_140371	1
SNP_IGA_140441	1
SNP_IGA_140546	7
SNP_IGA_140552	7
SNP_IGA_140557	7
SNP_IGA_140562	6
SNP_IGA_140568	7
SNP_IGA_140573	7
SNP_IGA_140584	6
SNP_IGA_140599	7
SNP_IGA_140816	7
SNP_IGA_140823	7
SNP_IGA_140831	6
SNP_IGA_140852	7
SNP_IGA_140857	7
SNP_IGA_140864	7
snp_scaffold_2_777001	7
SNP_IGA_140876	7
SNP_IGA_140915	6
SNP_IGA_140922	7
SNP_IGA_140927	7
SNP_IGA_140933	7
SNP_IGA_140938	7
SNP_IGA_140943	7
SNP_IGA_140951	7
SNP_IGA_140958	7
SNP_IGA_140965	7
SNP_IGA_140979	7
SNP_IGA_140984	6
SNP_IGA_140990	7
SNP_IGA_141446	7
SNP_IGA_141600	7
SNP_IGA_141607	7
SNP_IGA_141612	7
SNP_IGA_141619	4
SNP_IGA_141624	1
SNP_IGA_141858	1
SNP_IGA_141868	7
SNP_IGA_142214	1
SNP_IGA_142231	1
SNP_IGA_142473	1
SNP_IGA_142518	7
SNP_IGA_142530	1
SNP_IGA_142599	1
SNP_IGA_143002	1
SNP_IGA_143137	4
SNP_IGA_143150	1
SNP_IGA_143246	1
SNP_IGA_143260	1
SNP_IGA_143346	1
SNP_IGA_143360	1
SNP_IGA_143796	7
SNP_IGA_143809	7
SNP_IGA_143821	7
SNP_IGA_143828	6
SNP_IGA_143833	6
SNP_IGA_143839	7
SNP_IGA_143845	6
SNP_IGA_143863	6
SNP_IGA_143893	7
SNP_IGA_148581	7
SNP_IGA_143907	7
SNP_IGA_143917	1
SNP_IGA_143925	7
SNP_IGA_144788	7
SNP_IGA_144797	7
SNP_IGA_144809	7
SNP_IGA_144813	7
SNP_IGA_144833	1
SNP_IGA_144878	1
SNP_IGA_144902	1
SNP_IGA_144913	1
SNP_IGA_144919	1
SNP_IGA_144961	1
SNP_IGA_145240	7
SNP_IGA_145303	1
SNP_IGA_145447	1
SNP_IGA_145505	1
SNP_IGA_145514	1
SNP_IGA_145601	1
SNP_IGA_145717	1
SNP_IGA_146220	1
SNP_IGA_146372	7
SNP_IGA_146377	7
SNP_IGA_146383	7
SNP_IGA_146399	7
SNP_IGA_146410	7
SNP_IGA_146426	7
SNP_IGA_146441	7
SNP_IGA_146506	6
SNP_IGA_146706	1
SNP_IGA_146765	1
SNP_IGA_147219	7
SNP_IGA_147233	7
SNP_IGA_147360	7
SNP_IGA_147371	7
SNP_IGA_147378	7
SNP_IGA_147682	6
SNP_IGA_147687	4
SNP_IGA_147694	6
SNP_IGA_147701	4
SNP_IGA_147706	7
SNP_IGA_147710	7
SNP_IGA_147716	7
SNP_IGA_147722	7
SNP_IGA_147729	6
SNP_IGA_147734	6
SNP_IGA_147766	7
SNP_IGA_147777	7
SNP_IGA_147782	7
SNP_IGA_148471	7
SNP_IGA_148477	7
SNP_IGA_148484	7
SNP_IGA_148492	7
SNP_IGA_148510	7
SNP_IGA_148522	7
SNP_IGA_148528	7
SNP_IGA_148537	4
SNP_IGA_148565	6
SNP_IGA_148571	4
SNP_IGA_148578	7
SNP_IGA_148598	7
SNP_IGA_148760	1
SNP_IGA_148770	1
SNP_IGA_148777	1
SNP_IGA_149668	1
SNP_IGA_149868	1
SNP_IGA_149957	1
SNP_IGA_150539	7
SNP_IGA_150549	6
SNP_IGA_150673	1
SNP_IGA_150678	1
SNP_IGA_150845	7
SNP_IGA_150857	1
SNP_IGA_150863	7
SNP_IGA_150874	1
SNP_IGA_150880	7
SNP_IGA_150886	7
SNP_IGA_151067	1
SNP_IGA_151430	7
SNP_IGA_151613	1
SNP_IGA_151786	6
SNP_IGA_152082	1
SNP_IGA_152111	1
SNP_IGA_152301	1
SNP_IGA_152320	1
SNP_IGA_152325	1
SNP_IGA_152330	1
SNP_IGA_152439	7
SNP_IGA_152651	1
SNP_IGA_152660	1
SNP_IGA_152800	7
SNP_IGA_152809	1
SNP_IGA_152961	4
SNP_IGA_152969	1
SNP_IGA_152976	1
SNP_IGA_152986	7
SNP_IGA_153346	1
SNP_IGA_153388	1
SNP_IGA_153443	1
SNP_IGA_153548	1
SNP_IGA_153556	1
SNP_IGA_153560	1
SNP_IGA_153636	7
SNP_IGA_153641	7
SNP_IGA_153672	7
SNP_IGA_153679	1
SNP_IGA_153686	1
SNP_IGA_153767	7
SNP_IGA_153773	1
SNP_IGA_153785	1
SNP_IGA_154038	1
SNP_IGA_154050	7
SNP_IGA_154259	7
SNP_IGA_154265	7
SNP_IGA_154354	1
SNP_IGA_154368	7
SNP_IGA_154383	7
SNP_IGA_154391	7
SNP_IGA_154600	1
SNP_IGA_154605	7
SNP_IGA_154625	4
SNP_IGA_154632	4
SNP_IGA_155403	7
SNP_IGA_155407	1
SNP_IGA_155412	7
SNP_IGA_155421	7
SNP_IGA_155433	1
SNP_IGA_155454	6
SNP_IGA_155461	1
SNP_IGA_155470	7
SNP_IGA_155673	1
SNP_IGA_155680	1
SNP_IGA_155982	1
SNP_IGA_156002	1
SNP_IGA_156070	1
SNP_IGA_156095	1
SNP_IGA_156302	7
SNP_IGA_156313	1
SNP_IGA_156703	7
SNP_IGA_156742	7
SNP_IGA_156749	7
SNP_IGA_156774	1
SNP_IGA_157034	1
SNP_IGA_157433	1
SNP_IGA_157507	7
SNP_IGA_157529	1
SNP_IGA_157556	1
SNP_IGA_157562	7
SNP_IGA_157628	7
SNP_IGA_157644	1
SNP_IGA_157737	1
SNP_IGA_157889	7
SNP_IGA_157983	7
SNP_IGA_158011	7
SNP_IGA_158017	7
SNP_IGA_158089	7
SNP_IGA_158157	7
SNP_IGA_158272	7
SNP_IGA_158810	7
SNP_IGA_158818	7
SNP_IGA_158824	7
SNP_IGA_158848	7
SNP_IGA_158884	7
SNP_IGA_158919	7
SNP_IGA_159268	1
SNP_IGA_159649	7
SNP_IGA_159789	1
SNP_IGA_159795	7
SNP_IGA_159807	7
SNP_IGA_159811	1
SNP_IGA_159825	7
SNP_IGA_159829	1
SNP_IGA_159836	7
SNP_IGA_159841	7
SNP_IGA_159849	1
SNP_IGA_159858	1
SNP_IGA_159881	7
SNP_IGA_160222	1
SNP_IGA_160343	1
SNP_IGA_160938	1
SNP_IGA_161739	6
snp_scaffold_2_2465265	6
SNP_IGA_161939	1
SNP_IGA_162493	7
SNP_IGA_162512	7
SNP_IGA_163222	1
SNP_IGA_163237	7
SNP_IGA_163255	7
SNP_IGA_163264	7
SNP_IGA_163292	1
SNP_IGA_163339	1
SNP_IGA_163360	7
SNP_IGA_163542	1
SNP_IGA_163547	6
SNP_IGA_163588	1
SNP_IGA_163716	1
SNP_IGA_163725	1
SNP_IGA_164367	1
SNP_IGA_164374	7
SNP_IGA_164383	7
SNP_IGA_164659	7
SNP_IGA_164678	7
SNP_IGA_164697	7
SNP_IGA_164829	6
SNP_IGA_164844	1
SNP_IGA_164863	7
SNP_IGA_164886	7
SNP_IGA_165322	1
SNP_IGA_165352	1
SNP_IGA_165503	1
SNP_IGA_165885	1
SNP_IGA_166043	1
SNP_IGA_166330	1
SNP_IGA_166779	1
SNP_IGA_166896	1
SNP_IGA_166901	1
SNP_IGA_167258	7
SNP_IGA_167265	7
SNP_IGA_167438	1
SNP_IGA_167466	1
SNP_IGA_167473	1
SNP_IGA_167745	7
SNP_IGA_167776	1
SNP_IGA_167905	1
SNP_IGA_167910	7
SNP_IGA_167916	7
SNP_IGA_167929	1
SNP_IGA_167934	1
SNP_IGA_167942	7
SNP_IGA_168116	6
SNP_IGA_168149	7
SNP_IGA_168159	7
SNP_IGA_168171	7
SNP_IGA_168192	4
SNP_IGA_168202	4
SNP_IGA_168362	1
SNP_IGA_168371	1
SNP_IGA_168380	1
SNP_IGA_168389	1
SNP_IGA_168406	1
SNP_IGA_168413	1
SNP_IGA_168457	1
SNP_IGA_168462	1
SNP_IGA_168893	7
SNP_IGA_168905	7
SNP_IGA_168921	7
SNP_IGA_168942	7
SNP_IGA_168964	7
SNP_IGA_168971	7
SNP_IGA_169068	7
SNP_IGA_169076	1
SNP_IGA_169900	4
SNP_IGA_169909	7
SNP_IGA_170097	1
SNP_IGA_170129	1
SNP_IGA_170137	1
SNP_IGA_170392	1
SNP_IGA_170968	1
SNP_IGA_171044	1
SNP_IGA_171092	1
SNP_IGA_171112	1
SNP_IGA_171141	1
SNP_IGA_171584	1
SNP_IGA_171628	7
SNP_IGA_171909	1
SNP_IGA_171984	1
SNP_IGA_172653	1
SNP_IGA_172832	4
SNP_IGA_172853	7
SNP_IGA_172863	4
SNP_IGA_172879	6
SNP_IGA_172993	1
SNP_IGA_173418	1
SNP_IGA_173422	1
SNP_IGA_174391	7
SNP_IGA_174459	7
SNP_IGA_174463	7
SNP_IGA_174469	7
SNP_IGA_174475	7
SNP_IGA_174482	7
SNP_IGA_174486	7
SNP_IGA_174491	7
SNP_IGA_174498	4
SNP_IGA_174504	7
SNP_IGA_174747	1
SNP_IGA_174897	1
SNP_IGA_174917	7
SNP_IGA_174929	1
SNP_IGA_174936	7
SNP_IGA_174941	1
SNP_IGA_174947	1
SNP_IGA_174955	1
SNP_IGA_174962	4
SNP_IGA_175265	1
SNP_IGA_175675	1
SNP_IGA_175990	1
SNP_IGA_176218	1
SNP_IGA_176711	1
SNP_IGA_176737	1
SNP_IGA_176750	1
SNP_IGA_176807	1
SNP_IGA_176862	7
SNP_IGA_176870	7
SNP_IGA_176876	7
SNP_IGA_176881	7
SNP_IGA_176900	1
SNP_IGA_176905	7
SNP_IGA_176915	7
SNP_IGA_176921	7
SNP_IGA_177518	7
SNP_IGA_177619	6
SNP_IGA_177649	1
SNP_IGA_177659	7
SNP_IGA_177683	7
SNP_IGA_177692	1
SNP_IGA_177709	1
SNP_IGA_177716	7
SNP_IGA_177730	7
SNP_IGA_177891	7
SNP_IGA_178486	6
SNP_IGA_178494	7
SNP_IGA_178504	1
SNP_IGA_178521	6
SNP_IGA_178532	7
SNP_IGA_178543	7
SNP_IGA_178550	6
SNP_IGA_178556	7
SNP_IGA_178565	6
SNP_IGA_178575	7
SNP_IGA_179009	7
SNP_IGA_179026	7
SNP_IGA_179038	1
SNP_IGA_179044	7
SNP_IGA_179048	4
SNP_IGA_179058	7
SNP_IGA_179063	4
SNP_IGA_179068	6
SNP_IGA_179076	7
SNP_IGA_179122	1
SNP_IGA_179143	6
SNP_IGA_179356	1
SNP_IGA_179362	7
SNP_IGA_179379	7
SNP_IGA_179394	6
SNP_IGA_179420	6
SNP_IGA_179577	1
Pp5Cl	1
Pp13Cl	6
SNP_IGA_179626	1
SNP_IGA_179631	7
SNP_IGA_179640	1
SNP_IGA_179644	1
Pp1Cl	1
SNP_IGA_179869	7
SNP_IGA_179875	7
SNP_IGA_179880	7
SNP_IGA_179891	7
SNP_IGA_179897	7
SNP_IGA_180079	1
SNP_IGA_180355	1
SNP_IGA_180421	1
SNP_IGA_180426	1
SNP_IGA_180431	1
SNP_IGA_180512	1
SNP_IGA_180628	1
SNP_IGA_180845	1
SNP_IGA_180853	1
SNP_IGA_181266	1
SNP_IGA_181272	7
SNP_IGA_181282	7
SNP_IGA_181295	7
SNP_IGA_181324	1
SNP_IGA_181329	6
SNP_IGA_181334	6
SNP_IGA_181338	7
SNP_IGA_181372	7
SNP_IGA_181382	7
SNP_IGA_181392	1
SNP_IGA_181396	7
SNP_IGA_181402	1
SNP_IGA_181410	7
SNP_IGA_181417	7
SNP_IGA_181444	7
SNP_IGA_181495	7
SNP_IGA_181517	7
SNP_IGA_181521	1
SNP_IGA_181527	1
SNP_IGA_181559	7
SNP_IGA_181795	1
SNP_IGA_181812	1
SNP_IGA_181830	1
SNP_IGA_181880	1
SNP_IGA_182157	7
SNP_IGA_182333	1
SNP_IGA_182419	1
SNP_IGA_182520	7
SNP_IGA_182530	7
SNP_IGA_182541	7
SNP_IGA_182545	6
SNP_IGA_182556	7
SNP_IGA_182561	1
SNP_IGA_182566	1
SNP_IGA_182585	1
SNP_IGA_182590	1
SNP_IGA_182596	7
SNP_IGA_182612	1
SNP_IGA_182747	7
SNP_IGA_182783	7
SNP_IGA_182810	7
SNP_IGA_182826	7
SNP_IGA_182832	1
SNP_IGA_182838	1
SNP_IGA_182843	1
SNP_IGA_182848	1
SNP_IGA_183126	1
SNP_IGA_183158	6
SNP_IGA_183164	7
SNP_IGA_183169	6
SNP_IGA_183174	7
SNP_IGA_183183	7
SNP_IGA_183189	4
SNP_IGA_183210	1
SNP_IGA_183730	1
SNP_IGA_183737	1
SNP_IGA_183743	1
SNP_IGA_183833	1
SNP_IGA_184157	1
SNP_IGA_184162	1
SNP_IGA_184177	1
SNP_IGA_184182	1
SNP_IGA_184503	7
SNP_IGA_184544	1
SNP_IGA_184675	1
SNP_IGA_184725	1
SNP_IGA_184732	1
SNP_IGA_184738	1
SNP_IGA_184750	1
SNP_IGA_185056	1
SNP_IGA_185060	7
SNP_IGA_185597	1
SNP_IGA_185608	1
SNP_IGA_185638	1
SNP_IGA_185721	1
SNP_IGA_186555	7
SNP_IGA_186742	7
SNP_IGA_186785	1
SNP_IGA_186803	1
SNP_IGA_186819	1
SNP_IGA_186899	1
SNP_IGA_186905	1
SNP_IGA_187399	1
SNP_IGA_187408	7
SNP_IGA_187486	1
SNP_IGA_187679	1
SNP_IGA_187685	4
SNP_IGA_187693	1
SNP_IGA_188032	4
SNP_IGA_188039	7
SNP_IGA_188199	1
SNP_IGA_188331	1
SNP_IGA_188434	1
SNP_IGA_188472	1
SNP_IGA_188478	1
SNP_IGA_188519	1
SNP_IGA_188524	1
SNP_IGA_188540	1
SNP_IGA_188736	1
SNP_IGA_188920	1
SNP_IGA_188930	7
SNP_IGA_188945	7
SNP_IGA_189079	7
SNP_IGA_189085	1
SNP_IGA_189099	7
SNP_IGA_189109	7
SNP_IGA_189117	7
SNP_IGA_189122	1
SNP_IGA_189129	1
SNP_IGA_189146	1
SNP_IGA_189154	4
SNP_IGA_189181	1
SNP_IGA_189381	7
SNP_IGA_189962	1
SNP_IGA_190005	7
SNP_IGA_190011	7
SNP_IGA_190288	7
SNP_IGA_190306	7
SNP_IGA_190314	6
SNP_IGA_190320	7
SNP_IGA_190531	7
SNP_IGA_190537	7
SNP_IGA_190545	6
SNP_IGA_190639	7
SNP_IGA_191523	7
SNP_IGA_191614	1
SNP_IGA_191627	7
SNP_IGA_191639	6
SNP_IGA_191646	7
SNP_IGA_191651	7
SNP_IGA_191662	6
SNP_IGA_191667	6
SNP_IGA_192598	7
SNP_IGA_192604	7
SNP_IGA_192609	7
SNP_IGA_192616	6
SNP_IGA_192621	1
SNP_IGA_192643	1
SNP_IGA_192655	7
SNP_IGA_192668	7
SNP_IGA_192881	4
SNP_IGA_192890	7
SNP_IGA_192903	7
SNP_IGA_192913	6
SNP_IGA_192917	7
SNP_IGA_192923	7
SNP_IGA_193121	6
SNP_IGA_193128	7
SNP_IGA_193135	6
SNP_IGA_193142	7
SNP_IGA_193147	7
SNP_IGA_193154	7
SNP_IGA_193369	7
snp_2_4621680	4
SNP_IGA_193650	1
SNP_IGA_193660	7
SNP_IGA_193685	7
SNP_IGA_193752	7
SNP_IGA_193945	1
SNP_IGA_193959	7
SNP_IGA_193969	1
SNP_IGA_193975	7
SNP_IGA_194027	6
SNP_IGA_194037	1
SNP_IGA_194041	1
SNP_IGA_194047	7
SNP_IGA_194054	1
SNP_IGA_194061	1
SNP_IGA_194068	1
SNP_IGA_194080	1
SNP_IGA_194090	1
SNP_IGA_194097	1
SNP_IGA_194105	7
SNP_IGA_194110	1
SNP_IGA_194115	7
SNP_IGA_194334	1
SNP_IGA_194408	1
SNP_IGA_194416	1
SNP_IGA_194562	7
SNP_IGA_194572	1
SNP_IGA_194742	7
SNP_IGA_194747	7
SNP_IGA_195069	1
SNP_IGA_195113	6
SNP_IGA_195119	7
SNP_IGA_195134	1
SNP_IGA_195139	1
SNP_IGA_195145	1
SNP_IGA_195150	1
SNP_IGA_195166	1
SNP_IGA_195176	1
SNP_IGA_196032	7
SNP_IGA_196038	7
SNP_IGA_196242	7
SNP_IGA_196257	6
SNP_IGA_196803	1
SNP_IGA_196840	7
SNP_IGA_196845	1
SNP_IGA_196851	1
SNP_IGA_196858	7
SNP_IGA_196867	7
SNP_IGA_196879	1
SNP_IGA_196890	6
SNP_IGA_196895	7
SNP_IGA_196907	1
SNP_IGA_196912	1
SNP_IGA_196916	7
SNP_IGA_196924	7
SNP_IGA_197179	6
SNP_IGA_197184	1
SNP_IGA_197190	1
SNP_IGA_197195	7
SNP_IGA_197202	1
SNP_IGA_197209	7
SNP_IGA_197214	1
SNP_IGA_197230	7
SNP_IGA_197236	1
SNP_IGA_197242	1
SNP_IGA_197246	1
SNP_IGA_197255	7
SNP_IGA_197262	1
SNP_IGA_197266	1
SNP_IGA_197361	1
SNP_IGA_197696	6
SNP_IGA_197705	1
SNP_IGA_197717	1
SNP_IGA_197725	1
SNP_IGA_197732	7
SNP_IGA_197749	7
SNP_IGA_197832	6
snp_scaffold_2_4947054	1
SNP_IGA_198039	7
SNP_IGA_198090	1
SNP_IGA_198275	7
SNP_IGA_198282	4
SNP_IGA_198315	1
SNP_IGA_198324	1
SNP_IGA_198339	1
SNP_IGA_198659	1
SNP_IGA_198668	1
SNP_IGA_198677	1
SNP_IGA_198691	1
SNP_IGA_198699	1
SNP_IGA_198704	7
SNP_IGA_198723	1
SNP_IGA_198937	1
SNP_IGA_198947	4
SNP_IGA_199043	1
SNP_IGA_200451	7
SNP_IGA_200478	7
SNP_IGA_200739	4
SNP_IGA_201948	6
SNP_IGA_201952	1
SNP_IGA_201969	6
SNP_IGA_201980	7
SNP_IGA_201990	7
SNP_IGA_202001	6
SNP_IGA_202007	7
SNP_IGA_202017	7
SNP_IGA_203056	7
SNP_IGA_203064	7
SNP_IGA_203084	7
SNP_IGA_203091	1
SNP_IGA_203096	7
SNP_IGA_203105	7
SNP_IGA_203117	7
SNP_IGA_203123	6
SNP_IGA_203341	7
SNP_IGA_203896	4
SNP_IGA_204218	7
SNP_IGA_204229	7
SNP_IGA_204235	6
SNP_IGA_204240	1
SNP_IGA_204248	6
SNP_IGA_204260	6
SNP_IGA_204290	6
SNP_IGA_204297	7
SNP_IGA_204303	7
SNP_IGA_204310	6
SNP_IGA_204329	7
SNP_IGA_204969	1
SNP_IGA_205001	1
SNP_IGA_205696	1
SNP_IGA_205742	1
SNP_IGA_206032	7
SNP_IGA_206197	1
SNP_IGA_206245	1
SNP_IGA_206250	1
SNP_IGA_249679	6
SNP_IGA_206477	1
SNP_IGA_206482	7
SNP_IGA_206649	1
SNP_IGA_207592	1
SNP_IGA_207600	1
SNP_IGA_207716	7
SNP_IGA_207765	1
SNP_IGA_207948	1
SNP_IGA_208462	1
SNP_IGA_208626	7
SNP_IGA_208722	7
SNP_IGA_208732	7
SNP_IGA_208760	1
SNP_IGA_208982	7
SNP_IGA_209271	1
SNP_IGA_210222	1
SNP_IGA_211052	6
SNP_IGA_211738	7
SNP_IGA_214356	7
SNP_IGA_214542	1
SNP_IGA_214576	1
SNP_IGA_214594	1
SNP_IGA_214703	7
SNP_IGA_214799	4
SNP_IGA_215383	6
SNP_IGA_215389	6
SNP_IGA_215563	1
SNP_IGA_215641	7
SNP_IGA_215987	6
SNP_IGA_215994	6
SNP_IGA_216001	6
SNP_IGA_216162	7
SNP_IGA_216172	7
SNP_IGA_216182	7
SNP_IGA_216190	7
SNP_IGA_216876	7
SNP_IGA_216931	6
SNP_IGA_217079	4
SNP_IGA_217210	7
SNP_IGA_217686	1
SNP_IGA_217696	1
SNP_IGA_217706	7
SNP_IGA_217794	1
SNP_IGA_217815	1
SNP_IGA_218596	1
SNP_IGA_218801	1
SNP_IGA_219126	7
SNP_IGA_219960	7
SNP_IGA_219966	6
SNP_IGA_219973	7
SNP_IGA_219978	6
SNP_IGA_220235	4
SNP_IGA_221140	7
SNP_IGA_221147	7
SNP_IGA_221152	7
SNP_IGA_221157	7
SNP_IGA_221162	7
SNP_IGA_221167	7
SNP_IGA_221173	6
SNP_IGA_221543	7
SNP_IGA_221548	7
SNP_IGA_221555	7
SNP_IGA_221563	7
SNP_IGA_221569	7
SNP_IGA_221577	6
SNP_IGA_221583	6
SNP_IGA_221588	7
SNP_IGA_221594	7
SNP_IGA_221600	6
SNP_IGA_221604	7
SNP_IGA_221609	7
SNP_IGA_221711	7
SNP_IGA_221716	7
SNP_IGA_222200	7
SNP_IGA_222705	7
SNP_IGA_222713	7
SNP_IGA_222720	7
SNP_IGA_222729	6
SNP_IGA_222741	7
SNP_IGA_222752	7
SNP_IGA_222757	1
SNP_IGA_222764	6
SNP_IGA_222781	7
SNP_IGA_222786	6
SNP_IGA_222978	7
SNP_IGA_223473	1
SNP_IGA_223483	1
SNP_IGA_223500	7
SNP_IGA_223509	6
SNP_IGA_223522	7
SNP_IGA_223668	1
SNP_IGA_223676	1
SNP_IGA_223687	7
SNP_IGA_223865	7
SNP_IGA_224651	7
SNP_IGA_228495	6
SNP_IGA_228538	7
SNP_IGA_228638	7
SNP_IGA_228653	6
SNP_IGA_228659	7
SNP_IGA_228674	7
SNP_IGA_228689	7
SNP_IGA_228775	6
SNP_IGA_228780	7
SNP_IGA_228787	6
SNP_IGA_228964	7
SNP_IGA_228970	7
SNP_IGA_228992	7
SNP_IGA_228997	7
SNP_IGA_229004	1
SNP_IGA_229011	7
SNP_IGA_229027	1
SNP_IGA_229066	7
SNP_IGA_229248	7
SNP_IGA_229253	6
SNP_IGA_229259	1
SNP_IGA_229341	7
SNP_IGA_229446	7
SNP_IGA_229767	4
SNP_IGA_230195	1
SNP_IGA_230270	1
SNP_IGA_230290	1
SNP_IGA_230305	7
SNP_IGA_230309	1
SNP_IGA_230378	1
RosCOS0541-096	6
[truncated: 6,147 more rows]
