# Supplementary material for: High-quality, genome-wide SNP genotypic data for pedigreed germplasm of the diploid outbreeding species apple, peach, and sweet cherry through a common workflow
Source: PLoS One. 2019 Jun 27;14(6):e0210928. doi: 10.1371/journal.pone.0210928 (PMC6597046; doi:10.1371/journal.pone.0210928)
Supplement: S10 Table — Each SNP is classified as follows: Type ‘1’ for SNPs with good clustering and less than 5% call errors, ‘2’ for SNPs with shifted clusters causing one of the clusters to be called incorrectly, ‘3’ for SNPs with additional clusters (excluding null-alleles) that cause the incorrect identification of at least one cluster, ‘4’ for SNPs with null-alleles that cannot be correctly called automatically, ‘5’ for SNPs that could not be mapped accurately but had correct clustering, ‘6’ for monomorphic SNPs, and ‘7’ for failed SNPs. (XLSX) [file pone.0210928.s010.xlsx]

## Sheet: Table S10
High-quality, genome-wide SNP genotypic data for pedigreed germplasm of the diploid outbreeding species apple, peach, and sweet cherry through a common workflow
Stijn Vanderzande, Nicholas P Howard, Lichun Cai, Cassia Da Silva Linge, Laima Antanaviciute, Marco CAM Bink, Johannes W Kruisselbrink, Nahla Bassil, Ksenija Gasic, Amy Iezzoni, Eric Van de Weg, Cameron Peace
S10 Table. SNP classification for sweet cherry. Each SNP is classified as follows: Type ‘1’ for SNPs with good clustering and less than 5% call errors, ‘2’ for SNPs with shifted clusters causing one of the clusters to be called incorrectly, ‘3’ for SNPs with additional clusters (excluding null-alleles) that cause the incorrect identification of at least one cluster, ‘4’ for SNPs with null-alleles…
SNPName	Classification
ss490545363	5
ss490545684	6
ss490545366	6
ss490545369	6
ss490545372	6
ss490545375	6
ss490545378	6
ss490545688	1
ss490545381	6
ss490545384	6
ss490545387	6
ss490545692	6
ss490545390	1
ss490545696	5
ss490545393	6
ss490545396	6
ss490545400	6
ss490558959	1
ss490545403	6
ss490545406	1
ss490545410	6
ss490545700	6
ss490545413	1
ss490545416	6
ss490545704	6
ss490545419	6
ss490545708	1
ss490545422	1
ss490545425	6
ss490545428	6
ss490545431	7
ss490545434	1
ss490545437	1
ss490545440	6
ss490545443	1
ss490545446	6
ss490545712	6
ss490545449	6
ss490545452	1
ss490545455	6
ss490545458	1
ss490545461	1
ss490545716	1
ss490545464	1
ss490545467	6
ss490545470	6
ss490545719	6
ss490545473	1
ss490545476	7
ss490545479	6
ss490545723	1
ss490545482	1
ss490545485	6
ss490545488	6
ss490545491	6
ss490545494	6
ss490545497	6
ss490545500	6
ss490545727	6
ss490545503	1
ss490545506	6
ss490545510	6
ss490545513	7
ss490545516	6
ss490545731	6
ss490545735	6
ss490545519	6
ss490545522	4
ss490545739	6
ss490545743	7
ss490545525	4
ss490545528	1
ss490545531	4
ss490545535	6
ss490545538	1
ss490545747	6
ss490545541	7
ss490545751	7
ss490545544	6
ss490545547	6
ss490545550	6
ss490545553	6
ss490545556	1
ss490545559	6
ss490545755	6
ss490545562	7
ss490559162	1
ss490545759	6
ss490545565	6
ss490545568	6
ss490545571	6
ss490545574	1
ss490545577	6
ss490545763	6
ss490545767	6
ss490545580	6
ss490545583	6
ss490545586	6
ss490545589	1
ss490545771	6
ss490545591	6
ss490559121	1
ss490545594	1
ss490545775	6
ss490545597	1
ss490545600	6
ss490545603	6
ss490545606	1
ss490545779	6
ss490545609	1
ss490545613	6
ss490545783	7
ss490545616	1
ss490545619	1
ss490545622	6
ss490545787	6
ss490545625	1
ss490545791	6
ss490545628	1
ss490545631	1
ss490545634	6
ss490545795	6
ss490545637	6
ss490545799	6
ss490545640	6
ss490545643	7
ss490545646	6
ss490545649	6
ss490545652	6
ss490545655	6
ss490545803	1
ss490545658	1
ss490545660	6
ss490545663	6
ss490545666	6
ss490545669	6
ss490545807	6
ss490545672	6
ss490545675	1
ss490545678	6
ss490545681	6
ss490545811	6
ss490545685	1
ss490545814	6
ss490545689	1
ss490545693	1
ss490545806	6
ss490545854	6
ss490545802	6
ss490545798	1
ss490545794	6
ss490545790	6
ss490545850	7
ss490545786	6
ss490545782	1
ss490545778	6
ss490545774	6
ss490545770	6
ss490545766	6
ss490545762	6
ss490545846	6
ss490545758	6
ss490545754	1
ss490545750	6
ss490545746	1
ss490545842	6
ss490545742	1
ss490545838	5
ss490545738	6
ss490545734	7
ss490545834	1
ss490545730	6
ss490545830	6
ss490545726	6
ss490545722	6
ss490545826	6
ss490545718	6
ss490545714	6
ss490545822	7
ss490545710	6
ss490545818	6
ss490545706	6
ss490545702	6
ss490545698	6
ss490553094	6
ss490553097	6
ss490548790	6
ss490553100	7
ss490553103	6
ss490553106	6
ss490548794	5
ss490553109	1
ss490553112	7
ss490545810	6
ss490545858	6
ss490545813	6
ss490545817	1
ss490545821	1
ss490558973	1
ss490558970	1
ss490545862	6
ss490545825	6
ss490545865	6
ss490545829	6
ss490545833	6
ss490545869	6
ss490545837	6
ss490545840	6
ss490545844	1
ss490545873	1
ss490545877	6
ss490545848	5
ss490545852	5
ss490545856	6
ss490545860	1
ss490545881	1
ss490545885	6
ss490545864	6
ss490545868	6
ss490545872	1
ss490545876	6
ss490545889	6
ss490545880	6
ss490545893	7
ss490545884	6
ss490545897	6
ss490545901	6
ss490545888	2
ss490545892	6
ss490545896	1
ss490545905	6
ss490545900	7
ss490545904	6
ss490545908	7
ss490545909	6
ss490545912	1
ss490545916	6
ss490559240	1
ss490545920	1
ss490545924	6
ss490545928	6
ss490545913	6
ss490545932	7
ss490545936	6
ss490545917	7
ss490545940	6
ss490545944	1
ss490545947	1
ss490545921	7
ss490545951	1
ss490545955	1
ss490545959	6
ss490545926	6
ss490545963	1
ss490545930	6
ss490545934	6
ss490545967	1
ss490545971	6
ss490545975	7
ss490545980	6
ss490545984	1
ss490545988	6
ss490545992	6
ss490545938	6
ss490545996	6
ss490546000	6
ss490545942	6
ss490546004	6
ss490546008	6
ss490546012	6
ss490546016	6
ss490546020	1
ss490545946	6
ss490546024	6
ss490546028	6
ss490545950	1
ss490546036	6
ss490546040	6
ss490546044	1
ss490545954	6
ss490546048	1
ss490545958	5
ss490546052	1
ss490546056	1
ss490546060	6
ss490545962	6
ss490546065	1
ss490545966	1
ss490545970	5
ss490546069	4
ss490545974	6
ss490546073	6
ss490546077	6
ss490558828	1
ss490558825	1
ss490558822	1
ss490546081	1
ss490546085	6
ss490545978	6
ss490545982	6
ss490546089	5
ss490546093	6
ss490546097	6
ss490546101	7
ss490545986	6
ss490546105	6
ss490546109	6
ss490546113	6
ss490545990	6
ss490545994	6
ss490546118	6
ss490546122	6
ss490546126	1
ss490546130	6
ss490546134	6
ss490545998	4
ss490546138	6
ss490546142	6
ss490546002	6
ss490546146	6
ss490546150	6
ss490546154	6
ss490546158	6
ss490546162	6
ss490546166	6
ss490546006	1
ss490546170	6
ss490546174	1
ss490546010	6
ss490546178	6
ss490546182	1
ss490546014	7
ss490546018	1
ss490546186	6
ss490546190	6
ss490546194	6
ss490546198	6
ss490546022	6
ss490546202	6
ss490546206	6
ss490546210	6
ss490546214	6
ss490546218	7
ss490546222	6
ss490546226	1
ss490546230	1
ss490546026	1
ss490546234	1
ss490546238	5
ss490546030	1
ss490546241	6
ss490546245	6
ss490546249	6
ss490546253	6
ss490546033	6
ss490546257	6
ss490546037	1
ss490546261	6
ss490546265	6
ss490546269	1
ss490546273	7
ss490546277	6
ss490546281	1
ss490546285	1
ss490546289	6
ss490546293	6
ss490546297	1
ss490546041	1
ss490546045	6
ss490546301	1
ss490546305	6
ss490546309	6
ss490546313	7
ss490546317	1
ss490546049	6
ss490546321	6
ss490546053	6
ss490546325	6
ss490546329	6
ss490546057	6
ss490546333	1
ss490546337	1
ss490546341	1
ss490546061	1
ss490546346	6
ss490546349	1
ss490546353	6
ss490546357	1
ss490546361	6
ss490546365	1
ss490546369	1
ss490546373	6
ss490546377	7
ss490546064	6
ss490546381	6
ss490546385	1
ss490546389	6
ss490546393	6
ss490546398	1
ss490546402	6
ss490546406	1
ss490546410	6
ss490546414	6
ss490546418	6
ss490546422	6
ss490546426	1
ss490546430	7
ss490546434	1
ss490546438	6
ss490546068	1
ss490546072	6
ss490546442	1
ss490546446	6
ss490546076	6
ss490546450	6
ss490546454	6
ss490546458	6
ss490546080	6
ss490546462	1
ss490546084	6
ss490546466	7
ss490546088	6
ss490546470	6
ss490546474	6
ss490546478	1
ss490546482	7
ss490546092	5
ss490546486	1
ss490546490	7
ss490546096	1
ss490546494	1
ss490546498	1
ss490546502	6
ss490546100	6
ss490546506	7
ss490546510	1
ss490546104	1
ss490546108	6
ss490546514	1
ss490546112	6
ss490546518	6
ss490546522	1
ss490546526	1
ss490546530	6
ss490546534	6
ss490546538	1
ss490546542	6
ss490546546	6
ss490546550	6
ss490546554	1
ss490546116	6
ss490546121	1
ss490546558	6
ss490546562	7
ss490546125	6
ss490546566	1
ss490546570	1
ss490546574	1
ss490546579	6
ss490546129	6
ss490546583	7
ss490546587	6
ss490546591	1
ss490546595	6
ss490546599	1
ss490546603	6
ss490546133	6
ss490546607	6
ss490546611	1
ss490546615	6
ss490546137	1
ss490546619	1
ss490546623	6
ss490546141	6
ss490546627	6
ss490546631	6
ss490546635	6
ss490546639	6
ss490546145	6
ss490558902	1
ss490546643	1
ss490546647	6
ss490546651	1
ss490546149	6
ss490546153	6
ss490546655	6
ss490546659	6
ss490546663	6
ss490546157	6
ss490558883	1
ss490546667	1
ss490546671	6
ss490546675	1
ss490546679	1
ss490546683	6
ss490546161	6
ss490546687	6
ss490546691	6
ss490546165	6
ss490546169	6
ss490546695	6
ss490546699	6
ss490546173	6
ss490546177	6
ss490546703	6
ss490559249	1
ss490546707	6
ss490546711	6
ss490546181	6
ss490546715	6
ss490546185	6
ss490546719	6
ss490546723	6
ss490546727	1
ss490546731	6
ss490546735	1
ss490546739	6
ss490546189	6
ss490546741	6
ss490546746	1
ss490546193	6
ss490546197	6
ss490546751	6
ss490546755	1
ss490546759	1
ss490546762	1
ss490546767	6
ss490546201	7
ss490546771	6
ss490546205	6
ss490546775	6
ss490546779	6
ss490546209	6
ss490546213	6
ss490546783	6
ss490546787	6
ss490546791	6
ss490546217	6
ss490546795	6
ss490546799	6
ss490546803	6
ss490546221	6
ss490546807	6
ss490546811	1
ss490546225	6
ss490546229	6
ss490546815	6
ss490546233	6
ss490546237	6
ss490546819	6
ss490546823	6
ss490546242	6
ss490546827	6
ss490546831	6
ss490546246	6
ss490546835	1
ss490546839	6
ss490546250	6
ss490546254	6
ss490546258	6
ss490546844	7
ss490546848	6
ss490546262	6
ss490546852	6
ss490546856	6
ss490546860	1
ss490546266	7
ss490546270	6
ss490546864	6
ss490546274	6
ss490546870	6
ss490546874	1
ss490546878	6
ss490546882	6
ss490546278	6
ss490546886	6
ss490546890	6
ss490546282	6
ss490546894	6
ss490546898	6
ss490546286	6
ss490546290	6
ss490546902	6
ss490546294	6
ss490546906	6
ss490546910	6
ss490546914	1
ss490546298	6
ss490546918	6
ss490546922	1
ss490546926	1
ss490546302	6
ss490546930	6
ss490546934	1
ss490546938	6
ss490546942	1
ss490546306	6
ss490546946	7
ss490546950	6
ss490546954	6
ss490546958	6
ss490546962	6
ss490546966	7
ss490546310	6
ss490546970	6
ss490546974	1
ss490546314	6
ss490546318	6
ss490546978	1
ss490546982	7
ss490546986	6
ss490546322	1
ss490546990	1
ss490546994	6
ss490546326	6
ss490559447	1
ss490546998	1
ss490547003	1
ss490546330	6
ss490547007	6
ss490546334	6
ss490547011	6
ss490547015	6
ss490547019	6
ss490547023	6
ss490546338	6
ss490546342	6
ss490546345	6
ss490547027	6
ss490547031	6
ss490547035	1
ss490547039	6
ss490546350	6
ss490547043	6
ss490547047	4
ss490546354	6
ss490547051	6
ss490547055	6
ss490547059	5
ss490546358	6
ss490547063	6
ss490547067	6
ss490546362	6
ss490547071	6
ss490547075	6
ss490546366	6
ss490547079	6
ss490547083	6
ss490546370	6
ss490547087	6
ss490546374	6
ss490547091	6
ss490547095	6
ss490546378	6
ss490547099	6
ss490547103	1
ss490547107	7
ss490546383	6
ss490547111	1
ss490559197	1
ss490547115	6
ss490546387	6
ss490547119	6
ss490546391	1
ss490547123	1
ss490547127	6
ss490546395	6
ss490547131	6
ss490546399	6
ss490547136	6
ss490547140	6
ss490547144	6
ss490547147	7
ss490546403	6
ss490547151	6
ss490546407	6
ss490547155	6
ss490546411	6
ss490547159	6
ss490547163	6
ss490546415	6
ss490547167	6
ss490547170	6
ss490547174	1
ss490547178	6
ss490546419	6
ss490547182	6
ss490546423	6
ss490547186	6
ss490547190	6
ss490547194	1
ss490546427	6
ss490547198	1
ss490546431	1
ss490547201	6
ss490547205	6
ss490559393	1
ss490547209	6
ss490546435	7
ss490547213	1
ss490546439	1
ss490547217	1
ss490547221	6
ss490547225	6
ss490546443	6
ss490547228	1
ss490546447	1
ss490547232	6
ss490547236	6
ss490547240	6
ss490546451	6
ss490547244	1
ss490559468	1
ss490546455	1
ss490547248	6
ss490547252	6
ss490559252	1
ss490546459	6
ss490547256	1
ss490547259	1
ss490547263	6
ss490546463	6
ss490547267	6
ss490546467	6
ss490547271	1
ss490547275	6
ss490546471	6
ss490547279	1
ss490547283	6
ss490546476	6
ss490547287	1
ss490546480	6
ss490547291	6
ss490559375	1
ss490547294	1
ss490547298	1
ss490546484	6
ss490547302	1
ss490546488	6
ss490547306	1
ss490547310	6
ss490547314	6
ss490547318	6
ss490547322	6
ss490546492	6
ss490547325	6
ss490547329	1
ss490547333	1
ss490547337	1
ss490547341	1
ss490547345	1
ss490547348	6
ss490546496	6
ss490547352	7
ss490547356	7
ss490547360	6
ss490547364	6
ss490546500	6
ss490546504	1
ss490547368	1
ss490547371	6
ss490547375	6
ss490547379	6
ss490547383	6
ss490546508	6
ss490547387	6
ss490547391	1
ss490547395	6
ss490547398	6
ss490547402	6
ss490547406	6
ss490547410	6
ss490547414	6
ss490546512	6
ss490547418	6
ss490559347	1
ss490559350	1
ss490547421	1
ss490547425	6
ss490546516	6
ss490546520	6
ss490547429	6
ss490547433	6
ss490547437	6
ss490547441	6
ss490547445	6
ss490547449	6
ss490547453	1
ss490547456	6
ss490547460	6
ss490547464	6
ss490547468	6
ss490547472	6
ss490546524	6
ss490547475	6
ss490546528	6
ss490547479	1
ss490547483	6
ss490547487	1
ss490547491	6
ss490547495	6
ss490547499	6
ss490546532	6
ss490546536	6
ss490547502	6
ss490547506	6
ss490547510	1
ss490547514	1
ss490547518	1
ss490547522	1
ss490546540	6
ss490546544	6
ss490547526	6
ss490547530	1
ss490547533	7
ss490546548	1
ss490559328	1
ss490547537	1
ss490547541	6
ss490547545	7
ss490547549	6
ss490547552	6
ss490546553	6
ss490547556	6
ss490547560	6
ss490547564	6
ss490546556	1
ss490546561	6
ss490547568	6
ss490547572	6
ss490547576	6
ss490547580	1
ss490547584	6
ss490547588	1
ss490547592	1
ss490547596	1
ss490546564	6
ss490547599	1
ss490547603	6
ss490547607	6
ss490547611	6
ss490546569	6
ss490547615	1
ss490547619	6
ss490546573	6
ss490547623	1
ss490547627	6
ss490547631	6
ss490547635	6
ss490546577	6
ss490547639	6
ss490546580	6
ss490547643	6
ss490547647	6
ss490547651	6
ss490547655	6
ss490546584	7
ss490547659	1
ss490546588	6
ss490547663	6
ss490547667	6
ss490547671	6
ss490547676	1
ss490547680	6
ss490547684	1
ss490546592	6
ss490547688	6
ss490547692	6
ss490547696	6
ss490546596	6
ss490547701	6
ss490547705	6
ss490547709	6
ss490547713	6
ss490546600	6
ss490546605	6
ss490547717	6
ss490546609	6
ss490547721	6
ss490547725	6
ss490547729	6
ss490547733	6
ss490547737	6
ss490559168	1
ss490547741	6
ss490559150	6
ss490559153	1
ss490559118	1
ss490547745	6
ss490546613	6
ss490547749	7
ss490547755	6
ss490546617	6
ss490547759	6
ss490547763	1
ss490547767	6
ss490547772	6
ss490547776	7
ss490546621	1
ss490547781	1
ss490547785	6
ss490546626	6
ss490547789	6
ss490559209	1
ss490547793	6
ss490547797	6
ss490547801	6
ss490546629	7
ss490547805	6
ss490547809	6
ss490546634	6
ss490547813	6
ss490546637	1
ss490547817	6
ss490547824	6
ss490546641	6
ss490547828	1
ss490547832	1
ss490546645	1
ss490547836	6
ss490547840	6
ss490546649	6
ss490547844	6
ss490547848	6
ss490547852	7
ss490547856	6
ss490546653	6
ss490547860	6
ss490547864	6
ss490546657	6
ss490547868	1
ss490547874	6
ss490547878	6
ss490547882	1
ss490546661	6
ss490547886	1
ss490547890	7
ss490546666	6
ss490547894	6
ss490546670	6
ss490547898	6
ss490546674	6
ss490547902	6
ss490547907	6
ss490547911	1
ss490546678	6
ss490547915	1
ss490547919	6
ss490558837	1
ss490558834	1
ss490546682	6
ss490547925	6
ss490547929	6
ss490546686	6
ss490547933	6
ss490547937	6
ss490547941	1
ss490546690	6
ss490547945	6
ss490547949	6
ss490546694	1
ss490547953	6
ss490547957	6
ss490546698	6
ss490547961	1
ss490547965	6
ss490546702	6
ss490547969	6
ss490547973	6
ss490546706	6
ss490546710	6
ss490547977	6
ss490547982	6
ss490546714	6
ss490547986	6
ss490547990	7
ss490547994	6
ss490547998	6
ss490548002	6
ss490546718	6
ss490548006	1
ss490548010	7
ss490548014	6
ss490548018	7
ss490546721	1
ss490548022	6
ss490548026	1
ss490546725	6
ss490548030	1
ss490548036	7
ss490548040	1
ss490548044	1
ss490546729	7
ss490548048	6
ss490548052	6
ss490546733	6
ss490548056	6
ss490546737	6
ss490546742	7
ss490548060	1
ss490548064	7
ss490548069	6
ss490548073	1
ss490548077	1
ss490548081	1
ss490548085	6
ss490548089	6
ss490546747	6
ss490548093	6
ss490548097	6
ss490548101	6
ss490548105	1
ss490548109	6
ss490548113	7
ss490546750	7
ss490546754	6
ss490548117	1
ss490548121	1
ss490548125	1
ss490548129	6
ss490546758	6
ss490548133	6
ss490548137	1
ss490546763	6
ss490548141	6
ss490548145	6
ss490548149	6
ss490548153	1
ss490548157	6
ss490546766	1
ss490546770	6
ss490548161	6
ss490548165	7
ss490548169	6
ss490546774	1
ss490548173	1
ss490548179	6
ss490548183	1
ss490546778	6
ss490548187	6
ss490548191	6
ss490548195	6
ss490548200	6
ss490548204	6
ss490546782	4
ss490558950	1
ss490548208	6
ss490548212	6
ss490548216	6
ss490546786	1
ss490559212	6
ss490546790	6
ss490548220	6
ss490548224	6
ss490548228	2
ss490548232	1
ss490546794	1
ss490546798	6
ss490548236	1
ss490548240	1
ss490548244	6
ss490546802	6
ss490548248	6
ss490546806	6
ss490546810	6
ss490559022	1
ss490548252	6
ss490548256	6
ss490546814	6
ss490548260	6
ss490559258	1
ss490546818	6
ss490546821	6
ss490546825	6
ss490546829	6
ss490548264	7
ss490548269	1
ss490548273	6
ss490548277	6
ss490548281	6
ss490548285	7
ss490548289	1
ss490546833	1
ss490546837	6
ss490548293	7
ss490548297	7
ss490548301	6
ss490546841	6
ss490546845	1
ss490548305	1
ss490548311	5
ss490548315	6
ss490559234	1
ss490559237	1
ss490548319	6
ss490546849	6
ss490546853	7
ss490548323	1
ss490548327	1
ss490548331	6
ss490546857	6
ss490546861	6
ss490548335	1
ss490548339	6
ss490548343	5
ss490548347	6
ss490548696	7
ss490548692	1
ss490548688	6
ss490548684	6
ss490548680	1
ss490548676	6
ss490548671	6
ss490548667	1
ss490546979	1
ss490548663	6
ss490548659	6
ss490548655	1
ss490548651	6
ss490548647	6
ss490546975	6
ss490546971	6
ss490548643	1
ss490548639	6
ss490546967	6
ss490548635	6
ss490548631	6
ss490548626	6
ss490548622	6
ss490548618	6
ss490546963	6
ss490548614	7
ss490548610	1
ss490548606	6
ss490546959	1
ss490548601	6
ss490546955	6
ss490546951	1
ss490548597	1
ss490559189	1
ss490548593	1
ss490548589	1
ss490548583	1
ss490548579	6
ss490548575	1
ss490546947	1
ss490559325	1
ss490548571	1
ss490559081	1
ss490546943	6
ss490546939	1
ss490548567	1
ss490548563	6
ss490548559	1
ss490546935	6
ss490559090	1
ss490548555	1
ss490546931	6
ss490548551	1
ss490548546	1
ss490548542	6
ss490558944	1
ss490558947	1
ss490548538	1
ss490548534	6
ss490548530	6
ss490548526	1
ss490546927	6
ss490548522	6
ss490548518	6
ss490546923	6
ss490546919	1
ss490548514	1
ss490548510	1
ss490546915	6
ss490548506	1
ss490548501	1
ss490546912	1
ss490548497	1
ss490548493	6
ss490548488	1
ss490546908	5
ss490548484	6
ss490546904	6
ss490548480	6
ss490548476	4
ss490548472	6
ss490546901	6
ss490548468	6
ss490548464	6
ss490548460	1
ss490546897	6
ss490546893	6
ss490548456	7
ss490548452	1
ss490548448	1
ss490548444	1
ss490558976	1
ss490558979	1
ss490558982	1
ss490548438	1
ss490548434	6
ss490548430	1
ss490548426	6
ss490548423	6
ss490548418	1
ss490548414	1
ss490548410	6
ss490558932	1
ss490548406	1
ss490548402	1
ss490546889	1
ss490548398	7
ss490546885	7
ss490548394	6
ss490559073	1
ss490559070	1
ss490548389	6
ss490559028	1
ss490548385	7
ss490548381	1
ss490546881	4
ss490559413	1
ss490548377	6
ss490548373	6
ss490548369	6
ss490546876	6
ss490548365	6
ss490546872	6
ss490559428	1
ss490548360	1
ss490548355	6
ss490546869	6
ss490548351	6
ss490546865	6
ss490559052	1
ss490549018	6
ss490547116	6
ss490549014	6
ss490549010	6
ss490547112	1
ss490549006	6
ss490549002	6
ss490548998	6
ss490548994	1
ss490559362	1
ss490547108	1
ss490548989	1
ss490547104	6
ss490548985	6
ss490547100	1
ss490558862	1
ss490558859	1
ss490558856	1
ss490558853	1
ss490548981	7
ss490547096	7
ss490548700	1
ss490546983	1
ss490548704	6
ss490548709	6
ss490548713	1
ss490548717	6
ss490548721	6
ss490548725	1
ss490548729	1
ss490548733	6
ss490546987	6
ss490546991	6
ss490548737	6
ss490548741	7
ss490546995	6
ss490546999	6
ss490548745	1
ss490548749	6
ss490548753	1
ss490548757	6
ss490548761	1
ss490548765	1
ss490547002	6
ss490548769	1
ss490548773	6
ss490548777	1
ss490547006	6
ss490547010	6
ss490548781	7
ss490548785	6
ss490548789	1
ss490548793	6
ss490548797	1
ss490548801	5
ss490548805	7
ss490547014	1
ss490547018	1
ss490548809	1
ss490548813	1
ss490547022	6
ss490548817	6
ss490547026	6
ss490548821	6
ss490548825	1
ss490548829	6
ss490548833	1
ss490548837	6
ss490548841	1
ss490548845	6
ss490547030	6
ss490548849	6
ss490547034	6
ss490548853	6
ss490548857	6
ss490548861	1
ss490547037	6
ss490548865	6
ss490548869	7
ss490548873	6
ss490548877	6
ss490548881	6
ss490547041	6
ss490548884	6
ss490548888	5
ss490547045	6
ss490548892	1
ss490548896	1
ss490548900	1
ss490548904	6
ss490547049	7
ss490547053	6
ss490548908	7
ss490548912	6
ss490548916	1
ss490547057	6
ss490548920	1
ss490548924	1
ss490548928	1
ss490547061	1
ss490548932	6
ss490547065	6
ss490548935	1
ss490547069	6
ss490547073	6
ss490548939	4
ss490548943	1
ss490548947	1
ss490547077	6
ss490548951	6
ss490547081	6
ss490547084	6
ss490548954	1
ss490547088	1
ss490548958	6
ss490548962	1
ss490548966	6
ss490547092	6
ss490548970	6
ss490548973	6
ss490548977	6
ss490548870	6
ss490553319	6
ss490553316	1
ss490553313	1
ss490559443	1
ss490553310	1
ss490548866	1
ss490553307	1
ss490553304	4
ss490548863	6
ss490553300	6
ss490553298	6
ss490553295	6
ss490553292	6
ss490553289	1
ss490548859	1
ss490553286	6
ss490553283	6
ss490553280	1
ss490548855	1
ss490553277	1
ss490553274	5
ss490553271	7
ss490553268	1
ss490553265	7
ss490553262	6
ss490549022	6
ss490547120	7
ss490547124	6
ss490549025	1
ss490549029	1
ss490549033	7
ss490549037	1
ss490547128	6
ss490549041	6
ss490549044	1
ss490547132	6
ss490549048	1
ss490547135	6
ss490549052	1
ss490559387	1
ss490559390	1
ss490549056	6
ss490549060	6
ss490547139	6
ss490549064	7
ss490549068	6
ss490549072	6
ss490547143	7
ss490549077	5
ss490549081	6
ss490549085	6
ss490547146	6
ss490549089	6
ss490547150	1
ss490549093	6
ss490547154	6
ss490549097	6
ss490549101	6
ss490549105	6
ss490549109	1
ss490549113	6
ss490547158	1
ss490549117	6
ss490547160	6
ss490549121	1
ss490549125	6
ss490549129	6
ss490549134	7
ss490549138	1
ss490549141	7
ss490547164	6
ss490549145	6
ss490549149	6
ss490549153	7
ss490549157	6
ss490549161	5
ss490549164	6
ss490549168	6
ss490549172	1
ss490549176	1
ss490547168	6
ss490549180	7
ss490549184	1
ss490549187	1
ss490549192	1
ss490549196	6
ss490549200	5
ss490549204	7
ss490549208	7
ss490556789	6
ss490556792	6
ss490556795	1
ss490556798	7
ss490556801	4
ss490556804	1
ss490550555	1
ss490556807	6
ss490556810	6
ss490556813	1
ss490550559	6
ss490556816	1
ss490556819	1
ss490549212	7
ss490549216	1
ss490549219	1
ss490549223	6
ss490549227	1
ss490549231	6
ss490549235	6
ss490547172	7
ss490549238	1
ss490549242	6
ss490549246	7
ss490549250	6
ss490547176	6
ss490547180	7
ss490549254	6
ss490549258	1
ss490547184	6
ss490549262	7
ss490549266	6
ss490549270	6
ss490549274	6
ss490549278	1
ss490549283	6
ss490549287	1
ss490549291	6
ss490549295	6
ss490549299	6
ss490549303	6
ss490547187	6
ss490549307	6
ss490549311	6
ss490549315	6
ss490547191	6
ss490547196	6
ss490549319	6
ss490549323	1
ss490549327	1
ss490549331	1
ss490549335	6
ss490549338	7
ss490549342	6
ss490549346	6
ss490549350	1
ss490549354	6
ss490549358	7
ss490549362	6
ss490547200	6
ss490549366	6
ss490549371	2
ss490549375	7
ss490547204	6
ss490549379	1
ss490549383	1
ss490549387	6
ss490549391	6
ss490549395	7
ss490549399	6
ss490547208	1
ss490549403	1
ss490549407	6
ss490549411	6
ss490549415	6
ss490549419	6
ss490549423	6
ss490549427	6
ss490549431	6
ss490547212	6
ss490549435	6
ss490549439	6
ss490547215	6
ss490549443	1
ss490549447	6
ss490549451	6
ss490549455	6
ss490549459	6
ss490549463	6
ss490549467	6
ss490559440	1
ss490549470	6
ss490549474	1
ss490549478	6
ss490549482	6
ss490549486	6
ss490549490	6
ss490549494	6
ss490547219	6
ss490549498	6
ss490549502	6
ss490547223	6
ss490549506	6
ss490549510	7
ss490549514	6
ss490547227	7
ss490549518	7
ss490549521	6
ss490549525	6
ss490549529	6
ss490549533	6
ss490549537	6
ss490549541	6
ss490549545	6
ss490547231	6
ss490549549	6
ss490549553	6
ss490549557	6
ss490549561	6
ss490549565	1
ss490549569	1
ss490549573	6
ss490549577	6
ss490549582	6
ss490549586	6
ss490549590	6
ss490547235	6
ss490549594	6
ss490549598	1
ss490549603	7
ss490549607	6
ss490549611	6
ss490549615	6
ss490549619	6
ss490549623	6
ss490549627	6
ss490549631	6
ss490549634	6
ss490549638	6
ss490547239	6
ss490549642	6
ss490549646	6
ss490547242	6
ss490549650	6
ss490549654	7
ss490549658	6
ss490549662	7
ss490549666	6
ss490549670	1
ss490549674	1
ss490549677	1
ss490549681	6
ss490547246	1
ss490549685	1
ss490549689	7
ss490549693	7
ss490549697	5
ss490549701	1
ss490549705	6
ss490549709	1
ss490549713	1
ss490549717	6
ss490549720	6
ss490549724	6
ss490549728	6
ss490549733	7
ss490549737	6
ss490549741	6
ss490549745	6
ss490549748	6
ss490549752	6
ss490547250	6
ss490549756	1
ss490549760	1
ss490549764	6
ss490549768	1
ss490549772	1
ss490549776	1
ss490549780	1
ss490549784	6
ss490549789	5
ss490549793	1
ss490549797	1
ss490549801	1
ss490549805	6
ss490549809	6
ss490549813	6
ss490549817	1
ss490547254	1
ss490549821	6
ss490549825	6
ss490547258	6
ss490549829	1
ss490549833	6
ss490549837	1
ss490547262	6
ss490549841	6
ss490547266	7
ss490549845	7
ss490549849	6
ss490547270	1
ss490547274	6
ss490549853	6
ss490549857	6
ss490549861	1
ss490549865	6
ss490558996	1
ss490558999	1
ss490549869	1
ss490547277	7
ss490549873	1
ss490547281	6
ss490549877	1
ss490547285	6
ss490547289	1
ss490549881	6
ss490549885	6
ss490547293	1
ss490549889	6
ss490549893	6
ss490549897	6
ss490549900	6
ss490549904	6
ss490549908	6
ss490547297	6
ss490549912	1
ss490549916	1
ss490549920	6
ss490549924	6
ss490549928	6
ss490547300	6
ss490549932	1
ss490549936	6
ss490549940	6
ss490549944	6
ss490547304	6
ss490549948	6
ss490549951	6
ss490549955	1
ss490547308	1
ss490549959	6
ss490549963	6
ss490549967	6
ss490549971	1
ss490549975	1
ss490549979	6
ss490549983	6
ss490549987	6
ss490549991	6
ss490549995	6
ss490549999	1
ss490547312	6
ss490550003	4
ss490547316	6
ss490550007	1
ss490547320	1
ss490547324	6
ss490550011	1
ss490550015	1
ss490550019	1
ss490550023	6
ss490550027	1
ss490550031	6
ss490550035	1
ss490547327	7
ss490550039	6
ss490550043	6
ss490550047	6
ss490550051	1
ss490550055	6
ss490550059	7
ss490547331	6
ss490550063	1
ss490550066	6
ss490547335	6
ss490550070	6
ss490547339	6
ss490550074	1
ss490550078	6
ss490547343	6
ss490550082	1
ss490550085	6
ss490547347	6
ss490550089	6
ss490550093	6
ss490550097	1
ss490547351	6
ss490547354	1
ss490550101	6
ss490550105	6
ss490550109	6
ss490547358	6
ss490547362	6
ss490550113	1
ss490559384	1
ss490550117	1
ss490559366	1
ss490550121	6
ss490547366	6
ss490547370	5
ss490550125	1
ss490547374	1
ss490550129	6
ss490550133	1
ss490550136	6
ss490550140	1
ss490550144	6
ss490550148	6
ss490547378	7
ss490547382	6
ss490550152	7
ss490550156	1
ss490550160	6
ss490550164	4
ss490550169	6
ss490550173	1
ss490547385	6
ss490550177	6
ss490550181	6
ss490547389	7
ss490547393	6
ss490550185	1
ss490550189	6
ss490550193	6
ss490550197	7
ss490547397	6
ss490547401	6
ss490550201	6
ss490550205	1
ss490550209	7
ss490550213	1
ss490547405	6
ss490550217	6
ss490547409	6
ss490550221	6
ss490550225	7
ss490547413	6
ss490550229	1
ss490550232	1
ss490550236	6
ss490547416	1
ss490547420	6
ss490550240	6
ss490550244	1
ss490550248	6
ss490547424	6
ss490550252	1
ss490550256	7
ss490550260	6
ss490550265	6
ss490547428	6
ss490550269	7
ss490547432	6
ss490550273	1
ss490550277	6
ss490547435	6
ss490550281	6
ss490547439	6
ss490550284	6
ss490550288	6
ss490559045	1
ss490559042	1
ss490559039	1
ss490559037	1
ss490547443	6
ss490550292	7
ss490550296	6
ss490550300	7
ss490550304	6
ss490547447	6
ss490547451	7
ss490550309	6
ss490550313	6
ss490547455	6
ss490550317	6
ss490550321	6
ss490547459	6
ss490550325	6
ss490550329	6
ss490550333	6
ss490550337	6
ss490547463	6
ss490547467	6
ss490547471	1
ss490550341	6
ss490559010	1
ss490559013	1
ss490550344	6
ss490550348	6
ss490550352	6
ss490550356	6
ss490547474	6
ss490550360	6
ss490547478	6
ss490550363	1
ss490547482	6
ss490550366	6
ss490550370	6
ss490547486	6
ss490547490	6
ss490550374	6
ss490550378	6
ss490550382	6
ss490550386	6
ss490547493	6
ss490547497	6
ss490550390	6
ss490550394	6
ss490550399	6
ss490550403	6
ss490550407	6
ss490550411	6
ss490550415	6
ss490550419	6
ss490550423	6
ss490547501	6
ss490547505	6
ss490550427	6
ss490550431	1
ss490550435	6
ss490547509	6
ss490550439	1
ss490559078	1
ss490559076	1
ss490550443	1
ss490550447	6
ss490547513	6
ss490550450	6
ss490550454	1
ss490547516	6
ss490550457	6
ss490547520	6
ss490550461	6
ss490550465	1
ss490547524	6
ss490550469	6
ss490547528	6
ss490550473	6
ss490550476	6
ss490550481	6
ss490547532	6
ss490550485	6
ss490550489	6
ss490547536	1
ss490547540	6
ss490550493	1
ss490550497	1
ss490550501	1
ss490547544	7
ss490550506	1
ss490550508	6
ss490550513	6
ss490550517	1
ss490550521	1
ss490550525	7
ss490550529	1
ss490550533	6
ss490547548	6
ss490550537	6
ss490547551	6
ss490550541	6
ss490550545	6
ss490547555	6
ss490550549	6
ss490550553	6
ss490550558	6
ss490547559	6
ss490550562	6
ss490547563	6
ss490550566	6
ss490550570	6
ss490550574	6
ss490547567	6
ss490550577	1
ss490550580	1
ss490547571	7
ss490550584	1
ss490550588	1
ss490550592	6
ss490550596	6
ss490547575	6
ss490550598	6
ss490550602	7
ss490550606	6
ss490547579	6
ss490550610	6
ss490547583	6
ss490550614	6
ss490550618	6
ss490550622	6
ss490547587	6
ss490547591	6
ss490550626	1
ss490550631	6
ss490550635	6
ss490550639	6
ss490550643	7
ss490550647	6
ss490550651	6
ss490547595	6
ss490550656	6
ss490547600	6
ss490550660	6
ss490550664	6
ss490550667	6
ss490550671	6
ss490547604	6
ss490550675	6
ss490547608	7
ss490550679	6
ss490547612	6
ss490550683	6
ss490550687	6
ss490550691	1
ss490550695	6
ss490547616	6
ss490550699	6
ss490550703	6
ss490547620	6
ss490550707	6
ss490550711	6
ss490550715	6
ss490550719	6
ss490547624	6
ss490547628	6
ss490550723	6
ss490550727	6
ss490550731	1
ss490547632	6
ss490550735	6
ss490550739	6
ss490550743	6
ss490547636	6
ss490550747	6
ss490550751	6
ss490550755	6
ss490547640	6
ss490547644	6
ss490550759	1
ss490550763	6
ss490550767	6
ss490547648	1
ss490550771	6
ss490550775	7
ss490547652	6
ss490550779	6
ss490550783	1
ss490550787	6
ss490550791	6
[truncated: 3,700 more rows]
