# Supplementary material for: High-quality, genome-wide SNP genotypic data for pedigreed germplasm of the diploid outbreeding species apple, peach, and sweet cherry through a common workflow
Source: PLoS One. 2019 Jun 27;14(6):e0210928. doi: 10.1371/journal.pone.0210928 (PMC6597046; doi:10.1371/journal.pone.0210928)
Supplement: S2 File — (R) [file pone.0210928.s014.R]

#Article title
##############
#High-quality, genome-wide SNP genotypic data for pedigreed germplasm of the diploid outbreeding species apple,
#peach, and sweet cherry through a common workflow

#Authors
########
#Stijn Vanderzande, Nicholas P Howard, Lichun Cai, Cassia Da Silva Linge, Laima Antanaviciute, Marco CAM Bink, 
#Johannes W Kruisselbrink, Nahla Bassil, Ksenija Gasic, Amy Iezzoni, Eric Van de Weg, Cameron Peace

#S2 File
########
#R-script used to create B-allele frequency plots for all genotyped individuals.

bAllele<- read.csv(file="SNP data_Triploids and deviations.csv", sep=",", stringsAsFactors=F)
pdf("bAllele.pdf")
par(mfrow=c(3,3))
for (i in 3:ncol(bAllele)){
    plot(bAllele[,2], bAllele[,i],type = "p", main = colnames(bAllele)[i])
    }
dev.off()
