# Supplementary material for: High-quality, genome-wide SNP genotypic data for pedigreed germplasm of the diploid outbreeding species apple, peach, and sweet cherry through a common workflow
Source: PLoS One. 2019 Jun 27;14(6):e0210928. doi: 10.1371/journal.pone.0210928 (PMC6597046; doi:10.1371/journal.pone.0210928)
Supplement: S3 File — (R) [file pone.0210928.s015.R]

#Article title
##############
#High-quality, genome-wide SNP genotypic data for pedigreed germplasm of the diploid outbreeding species apple,
#peach, and sweet cherry through a common workflow

#Authors
########
#Stijn Vanderzande, Nicholas P Howard, Lichun Cai, Cassia Da Silva Linge, Laima Antanaviciute, Marco CAM Bink, 
#Johannes W Kruisselbrink, Nahla Bassil, Ksenija Gasic, Amy Iezzoni, Eric Van de Weg, Cameron Peace

#S3 File
########
#R-scripts used to confirm and deduce P(P)C relationships.

library(stringr)
library(svMisc)

##Functions
AdjustMV <- function(GTData){
  
  for (i in 1:length(MissGT)){
    GTData[,4:ncol(GTData)] <- lapply(GTData[,4:ncol(GTData)], gsub, pattern=MissGT[i], replacement = "--")
  }
  for (i in 1:length(MissAllele)){
    GTData[,4:ncol(GTData)] <- lapply(GTData[,4:ncol(GTData)], gsub, pattern=MissAllele[i], replacement = "-")
  }
  return(GTData)
}

CheckParErr <- function(GenotypeIndPar){
  
  Par1Err <- 0
  
  if(str_count(GenotypeIndPar[1],"-") == 0){
    
    AlleleCount <- sapply(AlleleList, str_count, string=GenotypeIndPar[1])
    AlleleCount_par1 <- sapply(AlleleList, str_count, string=GenotypeIndPar[2])
    
    if(!any(subset(AlleleCount_par1, names(AlleleCount_par1) %in% names(subset(AlleleCount, AlleleCount>0))) > 0, na.rm = FALSE) &&
       str_count(GenotypeIndPar[2],"-") == 0){
      
      Par1Err <- 1
    }
  }
  
  return(c(Par1Err))
}

CheckParParErr <- function(GenotypeIndParPar){
    
  Par1Err <- 0
  Par2Err <- 0
  ParParErr <- 0
  
  if(str_count(GenotypeIndParPar[1],"-") == 0){
    
    AlleleCount <- sapply(AlleleList, str_count, string=GenotypeIndParPar[1])
    AlleleCount_par1 <- sapply(AlleleList, str_count, string=GenotypeIndParPar[2])
    AlleleCount_par2 <- sapply(AlleleList, str_count, string=GenotypeIndParPar[3])
    AlleleCount_parComb <- AlleleCount_par1 + AlleleCount_par2
    
    if(!any(subset(AlleleCount_par1, names(AlleleCount_par1) %in% names(subset(AlleleCount, AlleleCount>0))) > 0, na.rm = FALSE) &&
       str_count(GenotypeIndParPar[2],"-") == 0){
      
      Par1Err <-1
      ParParErr <- 1
    }
    
    if(!any(subset(AlleleCount_par2, names(AlleleCount_par2) %in% names(subset(AlleleCount, AlleleCount>0))) > 0, na.rm = FALSE) &&
       str_count(GenotypeIndParPar[3],"-") == 0){
      
      Par2Err <-1
      ParParErr <- 1
    }
    
    if(!all(subset(AlleleCount_parComb, names(AlleleCount_parComb) %in% names(subset(AlleleCount, AlleleCount>0))) > 0, na.rm = FALSE) &&
      str_count(GenotypeIndParPar[2],"-") == 0 &&
      str_count(GenotypeIndParPar[3],"-") == 0 &&
      ParParErr == 0){
      
      ParParErr <- 1
    }
  }
  
  return(c(Par1Err, Par2Err, ParParErr))
}

CheckPar <- function(GenotypesIndParPar){
  if(nrow(GenotypesIndParPar) == 1){
    return( c("-","-","-") )
  } else if (nrow(GenotypesIndParPar) == 2){
    ParErrors <- sum( sapply(GenotypesIndParPar[,4:ncol(GenotypesIndParPar)], CheckParErr) )
    if (GenotypesIndParPar$Parent1[1] == GenotypesIndParPar$Ind[2]){
      return( c(ParErrors[1] ,"-","-") )
    } else if (GenotypesIndParPar$Parent2[1] == GenotypesIndParPar$Ind[2]){
      return( c("-",ParErrors[1], "-") )
    }  else {
      return( c(ParErrors[1] ,"-","-") )
    }
    
    
  } else if (nrow(GenotypesIndParPar) == 3){
    ParErrors <- rowSums( sapply(GenotypesIndParPar[,4:ncol(GenotypesIndParPar)], CheckParParErr) )
    return( c(ParErrors[1], ParErrors[2], ParErrors[3]))
  } else {
    return( c(GenotypesIndParPar$Ind,"More than 1 genotype per parent found","-","-"))
  } 
}

FindParGT <- function(IndName, Genotypes){
  ParGT <- rbind ( Genotypes[Genotypes$Ind == IndName,],
                   Genotypes[Genotypes$Ind == Genotypes[Genotypes$Ind == IndName,]$Parent1,],
                   Genotypes[Genotypes$Ind == Genotypes[Genotypes$Ind == IndName,]$Parent2,])
  return(ParGT)
}
  
CheckParAll <- function(IndToCheck, ChrReport=NULL){
  IndToCheck <- AdjustMV(IndToCheck)
  if(!is.null(ChrReport)){
  } else {
    Results <- matrix(, nrow = 0, ncol = 3)
    for (i in 1:nrow(IndToCheck)){
      progress(i, max.value = nrow(IndToCheck))
      ParToCheck <- FindParGT(IndToCheck$Ind[i],IndToCheck)
      CheckResults <- CheckPar(ParToCheck)
      Results <- rbind(Results, CheckResults)
    }
  }
  rownames(Results) <- IndToCheck$Ind
  colnames(Results) <- c("Par1Err", "Par2Err", "ParParErr")
  Results <- cbind(IndToCheck$Ind, IndToCheck$Parent1,IndToCheck$Parent2,Results)
  colnames(Results) <- c("Ind","Par1", "Par2", "Par1Err", "Par2Err", "ParParErr")
  return(Results)
}

FindPosPar <- function(IndName, GTData, treshold){
  IndGT <- subset(GTData, GTData$Ind == IndName)
  GTData <- subset(GTData, GTData$Parent1 != IndName)
  GTData <- subset(GTData, GTData$Parent2 != IndName)
  GTData <- subset(GTData, GTData$Ind != IndName)
  if (IndGT$Parent1 != "-"){
    GTData <- subset(GTData, GTData$Ind != IndGT$Parent1)
  }
  if (IndGT$Parent2 != "-"){
    GTData <- subset(GTData, GTData$Ind != IndGT$Parent2)
  }
  
  PossiblePar <- as.data.frame(matrix(,nrow=0,ncol=2))
  colnames(PossiblePar) <- c("Ind","PosPar")
  
  if (nrow(GTData) > 0){
    for (i in 1:nrow(GTData)){
      ParErr <- CheckPar(rbind(IndGT,GTData[i,]))
      if (as.numeric(ParErr[1]) <= treshold){
        PosPar <- as.data.frame(t(c(IndName, GTData$Ind[i])), stringsAsFactors = F)
        colnames(PosPar) <- c("Ind","PosPar")
        PossiblePar <- rbind(PossiblePar, PosPar)
      }
    }
  }
  
  return(PossiblePar)
}

FindPosParComb <- function(GTData, tresholdPE=0, tresholdPPE=0){
  GTData <- AdjustMV(GTData)
  
  Par1Miss <- subset(GTData, GTData$Parent1 == "-")
  Par1Miss <- subset(Par1Miss, Par1Miss$Parent2 != "-")
  
  Par2Miss <- subset(GTData, GTData$Parent2 == "-")
  Par2Miss <- subset(Par2Miss, Par2Miss$Parent1 != "-")
  
  BothParMiss <- subset(GTData, GTData$Parent1 == "-")
  BothParMiss <- subset(BothParMiss, BothParMiss$Parent2 == "-")
  
  PosParComb <- as.data.frame(matrix(,nrow=0,ncol=2))
  colnames(PosParComb) <- c("Ind","PosCross")
  PosPar <- as.data.frame(matrix(,nrow=0,ncol=2))
  colnames(PosPar) <- c("Ind","PosPar")
  
  print("Starting step 1 of 3")
  if(nrow(Par1Miss) > 0){
    for (i in 1:nrow(Par1Miss)){
      progress(i, max.value = nrow(Par1Miss))
      PosPar1List <- FindPosPar(Par1Miss$Ind[i],GTData, tresholdPE)
      
      if (nrow(PosPar1List) > 0){
        PosPar <- rbind (PosPar, PosPar1List)
        for (j in 1: nrow(PosPar1List)){
          TestParComb <- rbind(Par1Miss[i,],
                               GTData[GTData$Ind == PosPar1List$PosPar[j],],
                               GTData[GTData$Ind == Par1Miss$Parent2[i],])
          ParParErr <- CheckPar(TestParComb)
          if (as.numeric(ParParErr [3]) <= tresholdPPE){
            PosParC <- as.data.frame(t(c(Par1Miss$Ind[i],paste(PosPar1List$PosPar[j]," x ", Par1Miss$Parent2[i], sep="" ))), stringsAsFactors =F)
            colnames(PosParC) <- c("Ind","PosCross")
            PosParComb <- rbind (PosParComb, PosParC)
          }
        }
      }
    }
  }
  
  print("Starting step 2 of 3")
  if(nrow(Par2Miss) > 0){
    for (i in 1:nrow(Par2Miss)){
      progress(i, max.value = nrow(Par2Miss))
      PosPar2List <- FindPosPar(Par2Miss$Ind[i],GTData, tresholdPE)
      
      if (nrow(PosPar2List) > 0){
        PosPar <- rbind (PosPar, PosPar2List)
        for (j in 1: nrow(PosPar2List)){
          TestParComb <- rbind(Par2Miss[i,],
                               GTData[GTData$Ind == PosPar2List$PosPar[j],],
                               GTData[GTData$Ind == Par2Miss$Parent1[i],])
          ParParErr <- CheckPar(TestParComb)
          if (as.numeric(ParParErr [3]) <= tresholdPPE){
            PosParC <- as.data.frame(t(c(Par2Miss$Ind[i], paste(Par2Miss$Parent1[i]," x ", PosPar2List$PosPar[j], sep="" ))), stringsAsFactors =F)
            colnames(PosParC) <- c("Ind","PosCross")
            PosParComb <- rbind (PosParComb, PosParC)
          }
        }
      }
    }
  }
  
  print("Starting step 3 of 3")
  if(nrow(BothParMiss) > 0){
    for (i in 1:nrow(BothParMiss)){
      progress(i, max.value = nrow(BothParMiss))
      PosParList <- FindPosPar(BothParMiss$Ind[i],GTData, tresholdPE)
      
      if (nrow(PosParList) > 0){
        PosPar <- rbind (PosPar, PosParList)
        for (j in 1: nrow(PosParList)){
          for (k in j: nrow(PosParList)){
            TestParComb <- rbind(BothParMiss[i,],
                                 GTData[GTData$Ind == PosParList$PosPar[j],],
                                 GTData[GTData$Ind == PosParList$PosPar[k],])
            ParParErr <- CheckPar(TestParComb)
            if (as.numeric(ParParErr [3]) <= tresholdPPE){
              PosParC <- as.data.fram(t(c(BothParMiss$Ind[i], paste(PosParList$PosPar[j]," x ", PosParList$PosPar[k], sep="" ))), stringsAsFactors =F)
              colnames(PosParC) <- c("Ind","PosCross")
              PosParComb <- rbind (PosParComb, PosParC)
            }
          }  
        }
      }
    }
  }
  
  return(list(PossibleParents = PosPar, PossibleCrosses = PosParComb))
  
}


## Load data files
GenotypeData <- as.data.frame(read.csv(file="6+9kv5_R.csv", head=T, sep=",", stringsAsFactors=F))
###Mapdata <- as.data.frame(read.csv(file="SNPdata.csv", head=T, sep=",", stringsAsFactors=F))

## Define Alleles and Missing Values
AlleleList <- c("A","B","C","null", "G", "T")
MissGT <- c("NC","00", "--")
MissAllele <-c("N","0","-")


## Check Parentages
ParentCheckResults <- CheckParAll(GenotypeData)
write.csv(ParentCheckResults, file = "Parent Check Results2.csv", row.names = F)

## FindPosParComb
resultsParentSearch<- FindPosParComb(GenotypeData, 25, 50)
